# Supplementary material for: Dormancy heterogeneity among Arabidopsis thaliana seeds is linked to individual seed size
Source: Plant Commun. 2023 Oct 12;5(2):100732. doi: 10.1016/j.xplc.2023.100732 (PMC10873894; doi:10.1016/j.xplc.2023.100732)
Supplement: Supplemental Table 1. Parameters of seed sorting [file mmc2.xlsx]

## Sheet: Sheet1
seed pool	small		medium (pixels)	large		experiment
	pixels	percentile		pixels	percentile
pool 1	347.5 <	19	348 - 487	> 487.5	88	3’RNA-seq
pool 2	320 <	18	320.5 - 479.5	> 480	86	3’RNA-seq
pool 3	340 <	22	340.5 - 479.5	> 480	88	3’RNA-seq
pool 4	380 <	22	380.5 - 519.5	> 520	86	3’RNA-seq
single seed	416 <	10		> 536	90	single seed RNA-seq
pool 1*	850 <	12		> 1150	89	germination
pool 2*	850 <	9		> 1150	93	germination
pool 3*	850 <	8		> 1150	89	germination
Limits of seeds’ sizes used for sorting with Boxeed robot. *Boxeed camera changed in the new model of the robot which increased photograph resolution. Before the camera change coefficient was 0.0146 mm/pixel, after the change 0.01018 mm/pixel.
