# Supplementary material for: Dormancy heterogeneity among Arabidopsis thaliana seeds is linked to individual seed size
Source: Plant Commun. 2023 Oct 12;5(2):100732. doi: 10.1016/j.xplc.2023.100732 (PMC10873894; doi:10.1016/j.xplc.2023.100732)
Supplement: Supplemental Table 2. Primers used for single-seed RNA-seq and RT–qPCR [file mmc3.xlsx]

## Sheet: RNA-seq
name	sequence	barcode	3'RNA-seq
I1	TCGTCGGCAGCGTCAGATGTGTATAAGAGACAGNNNNNNNNNAGACTCVVVVVTTTTTTTTTTTTTTTTTTTTTTTTTTTTTTVN	AGACTC
I2	TCGTCGGCAGCGTCAGATGTGTATAAGAGACAGNNNNNNNNNCATGAGVVVVVTTTTTTTTTTTTTTTTTTTTTTTTTTTTTTVN	CATGAG
I3	TCGTCGGCAGCGTCAGATGTGTATAAGAGACAGNNNNNNNNNCAGATCVVVVVTTTTTTTTTTTTTTTTTTTTTTTTTTTTTTVN	CAGATC
I4	TCGTCGGCAGCGTCAGATGTGTATAAGAGACAGNNNNNNNNNTCACAGVVVVVTTTTTTTTTTTTTTTTTTTTTTTTTTTTTTVN	TCACAG
I5	TCGTCGGCAGCGTCAGATGTGTATAAGAGACAGNNNNNNNNNGTCTAGVVVVVTTTTTTTTTTTTTTTTTTTTTTTTTTTTTTVN	GTCTAG
I6	TCGTCGGCAGCGTCAGATGTGTATAAGAGACAGNNNNNNNNNGTTGCAVVVVVTTTTTTTTTTTTTTTTTTTTTTTTTTTTTTVN	GTTGCA
I7	TCGTCGGCAGCGTCAGATGTGTATAAGAGACAGNNNNNNNNNACTCGAVVVVVTTTTTTTTTTTTTTTTTTTTTTTTTTTTTTVN	ACTCGA
I8	TCGTCGGCAGCGTCAGATGTGTATAAGAGACAGNNNNNNNNNTGCAGAVVVVVTTTTTTTTTTTTTTTTTTTTTTTTTTTTTTVN	TGCAGA
I9	TCGTCGGCAGCGTCAGATGTGTATAAGAGACAGNNNNNNNNNAGCTCCVVVVVTTTTTTTTTTTTTTTTTTTTTTTTTTTTTTVN	AGCTCC
I10	TCGTCGGCAGCGTCAGATGTGTATAAGAGACAGNNNNNNNNNGTGATAVVVVVTTTTTTTTTTTTTTTTTTTTTTTTTTTTTTVN	GTGATA
I11	TCGTCGGCAGCGTCAGATGTGTATAAGAGACAGNNNNNNNNNTAAGCTVVVVVTTTTTTTTTTTTTTTTTTTTTTTTTTTTTTVN	TAAGCT
I12	TCGTCGGCAGCGTCAGATGTGTATAAGAGACAGNNNNNNNNNCCGTGTVVVVVTTTTTTTTTTTTTTTTTTTTTTTTTTTTTTVN	CCGTGT
I13	TCGTCGGCAGCGTCAGATGTGTATAAGAGACAGNNNNNNNNNAATCCTVVVVVTTTTTTTTTTTTTTTTTTTTTTTTTTTTTTVN	AATCCT
I14	TCGTCGGCAGCGTCAGATGTGTATAAGAGACAGNNNNNNNNNTTAAGCVVVVVTTTTTTTTTTTTTTTTTTTTTTTTTTTTTTVN	TTAAGC
I15	TCGTCGGCAGCGTCAGATGTGTATAAGAGACAGNNNNNNNNNCGCTATVVVVVTTTTTTTTTTTTTTTTTTTTTTTTTTTTTTVN	CGCTAT
I16	TCGTCGGCAGCGTCAGATGTGTATAAGAGACAGNNNNNNNNNACAGTGVVVVVTTTTTTTTTTTTTTTTTTTTTTTTTTTTTTVN	ACAGTG
I17	TCGTCGGCAGCGTCAGATGTGTATAAGAGACAGNNNNNNNNNGAGACTVVVVVTTTTTTTTTTTTTTTTTTTTTTTTTTTTTTVN	GAGACT
I18	TCGTCGGCAGCGTCAGATGTGTATAAGAGACAGNNNNNNNNNTTCCAAVVVVVTTTTTTTTTTTTTTTTTTTTTTTTTTTTTTVN	TTCCAA
I19	TCGTCGGCAGCGTCAGATGTGTATAAGAGACAGNNNNNNNNNCGTTGCVVVVVTTTTTTTTTTTTTTTTTTTTTTTTTTTTTTVN	CGTTGC
I20	TCGTCGGCAGCGTCAGATGTGTATAAGAGACAGNNNNNNNNNTCGATGVVVVVTTTTTTTTTTTTTTTTTTTTTTTTTTTTTTVN	TCGATG
I21	TCGTCGGCAGCGTCAGATGTGTATAAGAGACAGNNNNNNNNNGAAGTCVVVVVTTTTTTTTTTTTTTTTTTTTTTTTTTTTTTVN	GAAGTC	S1
I22	TCGTCGGCAGCGTCAGATGTGTATAAGAGACAGNNNNNNNNNATTCAGVVVVVTTTTTTTTTTTTTTTTTTTTTTTTTTTTTTVN	ATTCAG	M1
I23	TCGTCGGCAGCGTCAGATGTGTATAAGAGACAGNNNNNNNNNCGGTCAVVVVVTTTTTTTTTTTTTTTTTTTTTTTTTTTTTTVN	CGGTCA	L1
I24	TCGTCGGCAGCGTCAGATGTGTATAAGAGACAGNNNNNNNNNACCGGTVVVVVTTTTTTTTTTTTTTTTTTTTTTTTTTTTTTVN	ACCGGT	S2
I25	TCGTCGGCAGCGTCAGATGTGTATAAGAGACAGNNNNNNNNNGAATCGVVVVVTTTTTTTTTTTTTTTTTTTTTTTTTTTTTTVN	GAATCG	M2
I26	TCGTCGGCAGCGTCAGATGTGTATAAGAGACAGNNNNNNNNNTTGGACVVVVVTTTTTTTTTTTTTTTTTTTTTTTTTTTTTTVN	TTGGAC	L2
I27	TCGTCGGCAGCGTCAGATGTGTATAAGAGACAGNNNNNNNNNCCTATAVVVVVTTTTTTTTTTTTTTTTTTTTTTTTTTTTTTVN	CCTATA	S3
I28	TCGTCGGCAGCGTCAGATGTGTATAAGAGACAGNNNNNNNNNGACCGTVVVVVTTTTTTTTTTTTTTTTTTTTTTTTTTTTTTVN	GACCGT	M3
I29	TCGTCGGCAGCGTCAGATGTGTATAAGAGACAGNNNNNNNNNAGATGTVVVVVTTTTTTTTTTTTTTTTTTTTTTTTTTTTTTVN	AGATGT	L3
I30	TCGTCGGCAGCGTCAGATGTGTATAAGAGACAGNNNNNNNNNTTCACGVVVVVTTTTTTTTTTTTTTTTTTTTTTTTTTTTTTVN	TTCACG	S4
I31	TCGTCGGCAGCGTCAGATGTGTATAAGAGACAGNNNNNNNNNCCGGAAVVVVVTTTTTTTTTTTTTTTTTTTTTTTTTTTTTTVN	CCGGAA	M4
I32	TCGTCGGCAGCGTCAGATGTGTATAAGAGACAGNNNNNNNNNGGTATCVVVVVTTTTTTTTTTTTTTTTTTTTTTTTTTTTTTVN	GGTATC	L4

## Sheet: RT-qPCR
name	orientation	sequence
DOG1 total	F	AGCTCAACGACGATCTCAC
	R	ACATCGGTGAGCAAGATCAG
length_DOG1	F	TGAGATCCGTGTGACTCAGTTT
short_DOG1	R	ACCTTGCTACCATAAGTCTTCAG
long_DOG1	R	TTGTCGAGACGAGATCATGTTG
splicing_DOG1	F	GGATTCTATCTCCGGTACAAGGAGCGGATTTC
alpha_DOG1	R	CCACTATTCACAGTTGTACATGCATCGAATATTACTTC
beta_DOG1	R	CCACTATTCACAGTTGTACATGCATCGAATATTACTATAG
gamma_DOG1	R	CGCAAAATGCCACGACGTGAATAAACTATAG
delta_DOG1	R	CGCAAAATGCCACGACGTGAATAAACTTC
CYP707A2	F	GTGTTATATTCGCCGCCACCG
	R	TCCCTGGAGACTTCTTGGAGG
AHG3	F	GTGTAGCCATTCCTCTCTCCG
	R	GAACCATGCCATCTTGATTCATAC
HAI2	F	TCTGATTCTAGCGACGGACGG
	R	CTGTTGAGACACATGCGCACC
PYL12	F	GTTTCCGATCTTCCGGCGAG
	R	ACGATGATCACCACCAATAATGC
SnRK2.2	F	ACCTCTCACCAGAATGTCGCC
	R	TGATTCTTGTTGCCGGATCAGC
SnRK2.10	F	TTTGACACCAACGCACATCGC
	R	GCTCAAATAGCTCACCGCCAG
RDO5	F	TAGTCGATGCACTAATGGCCG
	R	CCCATGACTGAGACTACACCG
PYL5	F	TCATCAGACAGTGCCGTATCG
	R	GAGTCCAGAGACCACCATGAC
UBC21	F	CTGCGACTCAGGGAATCTTCTAA
	R	TTGTGCCATTGAATTGAACCC
