# Supplementary material for: Dormancy heterogeneity among Arabidopsis thaliana seeds is linked to individual seed size
Source: Plant Commun. 2023 Oct 12;5(2):100732. doi: 10.1016/j.xplc.2023.100732 (PMC10873894; doi:10.1016/j.xplc.2023.100732)
Supplement: Supplemental Dataset 1. 3′ RNA-seq results for seed size analysis [file mmc4.xlsx]

## Sheet: small vs large
Differentially expressed genes between small and large dry Col-0 seeds.									selected genes involved in seed biology regulation
gene	baseMean	log2FoldChange	lfcSE	stat	pvalue	padj	Gene Model Description	Gene Model Type	Primary Gene Symbol
ATCG00680	8.64293	4.6098	0.799478	5.76602	8.11674e-09	8.01307e-07	encodes for CP47, subunit of the photosystem II reaction center.	protein_coding	PHOTOSYSTEM II REACTION CENTER PROTEIN B (PSBB)
ATCG00350	9.36931	4.59195	0.805161	5.70314	1.17622e-08	1.10642e-06	Encodes psaA protein comprising the reaction center for photosystem I along with psaB protein; hydrophobic protein encoded by the chloroplast genome.	protein_coding	(PSAA)
AT5G07190	80.4313	3.67868	0.321485	11.4428	2.55498e-30	1.27379e-26	Gene is expressed preferentially in the embryo and encodes a unique protein of unknown function.	protein_coding	SEED GENE 3 (ATS3)
AT1G15010	6.57043	3.34096	0.77517	4.30998	1.63271e-05	0.000640936	mediator of RNA polymerase II transcription subunit;(source:Araport11)	protein_coding
AT1G66050	5.20103	3.30812	0.808966	4.08932	4.32632e-05	0.00144758	Encodes a protein that is similar to VIM1 but is not involved in cytosine methylation. This protein has an N-terminal PHD domain and two RING domains surrounding an SRA domain. ORTH5/VIM2 has E3 ubiquitin ligase activity in vitro.	protein_coding	VARIANT IN METHYLATION 2 (VIM2)
AT3G60730	11.9473	3.19758	0.48602	6.57912	4.73227e-11	8.27816e-09	Plant invertase/pectin methylesterase inhibitor superfamily;(source:Araport11)	protein_coding
AT4G27150	2693.21	3.06609	0.287634	10.6597	1.5713e-26	2.61124e-23	seed storage albumin 2;(source:Araport11)	protein_coding	SEED STORAGE ALBUMIN 2 (SESA2)
AT2G29940	10.2432	3.05214	0.555957	5.48988	4.02217e-08	3.34209e-06	pleiotropic drug resistance 3;(source:Araport11)	protein_coding	ATP-BINDING CASSETTE G31 (ABCG31)
ATCG00730	11.8424	2.86419	0.519348	5.51497	3.48843e-08	2.94772e-06	A chloroplast gene encoding subunit IV of the cytochrome b6/f complex	protein_coding	PHOTOSYNTHETIC ELECTRON TRANSFER D (PETD)
AT3G13040	9.75149	2.76851	0.550779	5.02654	4.99418e-07	3.17178e-05	myb-like HTH transcriptional regulator family protein;(source:Araport11)	protein_coding	(GAMMAMYB2)
AT4G37180	47.1767	2.75863	0.306725	8.99382	2.38787e-19	1.36431e-16	UIF1 is a nuclear and cytoplasmically localized myb-domain containing member of the GARP G2-like subfamily of transcription factors. Interacts with ULT1 and binds to the WUS promoter. UIF1 binding domains are also found in CUC and AG promoters suggesting they are also direct targets. This locus was also identified as a putative cytoskeletal protein in a yeast screen.	protein_coding	ULT1 INTERACTING FACTOR 1 (UIF1)
AT4G27140	2245.73	2.62874	0.290685	9.04325	1.52084e-19	1.01095e-16	seed storage albumin 1;(source:Araport11)	protein_coding	SEED STORAGE ALBUMIN 1 (SESA1)
AT1G15960	13.9138	2.62098	0.545409	4.80553	1.54343e-06	8.45582e-05	member of Nramp2 family	protein_coding	NRAMP METAL ION TRANSPORTER 6 (NRAMP6)
AT4G24040	10.9961	2.61058	0.524875	4.97372	6.56799e-07	4.04256e-05	Encodes a trehalase, member of Glycoside Hydrolase Family 37. Two isoforms, produced from a single transcript, regulate drought stress tolerance.	protein_coding	TREHALASE 1 (TRE1)
AT5G17300	12.2141	2.58056	0.430765	5.99064	2.09022e-09	2.54166e-07	Myb-like transcription factor that regulates hypocotyl growth by regulating free auxin levels in a time-of-day specific manner.	protein_coding	REVEILLE 1 (RVE1)
AT4G01870	50.9212	2.56561	0.237031	10.8239	2.65105e-27	5.28672e-24	tolB protein-like protein;(source:Araport11)	protein_coding
AT5G19120	5.12438	2.52282	0.732319	3.44497	0.000571119	0.0111006	Eukaryotic aspartyl protease family protein;(source:Araport11)	protein_coding
AT2G43520	16.8276	2.50966	0.507396	4.94616	7.56935e-07	4.54663e-05	Encodes putative trypsin inhibitor protein which may function in defense against herbivory. Member of the defensin-like (DEFL) family.	protein_coding	TRYPSIN INHIBITOR PROTEIN 2 (TI2)
ATCG00020	42.7958	2.50553	0.353617	7.08545	1.38591e-12	3.2137e-10	Encodes chlorophyll binding protein D1, a part of the photosystem II reaction center core	protein_coding	PHOTOSYSTEM II REACTION CENTER PROTEIN A (PSBA)
AT2G15960	13.7011	2.50305	0.552773	4.52817	5.94975e-06	0.000274814	Unknown protein. Expression decreased in response to proline.	protein_coding
AT1G76180	5.81195	2.48998	0.829189	3.0029	0.00267417	0.0356456	Encodes a dehydrin protein whose expression is induced early on in response to dehydration stress. This gene's expression to cold occurs in two waves, with early induction occurring within 1 h and secondary induction occurring 5 h after the beginning of cold stress. Expression is also induced in response to ABA but not in response to 2,4-D, BA, and GA3. ERD14 protein is capable of binding Ca2+, e…	protein_coding	EARLY RESPONSE TO DEHYDRATION 14 (ERD14)
ATMG00020	4417.8	2.47926	0.377261	6.57174	4.97304e-11	8.40444e-09	mitochondrial 26S ribosomal RNA protein	ribosomal_rna	RIBOSOMAL RNA26S (RRN26)
AT1G47128	5.71361	2.44392	0.696423	3.50924	0.000449384	0.00945317	Cysteine proteinase precursor-like protein/ dehydration stress-responsive gene (RD21). Has been shown to have peptide ligase activity and protease activity in vitro. RD21 is involved in immunity to the necrotrophic fungal pathogen Botrytis cinerea.Activity detected in root, leaf, flower and cell culture.	protein_coding	RESPONSIVE TO DEHYDRATION 21A (RD21A)
AT1G33700	7.93408	2.42515	0.554103	4.37673	1.20476e-05	0.00051336	Beta-glucosidase, GBA2 type family protein;(source:Araport11)	protein_coding
AT1G10370	8.22561	2.41493	0.559906	4.31311	1.60978e-05	0.000640936	Encodes GSTU17 (Glutathione S-Transferase U17). Functions as a negative component of stress-mediated signal transduction pathways in drought and salt stress responses.	protein_coding	EARLY-RESPONSIVE TO DEHYDRATION 9 (ERD9)
AT1G22710	14.8669	2.41467	0.414101	5.83112	5.50581e-09	5.77879e-07	Encodes for a high-affinity transporter essential for phloem loading and long-distance transport. A major sucrose transporter, AtSUC2 can also transport a wide range of physiological and synthetic glucose conjugates with both &#945;- or &#946;-linkage.	protein_coding	SUCROSE-PROTON SYMPORTER 2 (SUC2)
AT3G02480	608.948	2.40655	0.34097	7.05793	1.68996e-12	3.66317e-10	Late embryogenesis abundant protein (LEA) family protein;(source:Araport11)	protein_coding	ABA-RESPONSE PROTEIN (ABR)
AT1G71695	51.4168	2.35735	0.251421	9.37613	6.84398e-21	7.58237e-18	Peroxidase superfamily protein;(source:Araport11)	protein_coding
AT3G44300	41.9152	2.31354	0.319016	7.25213	4.10275e-13	1.02271e-10	Encodes an enzyme that catalyzes the hydrolysis of indole-3-acetonitrile (IAN) to indole-3-acetic acid (IAA) (nitrile aminohydrolase, EC 3.5.5.1) and IAN to indole-3-acetamide (IAM) at lower levels. Mutants have reduced sensitivity to IAN and are sensitive to IAA. This enzyme likely participates in other non-auxin-related metabolic pathways. The mRNA is cell-to-cell mobile.	protein_coding	NITRILASE 2 (NIT2)
AT4G14040	19.4166	2.2959	0.457677	5.01643	5.26411e-07	3.30116e-05	selenium-binding protein 2;(source:Araport11)	protein_coding	SELENIUM-BINDING PROTEIN 2 (SBP2)
AT5G01760	5.81202	2.26456	0.633185	3.57646	0.000348279	0.00777836	Encodes a member of the Arabidopsis TOL (TOM1-LIKE) family of ubiquitin binding proteins that acts redundantly in the recognition and further endocytic sorting of a PIN-FORMED (PIN)-type auxin carrier protein at the plasma membrane, modulating dynamic auxin distribution and associated growth responses.	protein_coding	TOM1-LIKE 7 (TOL7)
AT4G34710	115.019	2.23714	0.232864	9.60705	7.46556e-22	1.06342e-18	Encodes a arginine decarboxylase (ADC), a rate-limiting enzyme that catalyzes the first step of polyamine (PA) biosynthesis via ADC pathway in Arabidopsis thaliana. Arabidopsis genome has two ADC paralogs, ADC1 and ADC2. ADC2 is stress-inducible (osmotic stress). Double mutant analysis showed that ADC genes are essential for the production of PA, and are required for normal seed development. Over…	protein_coding	ARGININE DECARBOXYLASE 2 (ADC2)
AT1G66760	20.3948	2.2352	0.417154	5.35821	8.40519e-08	6.70465e-06	MATE efflux family protein;(source:Araport11)	protein_coding
ATCG00340	617.043	2.22548	0.418736	5.31476	1.06799e-07	8.07573e-06	Encodes the D1 subunit of photosystem I reaction center.	protein_coding	(PSAB)
AT2G38010	10.8063	2.21652	0.540525	4.10067	4.11955e-05	0.0013877	Neutral/alkaline non-lysosomal ceramidase;(source:Araport11)	protein_coding	NEUTRAL CERAMIDASE 2 (ATNCER2)
AT1G17830	15.3004	2.21636	0.453131	4.89121	1.0022e-06	5.84382e-05	hypothetical protein (DUF789);(source:Araport11)	protein_coding
AT2G38530	339.66	2.19357	0.189296	11.5881	4.73667e-31	4.72293e-27	Involved in lipid transfer between membranes and plays a role in maintaining the integrity of the cuticle-cell wall interface. Belongs to a family of Lipid transfer proteins. Sequence similarity to other plant/Arabidopsis LPT genes but highest similarity to LPT1. Stress and pathogen-inducible motifs found in the upstream region. Expressed in flower, leaves and siliques but absent in roots. Predic…	protein_coding	LIPID TRANSFER PROTEIN 2 (LTP2)
AT2G37060	6.60923	2.18069	0.645647	3.37752	0.000731424	0.0135558	nuclear factor Y, subunit B8;(source:Araport11)	protein_coding	NUCLEAR FACTOR Y, SUBUNIT B8 (NF-YB8)
AT5G13490	6.38121	2.14401	0.544068	3.94069	8.12459e-05	0.00245486	Encodes mitochondrial ADP/ATP carrier	protein_coding	ADP/ATP CARRIER 2 (AAC2)
AT4G27160	28946.1	2.08947	0.250978	8.32532	8.41005e-17	3.35426e-14	seed storage albumin 3;(source:Araport11)	protein_coding	SEED STORAGE ALBUMIN 3 (SESA3)
AT5G64240	5.19074	2.08937	0.657894	3.17584	0.00149403	0.0231308	Encodes a type I metacaspase. Two Arabidopsis metacaspases, AT1G02170 (MC1) and AT4G25110 (MC2) antagonistically control programmed cell death in Arabidopsis. MC1 is a positive regulator of cell death and requires conserved caspase-like putative catalytic residues for its function. MC2 negatively regulates cell death. This function is independent of the putative catalytic residues. A third type I…	protein_coding	METACASPASE 3 (MC3)
AT2G07727	12.3011	2.07478	0.467887	4.43437	9.2344e-06	0.000402079	cytochrome b;(source:Araport11)	protein_coding
AT3G09440	65.8909	2.05787	0.29137	7.06275	1.63243e-12	3.61711e-10	Heat shock protein 70 (Hsp 70) family protein;(source:Araport11)	protein_coding
ATCG00330	17.8182	2.05026	0.345722	5.93039	3.02222e-09	3.482e-07	30S chloroplast ribosomal protein S14	protein_coding	CHLOROPLAST RIBOSOMAL PROTEIN S14 (RPS14)
AT5G05965	74.8399	2.00441	0.260722	7.68792	1.4955e-14	4.65989e-12	cell wall RBR3-like protein;(source:Araport11)	protein_coding
AT2G13547	6.48925	2.00101	0.590745	3.38727	0.00070593	0.0132558	hypothetical protein;(source:Araport11)	protein_coding
AT3G21750	5.13131	1.99053	0.612739	3.24858	0.00115981	0.0192101	Encodes a glucosyltransferase that can attach glucose to a number of hydroxylated phenolic compounds as well as quercetins in vitro	protein_coding	UDP-GLUCOSYL TRANSFERASE 71B1 (UGT71B1)
AT4G09760	24.2783	1.93822	0.403816	4.79977	1.58845e-06	8.60783e-05	encodes a choline synthase whose gene expression is induced by high salt and mannitol.	protein_coding	CHOLINE/ETHANOLAMINE KINASE 3 (CEK3)
AT4G32480	29.4272	1.92922	0.430689	4.47939	7.48583e-06	0.000337743	sugar phosphate exchanger, putative (DUF506);(source:Araport11)	protein_coding
ATCG00080	8.59744	1.92394	0.653074	2.94598	0.00321934	0.0404792	PSII I protein	protein_coding	PHOTOSYSTEM II REACTION CENTER PROTEIN I (PSBI)
ATCG00280	9.49361	1.92043	0.502492	3.82181	0.000132475	0.00363887	chloroplast gene encoding a CP43 subunit of the photosystem II reaction center. promoter contains a blue-light responsive element.	protein_coding	PHOTOSYSTEM II REACTION CENTER PROTEIN C (PSBC)
AT4G36360	120.558	1.91404	0.213687	8.95721	3.32988e-19	1.74749e-16	putative beta-galactosidase (BGAL3 gene)	protein_coding	BETA-GALACTOSIDASE 3 (BGAL3)
AT1G47540	869.885	1.87881	0.338569	5.54929	2.8684e-08	2.48702e-06	Scorpion toxin-like knottin superfamily protein;(source:Araport11)	protein_coding
AT2G30050	7.83259	1.86139	0.539153	3.45244	0.00055554	0.0109472	transducin family protein / WD-40 repeat family protein;(source:Araport11)	protein_coding
AT5G27920	5.19414	1.84348	0.643291	2.8657	0.00416091	0.0489251	Encodes a nuclear F-box protein that can directly interact with the C2H2&#8208;type zinc finger transcription factor STOP1 and promote its ubiquitination and degradation. STOP1 is crucial for aluminum (Al) resistance.	protein_coding	RAE1 HOMOLOG 1 (RAH1)
AT4G03280	18.1873	1.83595	0.355316	5.16711	2.3774e-07	1.66937e-05	Encodes the Rieske FeS center of cytochrome b6f complex. Gene is expressed in shoot but not in root. Mutant has reduced electron transport at saturating light intensities and Q-cycle activity is hypersensitive to acidification of the thylakoid lumen. The mRNA is cell-to-cell mobile.	protein_coding	PHOTOSYNTHETIC ELECTRON TRANSFER C (PETC)
ATCG00720	35.2505	1.81107	0.339841	5.32916	9.86665e-08	7.68597e-06	Encodes the cytochrome b(6) subunit of the cytochrome b6f complex.	protein_coding	PHOTOSYNTHETIC ELECTRON TRANSFER B (PETB)
AT3G15630	9.45051	1.80901	0.492434	3.6736	0.000239156	0.00588795	plant/protein;(source:Araport11)	protein_coding
AT2G30930	10.7404	1.79681	0.453771	3.95974	7.50328e-05	0.00231626	hypothetical protein;(source:Araport11)	protein_coding
AT1G02310	43.3268	1.7867	0.232114	7.6975	1.38754e-14	4.46296e-12	Glycosyl hydrolase superfamily protein;(source:Araport11)	protein_coding	ENDO-BETA-MANNANASE 1 (MAN1)
AT2G38900	33.6648	1.73309	0.291531	5.9448	2.76794e-09	3.28561e-07	Predicted to encode a PR (pathogenesis-related) peptide that belongs to the PR-6 proteinase inhibitor family. Six putative PR-6-type protein encoding genes are found in Arabidopsis: At2g38900, At2g38870, At5g43570, At5g43580, At3g50020 and At3g46860.	protein_coding
AT3G44880	50.9266	1.732	0.277989	6.23046	4.65054e-10	6.62436e-08	Encodes a pheide a oxygenase (PAO). Accelerated cell death (acd1) mutants show rapid, spreading necrotic responses to both virulent and avirulent Pseudomonas syringae pv. maculicola or pv. tomato pathogens and to ethylene.	protein_coding	ACCELERATED CELL DEATH 1 (ACD1)
AT4G33150	29.9425	1.72361	0.386819	4.45584	8.35638e-06	0.000370318	This is a splice variant of the LKR/SDH locus. It encodes a bifunctional polypeptide lysine-ketoglutarate reductase and saccharopine dehydrogenase involved in lysine degradation. There is another splice variant that encodes a mono saccharopine dehydrogenase protein. Gene expression is induced by abscisic acid, jasmonate, and under sucrose starvation.	protein_coding	LYSINE-KETOGLUTARATE REDUCTASE (LKR)
AT3G03640	24.831	1.71713	0.323386	5.30985	1.09716e-07	8.17823e-06	Encodes beta-glucosidase (GLUC).	protein_coding	BETA GLUCOSIDASE 25 (BGLU25)
AT4G19410	30.5433	1.71233	0.26697	6.41392	1.41824e-10	2.24465e-08	Pectinacetylesterase family protein;(source:Araport11)	protein_coding	PECTIN ACETYLESTERASE 7 (PAE7)
AT1G32450	9.90886	1.70706	0.531559	3.21143	0.00132077	0.0211769	Transmembrane nitrate transporter. Involved in xylem transport of nitrate from root to shoot. Induced in response to high and low concentrations of nitrate. Not involved in nitrate uptake. Expressed in root pericycle cells under the control of MYB59. Also functions as a proton-coupled H+/K+ antiporter for K+ loading into the xylem.	protein_coding	NRT1/ PTR FAMILY 7.3 (NPF7.3)
AT3G16630	8.45453	1.70201	0.563872	3.01843	0.00254087	0.0342828	Kinesin-13A localized to entire Golgi stacks. Involved in trichome development.	protein_coding	(KINESIN-13A)
ATCG00380	8.61132	1.68964	0.556666	3.03529	0.00240303	0.0327779	Chloroplast encoded ribosomal protein S4	protein_coding	CHLOROPLAST RIBOSOMAL PROTEIN S4 (RPS4)
AT5G48180	132.519	1.68361	0.207327	8.12053	4.64143e-16	1.71406e-13	Encodes a nitrile-specifier protein NSP5. NSP5 is one out of five (At3g16400/NSP1, At2g33070/NSP2, At3g16390/NSP3, At3g16410/NSP4 and At5g48180/NSP5) A. thaliana epithiospecifier protein (ESP) homologues that promote simple nitrile, but not epithionitrile or thiocyanate formation.	protein_coding	NITRILE SPECIFIER PROTEIN 5 (NSP5)
ATMG00640	44.7398	1.68357	0.288934	5.82684	5.64881e-09	5.80663e-07	encodes a plant b subunit of mitochondrial ATP synthase based on structural similarity and the presence in the F(0) complex.	protein_coding	(ORF25)
AT5G17570	26.5488	1.67682	0.323948	5.17619	2.26463e-07	1.60147e-05	TatD related DNase;(source:Araport11)	protein_coding
AT2G38400	9.70396	1.65398	0.525261	3.14888	0.001639	0.0245751	alanine:glyoxylate aminotransferase 2 homolog (AGT3) mRNA,	protein_coding	ALANINE:GLYOXYLATE AMINOTRANSFERASE 3 (AGT3)
AT1G64740	13.3902	1.64783	0.486736	3.38547	0.000710566	0.0133171	alpha-tubulin expressed primarily in stamens and mature pollen	protein_coding	ALPHA-1 TUBULIN (TUA1)
AT3G54140	146.009	1.6476	0.203121	8.11145	5.00176e-16	1.78116e-13	Encodes a di- and tri-peptide transporter that recognizes a variety of different amino acid combinations. GFP-tagged PTR1 localizes to the plasma membrane and has 8 to 11 predicted transmembrane domains. PTR1 is expressed in a number of different vascular tissues throughout the plant based on promoter:GUS expression analysis. ptr1 mutants have a lower dry weight than wild type plants when both ar…	protein_coding	NRT1/ PTR FAMILY 8.1 (NPF8.1)
AT3G07650	15.8417	1.64082	0.386134	4.24936	2.14385e-05	0.00081279	This gene belongs to the CO (CONSTANS) gene family. This gene family is divided in three subgroups: groups III, to which COL9 belongs, is characterised by one B-box (supposed to regulate protein-protein interactions) and a second diverged zinc finger. COL9 downregulates expression of CO (CONSTANS) as well as FT and SOC1 which are known regulatory targets of CO. The mRNA is cell-to-cell mobile.	protein_coding	CONSTANS-LIKE 9 (COL9)
AT4G28520	36416.8	1.6027	0.265903	6.02739	1.66629e-09	2.10311e-07	Encodes a 12S seed storage protein that is tyrosine-phosphorylated and its phosphorylation state is modulated in response to ABA in Arabidopsis thaliana seeds.	protein_coding	CRUCIFERIN 3 (CRU3)
AT4G36850	161.664	1.58263	0.18327	8.63549	5.84777e-18	2.65037e-15	PQ-loop repeat family protein / transmembrane family protein;(source:Araport11)	protein_coding
AT1G73680	11.8554	1.56885	0.403086	3.8921	9.93803e-05	0.00289743	Encodes an alpha dioxygenase. Recombinant protein catalyzes the conversion of a wide range of fatty acids into 2(R)-hydroperoxy derivatives.	protein_coding	ALPHA DIOXYGENASE (ALPHA DOX2)
AT1G55830	14.4421	1.52174	0.485804	3.13242	0.00173374	0.0256485	coiled-coil protein;(source:Araport11)	protein_coding
AT5G12010	90.3148	1.51583	0.173655	8.72893	2.57099e-18	1.28177e-15	nuclease;(source:Araport11)	protein_coding
AT1G03890	389.254	1.50575	0.181272	8.30657	9.85071e-17	3.77775e-14	RmlC-like cupins superfamily protein;(source:Araport11)	protein_coding
AT1G61740	56.589	1.45844	0.268667	5.42843	5.68506e-08	4.6086e-06	Sulfite exporter TauE/SafE family protein;(source:Araport11)	protein_coding
AT1G05333	108.364	1.45607	0.24076	6.04781	1.46826e-09	1.87692e-07	Natural antisense transcript overlaps with AT1G17810;(source:Araport11)	antisense_long_noncoding_rna
AT5G07440	26.6539	1.42262	0.388142	3.66521	0.000247133	0.00602486	Encodes the beta-subunit of the glutamate dehydrogenase. The enzyme is almost exclusively found in the mitochondria of stem and leaf companion cells.	protein_coding	GLUTAMATE DEHYDROGENASE 2 (GDH2)
AT1G62290	171.526	1.41836	0.127484	11.1258	9.39888e-29	2.34291e-25	Saposin-like aspartyl protease family protein;(source:Araport11)	protein_coding	PUTATIVE ASPARTIC PROTEINASE A2 (PASPA2)
AT1G17810	3535.86	1.40831	0.148564	9.47948	2.5556e-21	3.18524e-18	beta-tonoplast intrinsic protein (beta-TIP) mRNA, complete	protein_coding	BETA-TONOPLAST INTRINSIC PROTEIN (BETA-TIP)
AT1G67325	13.8933	1.4058	0.398496	3.52777	0.000419081	0.00898635	Ran BP2/NZF zinc finger-like superfamily protein;(source:Araport11)	protein_coding
AT1G36070	9.94547	1.40548	0.429186	3.27476	0.0010575	0.0179117	Transducin/WD40 repeat-like superfamily protein;(source:Araport11)	protein_coding
AT2G32760	7.99778	1.40372	0.47905	2.93022	0.00338722	0.0421648	Homolog of yeast VPS38P. Interacts with PI3K.Mutants have defects in late endosome morphology and retromer function.	protein_coding	VACUOLAR SORTING RECEPTOR 38 (VPS38)
AT2G25770	12.8765	1.40146	0.454073	3.08643	0.00202579	0.0287737	Polyketide cyclase/dehydrase and lipid transport superfamily protein;(source:Araport11)	protein_coding
AT5G65660	202.668	1.3955	0.238827	5.84315	5.12242e-09	5.492e-07	hydroxyproline-rich glycoprotein family protein;(source:Araport11)	protein_coding
ATMG00160	21.7472	1.3814	0.371578	3.71764	0.000201089	0.00513414	cytochrome c oxidase subunit 2	protein_coding	CYTOCHROME OXIDASE 2 (COX2)
AT4G17615	12.4574	1.38124	0.416232	3.31844	0.000905225	0.0158908	Member of AtCBL (Calcineurin B-like Calcium Sensor Proteins) family. Protein level is increased upon high salt, mannitol, and cold stresses. CBL1 interacts with CIPK23 and recruits the kinase to the plasma membrane where the substrate(s) of CIPK23 may reside. CBL1 localization is regulated by protein modification including myristolation and acylation.	protein_coding	CALCINEURIN B-LIKE PROTEIN 1 (CBL1)
AT3G03470	23.726	1.37008	0.325537	4.20869	2.5686e-05	0.000951926	P450 monooxygenase CYP89A9. Involved in NDCC accumulation during Arabidopsis leaf senescence.	protein_coding	CYTOCHROME P450, FAMILY 87, SUBFAMILY A, POLYPEPTIDE 9 (CYP89A9)
AT5G53970	61.4447	1.36	0.23582	5.76711	8.0643e-09	8.01307e-07	Encodes a cytosolic tyrosine aminotransferase which is strongly induced upon aging and coronatine treatment. AtTAT1 prefers Tyr as an amino donor but can also use Phe, Trp, His, Met, and Leu. The mRNA is cell-to-cell mobile.	protein_coding	TYROSINE AMINOTRANSFERASE 7 (TAT7)
AT5G35360	8.98779	1.35247	0.473573	2.85588	0.00429182	0.0498762	Encodes biotin carboxylase subunit (CAC2).	protein_coding	ACETYL CO-ENZYME A CARBOXYLASE BIOTIN CARBOXYLASE SUBUNIT (CAC2)
AT1G08650	24.0779	1.3506	0.326256	4.1397	3.47764e-05	0.00123374	Encodes a phosphoenolpyruvate carboxylase kinase that is expressed at highest levels in leaves. Expression is induced by light. The mRNA is cell-to-cell mobile.	protein_coding	PHOSPHOENOLPYRUVATE CARBOXYLASE KINASE 1 (PPCK1)
AT2G25520	39.9954	1.35031	0.221675	6.09142	1.11913e-09	1.46826e-07	Drug/metabolite transporter superfamily protein;(source:Araport11)	protein_coding
AT2G47730	15.8067	1.34345	0.380623	3.52962	0.000416154	0.0089511	Encodes glutathione transferase belonging to the phi class of GSTs. Naming convention according to Wagner et al. (2002).	protein_coding	GLUTATHIONE S-TRANSFERASE PHI 8 (GSTF8)
AT1G48310	9.81188	1.34095	0.450215	2.97847	0.00289689	0.0375616	chromatin remodeling factor18;(source:Araport11)	protein_coding	CHROMATIN REMODELING FACTOR18 (CHR18)
AT5G03240	1651.21	1.33544	0.173798	7.68388	1.54342e-14	4.66346e-12	encodes ubiquitin that is attached to proteins destined for degradation. UBQ3 is most homologous with UBQ4, and is expressed in higher levels in vegetative tissue but lower levels in flowers than UBQ4. UBQ3 encodes different number of ubiquitins in different ecotypes. UBQ3 transcript level is modulated by UV-B and light/dark treatments.	protein_coding	POLYUBIQUITIN 3 (UBQ3)
AT1G14170	45.287	1.33109	0.212736	6.25701	3.92426e-10	5.67084e-08	RNA-binding KH domain-containing protein;(source:Araport11)	protein_coding	(ATKH2)
AT1G07590	10.7096	1.32359	0.419836	3.15263	0.00161807	0.0244081	Tetratricopeptide repeat (TPR)-like superfamily protein;(source:Araport11)	protein_coding
AT5G65140	85.422	1.30543	0.216736	6.02315	1.71054e-09	2.13197e-07	Haloacid dehalogenase-like hydrolase (HAD) superfamily protein;(source:Araport11)	protein_coding	TREHALOSE-6-PHOSPHATE PHOSPHATASE J (TPPJ)
AT5G45830	78.7775	1.29394	0.202246	6.39786	1.57567e-10	2.38045e-08	Encodes DOG1 (DELAY OF GERMINATION 1). A quantitative trait locus involved in the control of seed dormancy. Belongs to a novel plant-specific gene family whose members include: DOG1-like 1-4 (DOGL1-4, At4g18660, At4g18680, At4g18690, At4g18650 respectively) and DOG1. DOG1 expression is seed-specific.	protein_coding	DELAY OF GERMINATION 1 (DOG1)
ATMG00070	22.2371	1.26434	0.394137	3.20787	0.00133721	0.0213675	NADH dehydrogenase subunit 9	protein_coding	NADH DEHYDROGENASE SUBUNIT 9 (NAD9)
AT1G14950	5745.68	1.25536	0.156231	8.03531	9.33414e-16	3.20934e-13	Polyketide cyclase/dehydrase and lipid transport superfamily protein;(source:Araport11)	protein_coding
AT5G56750	25.2486	1.24979	0.320554	3.89883	9.66601e-05	0.00285147	AGB1/AGG dimmer interacting protein, response to water deficit.	protein_coding	N-MYC DOWNREGULATED-LIKE 1 (NDL1)
AT2G32150	48.9196	1.2454	0.254182	4.89964	9.60107e-07	5.66463e-05	Encodes a xanthosine monophosphate (XMP)phosphatase. Dephosphorylates XMP to xanthosine as an initial step in purine nucleotide catabolism.	protein_coding	XMP-SPECIFIC PHOSPHATASE (XMPP)
AT1G04660	44.2507	1.2265	0.249196	4.9218	8.57503e-07	5.11986e-05	glycine-rich protein;(source:Araport11)	protein_coding
AT3G53990	192.498	1.21657	0.135019	9.01036	2.05384e-19	1.27993e-16	Encodes universal stress protein (USP). Functions as a molecular chaperone under heat shock and oxidative stress conditions. Chaperone activity and assembly into complexes is redox regulated.	protein_coding	UNIVERSAL STRESS PROTEIN (ATUSP)
AT1G66580	231.481	1.21411	0.173267	7.00717	2.43195e-12	5.05187e-10	senescence associated gene 24;(source:Araport11)	protein_coding	SENESCENCE ASSOCIATED GENE 24 (SAG24)
AT1G63170	11.6346	1.21411	0.412869	2.94066	0.00327517	0.0410776	Zinc finger, C3HC4 type (RING finger) family protein;(source:Araport11)	protein_coding
AT5G01600	18.5824	1.21366	0.342465	3.54389	0.000394263	0.0085647	Encodes a ferretin protein that is targeted to the chloroplast. Member of a Ferritin gene family. Gene expression is induced in response to iron overload and by nitric oxide. Expression of the gene is downregulated in the presence of paraquat, an inducer of photoxidative stress.	protein_coding	FERRETIN 1 (FER1)
AT3G28210	19.8146	1.20826	0.386451	3.12656	0.00176863	0.0260103	Encodes a putative zinc finger protein (PMZ).	protein_coding	(PMZ)
AT5G58380	23.703	1.20731	0.345351	3.49588	0.000472496	0.00963447	Encodes a CBL-interacting protein kinase with similarity to SOS protein kinase.	protein_coding	SOS3-INTERACTING PROTEIN 1 (SIP1)
AT4G11600	1015.01	1.20482	0.14156	8.51099	1.72456e-17	7.47635e-15	Encodes glutathione peroxidase. Exhibits moderate binding affinity with dinotefuran.	protein_coding	GLUTATHIONE PEROXIDASE 6 (GPX6)
AT4G15490	17.9933	1.19134	0.383142	3.10939	0.00187473	0.02717	Encodes a protein that might have sinapic acid:UDP-glucose glucosyltransferase activity.	protein_coding	(UGT84A3)
AT3G08940	16.4947	1.19048	0.355619	3.34764	0.00081504	0.0146693	Lhcb4.2 protein (Lhcb4.2, protein involved in the light harvesting complex of photosystem II The mRNA is cell-to-cell mobile.	protein_coding	LIGHT HARVESTING COMPLEX PHOTOSYSTEM II (LHCB4.2)
AT3G58200	18.7568	1.19006	0.349912	3.40101	0.000671375	0.012778	TRAF-like family protein;(source:Araport11)	protein_coding
AT5G24930	57.643	1.18232	0.199459	5.92765	3.07307e-09	3.482e-07	Flowering repressor in long days (LD) and short days (SD) and acts on the expression of FT and FT-like genes as well as on SUPPRESSOR OF OVEREXPRESSION OF CONSTANS 1 (SOC1).	protein_coding	CONSTANS-LIKE 4 (COL4)
AT4G17940	51.7026	1.17787	0.200926	5.8622	4.56764e-09	5.06043e-07	Tetratricopeptide repeat (TPR)-like superfamily protein;(source:Araport11)	protein_coding
AT3G23030	22.4669	1.17561	0.301269	3.9022	9.53208e-05	0.00282031	auxin inducible gene expressed in the nucleus	protein_coding	INDOLE-3-ACETIC ACID INDUCIBLE 2 (IAA2)
AT1G63440	17.3248	1.1463	0.385954	2.97004	0.00297756	0.0384186	The Arabidopsis P-type ATPase HMA5 is involved in Cu detoxification. hma5 mutant plants exhibit Cu hypersensitivity, which is especially dramatic in roots where HMA5 is mostly expressed.	protein_coding	HEAVY METAL ATPASE 5 (HMA5)
AT3G22120	22.0418	1.14581	0.323668	3.54007	0.000400025	0.00867097	Cell wall-plasma membrane linker protein homolog (CWLP)	protein_coding	CELL WALL-PLASMA MEMBRANE LINKER PROTEIN (CWLP)
AT2G36630	17.9828	1.1312	0.382071	2.9607	0.00306943	0.0391873	Sulfite exporter TauE/SafE family protein;(source:Araport11)	protein_coding
AT3G12120	68.4829	1.12311	0.225977	4.97002	6.6945e-07	4.09515e-05	Major enzyme responsible for the synthesis of 18:2 fatty acids in the endoplasmic reticulum. Contains His-rich motifs, which contribute to the interaction with the electron donor cytochrome b5. Mutations in this gene suppress the low temperature-induced phenotype of Arabidopsis tocopherol-deficient mutant vte2.	protein_coding	FATTY ACID DESATURASE 2 (FAD2)
AT3G19100	19.4954	1.11251	0.342928	3.24414	0.00117807	0.0194479	Encodes a protein kinase that positively regulates gibberellic acid (GA) signaling by inactivating the E3 ubiquitin ligase GARU. GARU mediates ubiquitin-dependent degradation of GID1s, which are GA receptors.	protein_coding	(TAGK2)
AT2G21620	48.3624	1.11237	0.218802	5.08392	3.69725e-07	2.38856e-05	Encodes gene that is induced in response to desiccation; mRNA expression is seen 10 and 24 hrs after start of desiccation treatment.	protein_coding	RESPONSIVE TO DESICCATION 2 (RD2)
AT2G25964	24.9072	1.09481	0.296564	3.69166	0.000222794	0.005579	hypothetical protein;(source:Araport11)	protein_coding
AT4G21860	88.7446	1.08725	0.19734	5.50954	3.59774e-08	3.01455e-06	2-Cys methionine sulfoxide reductase.	protein_coding	METHIONINE SULFOXIDE REDUCTASE B 2 (MSRB2)
AT4G19200	108.803	1.08618	0.160411	6.77124	1.27686e-11	2.44837e-09	Glycine and proline rich protein.Mutants have increased size.	protein_coding	GLYCINE AND PROLINE RICH PROTEIN 3 (GPRP3)
AT2G34250	137.112	1.07893	0.187889	5.74238	9.33542e-09	9.12583e-07	SecY protein transport family protein;(source:Araport11)	protein_coding
AT5G42050	104.18	1.07316	0.190017	5.6477	1.6261e-08	1.4875e-06	Stress responsive asparagine-rich protein. Binds to PevD (Verticillium dahliae ) fungal effector protein. NRP interacts with CRY2, leading to increased cytoplasmic accumulation of CRY2 in a blue light-independent manner (PMID:28633330).NRP also binds FyPP3 and recruits it to endosomes and thus targets it for degradation.Under ER stress NRP1 is activated by bZIP60 and inhibits cell death.	protein_coding	ASPARAGINE-RICH PROTEIN (NRP)
AT5G02565	14.9083	1.07126	0.371015	2.88738	0.00388462	0.0467534	None;(source:Araport11)	small_nucleolar_rna
AT4G25650	17.1958	1.07108	0.332156	3.22464	0.00126133	0.0205166	Similar to ACD1. Leaves of antisense ACD1-like plants turn yellow in darkness like wild-type whereas antisense ACD1 plants remain dark after five days of dark treatment.	protein_coding	ACD1-LIKE (ACD1-LIKE)
AT5G22880	14.9988	1.05361	0.350471	3.00628	0.00264468	0.0353013	Encodes a histone 2B (H2B) protein. This protein can be ubiquitinated in planta, and this modification depends on the HUB1 and HUB2 E3 ubiquitin ligases.	protein_coding	HISTONE B2 (HTB2)
AT3G15020	20.0239	1.04671	0.309787	3.3788	0.000728027	0.013518	Lactate/malate dehydrogenase family protein;(source:Araport11)	protein_coding	MITOCHONDRIAL MALATE DEHYDROGENASE 2 (mMDH2)
AT2G28490	3290.27	1.04582	0.114384	9.14311	6.06837e-20	4.65444e-17	RmlC-like cupins superfamily protein;(source:Araport11)	protein_coding
AT3G02470	292.279	1.04564	0.148996	7.01786	2.25292e-12	4.77955e-10	Encodes a S-adenosylmethionine decarboxylase involved in polyamine biosynthesis.	protein_coding	S-ADENOSYLMETHIONINE DECARBOXYLASE (SAMDC)
AT5G13160	22.7518	1.03992	0.285991	3.6362	0.000276692	0.00656881	Mutant is defective in perception of Pseudomonas syringae avirulence gene avrPphB. Encodes a putative serine-threonine kinase.	protein_coding	AVRPPHB SUSCEPTIBLE 1 (PBS1)
AT5G43430	15.0793	1.03891	0.363075	2.86141	0.00421765	0.0493016	Encodes the electron transfer flavoprotein ETF beta, a putative subunit of the mitochondrial electron transfer flavoprotein complex (ETF alpha is At1g50940) in Arabidopsis. Mutations of the ETF beta gene result in accelerated senescence and early death compared to wild-type during extended darkness. Also involved in the catabolism of leucine and chlorophyll degradation pathway activated during da…	protein_coding	ELECTRON TRANSFER FLAVOPROTEIN BETA (ETFBETA)
AT2G44980	38.3619	1.03846	0.244031	4.25545	2.08625e-05	0.000797012	SNF2 domain-containing protein / helicase domain-containing protein;(source:Araport11)	protein_coding	ALTERED SEED GERMINATION 3 (ASG3)
AT5G10550	39.2366	1.03733	0.265533	3.90659	9.36084e-05	0.00278188	This gene is predicted to encode a bromodomain-containing protein. A plant line expressing RNAi constructs targeted against GTE7 shows some resistance to agrobacterium-mediated root transformation.	protein_coding	GLOBAL TRANSCRIPTION FACTOR GROUP E2 (GTE2)
AT4G29070	26.8541	1.03668	0.26539	3.90624	9.3743e-05	0.00278188	Phospholipase A2 family protein;(source:Araport11)	protein_coding
AT1G73210	63.9889	1.03582	0.227141	4.56024	5.10951e-06	0.000240316	hypothetical protein (DUF789);(source:Araport11)	protein_coding
AT3G02750	118.95	1.03527	0.168013	6.16182	7.19127e-10	1.00992e-07	Protein phosphatase 2C family protein;(source:Araport11)	protein_coding
AT4G17650	22.5699	1.02614	0.303425	3.38187	0.000719941	0.0134178	Polyketide cyclase / dehydrase and lipid transport protein;(source:Araport11)	protein_coding
AT3G27660	9758.97	1.0236	0.0905527	11.3039	1.25562e-29	4.17328e-26	Encodes oleosin4 (Plant Cell, 2006, 18:1961), a protein found in oil bodies, involved in seed lipid accumulation. Functions in freezing tolerance of seeds. Note: also referred to as OLE3 in Plant Journal 2008, 55:798.	protein_coding	OLEOSIN 4 (OLEO4)
AT3G01570	3612.08	1.02145	0.111189	9.18657	4.05555e-20	3.67617e-17	Oleosin family protein;(source:Araport11)	protein_coding
AT4G27350	49.8499	1.02069	0.277955	3.67215	0.000240521	0.00589632	membrane lipoprotein lipid attachment site-like protein, putative (DUF1223);(source:Araport11)	protein_coding
AT1G71140	37.158	1.02016	0.268296	3.80235	0.000143329	0.00383147	MATE transporter that can export the antibiotic norfloxacin.	protein_coding	PROTEIN DETOXIFICATION 14 (DTX14)
AT3G02040	97.2511	1.01159	0.161296	6.27163	3.5728e-10	5.23888e-08	Encodes a member of the glycerophosphodiester phosphodiesterase (GDPD) family. Has glycerophosphodiester phosphodiesterase activity. Functions in maintaining cellular phosphate homeostasis under phosphate starvation. The mRNA is cell-to-cell mobile.	protein_coding	SENESCENCE-RELATED GENE 3 (SRG3)
AT2G28900	36.4398	1.01041	0.264648	3.81792	0.00013458	0.00366024	Encodes AtOEP16, a 16-KDa plastid outer membrane protein involved in plastid import of protochlorophyllide oxidoreductase A. Predominantly expressed in leaves and is also inducible by cold treatment.	protein_coding	OUTER PLASTID ENVELOPE PROTEIN 16-1 (OEP16-1)
AT2G43710	34.6556	1.00424	0.290981	3.45123	0.000558036	0.0109747	Encodes a stearoyl-ACP desaturase, involved in fatty acid desaturation. The ssi2 mutants have increased 18:0 and reduced 18:1 fatty acids. Exogenous application of glycerol to wild type plants mimics the ssi2 mutant phenotype. The altered 18:1 fatty acid content in the ssi2 mutants has an impact on SA- and JA-mediated defense signaling. ssi2 mutants resulted in hyper-resistance to green peach aph…	protein_coding	SUPPRESSOR OF SA INSENSITIVE 2 (SSI2)
AT3G04000	43.7691	1.0027	0.235393	4.25969	2.04709e-05	0.000785058	ChlADR is an aldehyde reductase that catalyzes the reduction of the aldehyde carbonyl groups on saturated and alpha,beta-unsaturated aldehydes with more than 5 carbons in vitro. The N-terminal region of this protein directs GFP to the chloroplast where where ChlADR likely helps to maintain the photosynthetic process by detoxifying reactive carbonyls formed during lipid peroxidation. In addition, …	protein_coding	CHLOROPLAST ALDEHYDE REDUCTASE (CHLADR)
AT1G06430	25.2764	1.00192	0.276207	3.62741	0.000286276	0.0066849	encodes a FtsH protease that is localized to the chloroplast	protein_coding	FTSH PROTEASE 8 (ftsh8)
AT5G05660	28.3642	0.994978	0.296564	3.35502	0.000793597	0.0143778	Encodes a homolog of the mammalian zinc finger transcription factor NF-X1.	protein_coding	NFX1-LIKE 2 (NFXL2)
AT5G61780	28.5884	0.994437	0.275473	3.60992	0.00030629	0.00708589	Involved in the regulation of AtGA20ox3 expression, as well as seed germination. The mRNA is cell-to-cell mobile.	protein_coding	TUDOR-SN PROTEIN 2 (TUDOR2)
AT5G51830	159.282	0.99246	0.151223	6.5629	5.27727e-11	8.76995e-09	Encodes one of the several Arabidopsis fructokinases. Nomenclature according to Riggs 2017 has been adopted for the family by the community (personal communication, Boernke, Callis, Granot, Boernke, and Smeekens). Important for seed oil accumulation and vascular development.	protein_coding	FRUCTOKINASE 1 (FRK1)
AT3G02720	24.3814	0.989816	0.280076	3.5341	0.000409169	0.00884995	Encodes a glyoxalase with high activity towards glyoxal and methylglyoxal. It differs from its animal and bacterial homologs with respect to the configuration of its catalytic residues and the oligomeric property of the enzyme. The mRNA is cell-to-cell mobile.	protein_coding	(DJ1D)
AT5G24160	80.1701	0.982407	0.172836	5.68405	1.31539e-08	1.22577e-06	squalene monooxygenase 6;(source:Araport11)	protein_coding	SQUALENE MONOXYGENASE 6 (SQE6)
AT4G03420	67.5458	0.981753	0.189155	5.19022	2.10051e-07	1.49601e-05	hypothetical protein (DUF789);(source:Araport11)	protein_coding
AT5G59170	1891.16	0.981652	0.149113	6.58326	4.60237e-11	8.19468e-09	Proline-rich extensin-like family protein;(source:Araport11)	protein_coding
AT5G47810	381.334	0.980472	0.143997	6.80899	9.82841e-12	1.92155e-09	phosphofructokinase 2;(source:Araport11)	protein_coding	PHOSPHOFRUCTOKINASE 2 (PFK2)
AT5G60460	68.9913	0.977806	0.170407	5.73806	9.57663e-09	9.18159e-07	Preprotein translocase Sec, Sec61-beta subunit protein;(source:Araport11)	protein_coding
AT5G58070	592.714	0.976957	0.14548	6.71542	1.87521e-11	3.52788e-09	Encodes a temperature-induced lipocalin TIL1. Involved in thermotolerance. Peripherally associated with plasma membrane.	protein_coding	TEMPERATURE-INDUCED LIPOCALIN (TIL)
AT4G14430	49.5645	0.97525	0.210476	4.63355	3.59456e-06	0.000175693	Encodes a peroxisomal delta3, delta2-enoyl CoA isomerase, involved in unsaturated fatty acid degradation. This enzyme might also be involved in the conversion of indole-3-butyric acid to indole-3-acetic acid via a beta-oxidation-like pathway.	protein_coding	INDOLE-3-BUTYRIC ACID RESPONSE 10 (IBR10)
AT1G32870	29.8201	0.975241	0.263756	3.69751	0.000217722	0.00548209	Expression in rosette leaves is activated by high concentration of boron.	protein_coding	NAC DOMAIN PROTEIN 13 (NAC13)
AT1G08050	52.7297	0.969326	0.239152	4.05318	5.05266e-05	0.00164104	Zinc finger (C3HC4-type RING finger) family protein;(source:Araport11)	protein_coding
AT1G20630	173.364	0.958721	0.156991	6.10686	1.0161e-09	1.35547e-07	Catalyzes the reduction of hydrogen peroxide using heme group as cofactor. Protects cells from toxicity by H2O2.	protein_coding	CATALASE 1 (CAT1)
AT3G15670	20892.4	0.958561	0.114676	8.35888	6.33148e-17	2.63047e-14	Late embryogenesis abundant protein (LEA) family protein;(source:Araport11)	protein_coding	LATE EMBRYOGENESIS ACCUMULATING 76 (LEA76)
AT5G44120	32662.4	0.953859	0.220968	4.31673	1.58355e-05	0.000640936	Encodes a 12S seed storage protein. The Landsberg erecta genome contains another copy of 12S globulin gene, CRA2, which is located tandemly with CRA1. Protein is tyrosine-phosphorylated and its phosphorylation state is modulated in response to ABA in Arabidopsis thaliana seeds.	protein_coding	CRUCIFERINA (CRA1)
AT1G79040	21.3945	0.94981	0.313123	3.03334	0.00241859	0.0329001	Encodes for the 10 kDa PsbR subunit of photosystem II (PSII). This subunit appears to be involved in the stable assembly of PSII, particularly that of the oxygen-evolving complex subunit PsbP. Mutants defective in this gene have reduced amounts of subunits PsbP and PsbQ in PSII. In turn, assembly of PsbR is dependent on the presence of PsbJ.	protein_coding	PHOTOSYSTEM II SUBUNIT R (PSBR)
AT3G50500	69.1892	0.945606	0.179403	5.27084	1.35804e-07	9.81234e-06	encodes a member of SNF1-related protein kinases (SnRK2) whose activity is activated by ionic (salt) and non-ionic (mannitol) osmotic stress. Enzyme involved in the ABA signaling during seed germination, dormancy and seedling growth.	protein_coding	SNF1-RELATED PROTEIN KINASE 2.2 (SNRK2.2)
AT3G47340	914.483	0.944743	0.121799	7.7566	8.72363e-15	2.89944e-12	encodes a glutamine-dependent asparagine synthetase, the predicted ASN1 peptide contains a purF-type glutamine-binding domain, and is expressed predominantly in shoot tissues, where light has a negative effect on its mRNA accumulation. Expression is induced within 3 hours of dark treatment, in senescing leaves and treatment with exogenous photosynthesis inhibitor. Induction of gene expression was…	protein_coding	GLUTAMINE-DEPENDENT ASPARAGINE SYNTHASE 1 (ASN1)
AT2G41260	4598.57	0.944635	0.142853	6.61265	3.77489e-11	6.84353e-09	Late-embryogenesis-abundant gene. Involved in the acquisition of desiccation tolerance during late phase of embryogenesis.	protein_coding	(M17)
AT2G31960	34.2423	0.941194	0.264317	3.56086	0.000369643	0.00813624	encodes a protein similar to callose synthase	protein_coding	GLUCAN SYNTHASE-LIKE 3 (GSL03)
AT1G07150	71.8277	0.939045	0.207736	4.52038	6.17276e-06	0.000283634	Member of MEKK subfamily. Involved in wound induced signaling where it interacts with At5g40440, and activates At1g59580.	protein_coding	MITOGEN-ACTIVATED PROTEIN KINASE KINASE KINASE 13 (MAPKKK13)
AT1G52690	3130.33	0.938857	0.12842	7.31086	2.65441e-13	6.78644e-11	Late embryogenesis abundant protein (LEA) family protein;(source:Araport11)	protein_coding	LATE EMBRYOGENESIS ABUNDANT 7 (LEA7)
AT4G30310	38.5677	0.935884	0.246745	3.79292	0.000148885	0.00395875	FGGY family of carbohydrate kinase;(source:Araport11)	protein_coding
AT3G61790	46.5017	0.933499	0.210621	4.43212	9.33107e-06	0.000404522	SINAT E3 ubiquitin ligase involved in mediation of FREE1 and VPS23A degradation to modulate abscisic acid signaling.	protein_coding	(SINAT3)
AT4G37430	42.1729	0.92799	0.226086	4.10459	4.05025e-05	0.00137833	Encodes a member of the CYP81F cytochrome P450 monooxygenase subfamily.	protein_coding	CYTOCHROME P450, FAMILY 91, SUBFAMILY A, POLYPEPTIDE 2 (CYP91A2)
AT5G39590	40.9524	0.922752	0.220565	4.18358	2.86957e-05	0.00104314	TLD-domain containing nucleolar protein;(source:Araport11)	protein_coding	OXIDATION RESISTANCE 5 (OXR5)
AT4G31860	216.2	0.921887	0.149736	6.15674	7.42565e-10	1.02835e-07	Protein phosphatase 2C family protein;(source:Araport11)	protein_coding
AT4G36700	405.976	0.921523	0.124948	7.37526	1.64023e-13	4.4202e-11	RmlC-like cupins superfamily protein;(source:Araport11)	protein_coding
AT1G54100	351.939	0.918978	0.133351	6.89141	5.52424e-12	1.12413e-09	Aldehyde dehydrogenase	protein_coding	ALDEHYDE DEHYDROGENASE 7B4 (ALDH7B4)
AT1G17290	101.181	0.917193	0.172367	5.32116	1.03106e-07	7.96954e-06	Encodes for alanine aminotransferase (ALAAT1), involved in alanine catabolism during plants recovery from hypoxia The mRNA is cell-to-cell mobile.	protein_coding	ALANINE AMINOTRANSFERASE (AlaAT1)
AT2G18280	56.5824	0.915937	0.190074	4.81884	1.44394e-06	8.04333e-05	Member of TLP family The mRNA is cell-to-cell mobile.	protein_coding	TUBBY LIKE PROTEIN 2 (TLP2)
AT4G08290	56.4333	0.913028	0.204071	4.47408	7.67409e-06	0.000343131	nodulin MtN21-like transporter family protein	protein_coding	USUALLY MULTIPLE ACIDS MOVE IN AND OUT TRANSPORTERS 20 (UMAMIT20)
AT5G61820	106.342	0.912891	0.148746	6.13723	8.3973e-10	1.14698e-07	stress up-regulated Nod 19 protein;(source:Araport11)	protein_coding
AT2G42560	2590.92	0.906495	0.252886	3.5846	0.000337595	0.00761575	Late embryogenesis protein. Based on in vitro studies, likely plays a role in stablizing membranes in response to freezing stress.	protein_coding	LATE EMBRYOGENESIS ABUNDANT 25 (LEA25)
AT4G33940	42.1256	0.899604	0.249487	3.60581	0.000311184	0.00716585	RING/U-box superfamily protein;(source:Araport11)	protein_coding
AT1G48130	5513.9	0.899071	0.119518	7.52246	5.37549e-14	1.5314e-11	encodes a protein similar to the 1-cysteine (1-Cys) peroxiredoxin family of antioxidants. Expression is limited to seed (aleurone and embryo) and is not induced by ABA or drought.	protein_coding	1-CYSTEINE PEROXIREDOXIN 1 (PER1)
AT1G35720	36.2761	0.896453	0.256954	3.48877	0.000485249	0.00981424	Encodes a member of the annexin gene family, a diverse, multigene family of calcium-dependent, membrane-binding proteins. The protein was determined to have peroxidase activity. This activity is thought to be dependent on the presence of post-translational modifications (most likely phosphorylation). The protein was shown to be present as a mixture of monomer and homodimer. The homodimerization s…	protein_coding	ANNEXIN 1 (ANNAT1)
AT2G32800	55.1641	0.89387	0.229707	3.89136	9.96854e-05	0.00289785	protein kinase family protein;(source:Araport11)	protein_coding	L-TYPE LECTIN RECEPTOR KINASE S.2 (LECRK-S.2)
AT5G64230	32.2638	0.890945	0.245458	3.62973	0.000283723	0.00665647	1,8-cineole synthase;(source:Araport11)	protein_coding
AT5G24970	157.144	0.890374	0.135464	6.57276	4.93921e-11	8.40444e-09	Protein kinase superfamily protein;(source:Araport11)	protein_coding
AT2G47600	37.9742	0.886121	0.23769	3.72806	0.000192961	0.00499745	Encodes a magnesium/proton exchanger, member of putative Na+/Ca2+ antiporter gene family	protein_coding	MAGNESIUM/PROTON EXCHANGER (MHX)
AT3G26330	39.5056	0.884928	0.303769	2.91316	0.00357787	0.0438267	putative cytochrome P450	protein_coding	CYTOCHROME P450, FAMILY 71, SUBFAMILY B, POLYPEPTIDE 37 (CYP71B37)
AT5G50210	38.5651	0.880204	0.263719	3.33766	0.000844878	0.0150841	Encodes an Fe-S binding protein with quinolinate synthase (QS) activity and cysteine desulfurase activator activity. The QS activity was demonstrated by functional complementation of corresponding E. coli mutants and complementation of embryo-lethal phenotypes of the QS homozygous null allele in Arabidopsis. The SufE domain of the protein also stimulates the cysteine desulfurase activity of CpNif…	protein_coding	QUINOLINATE SYNTHASE (QS)
AT3G07880	25.6815	0.878296	0.284961	3.08216	0.00205501	0.0290234	RhoGTPase GDP dissociation inhibitor (RhoGDI) that spatially restricts the sites of growth to a single point on the trichoblast. It regulates the NADPH oxidase RHD2/AtrbohC, which is required for hair growth.	protein_coding	SUPERCENTIPEDE1 (SCN1)
AT3G15450	179.503	0.875925	0.153492	5.70666	1.15213e-08	1.09408e-06	aluminum induced protein with YGL and LRDR motifs;(source:Araport11)	protein_coding
AT2G47990	22.7498	0.873147	0.29334	2.97656	0.00291498	0.0377471	Encodes a transducin family nucleolar protein with six WD40 repeats that is most likely involved in 18S rRNA biogenesis. The slow progression of the gametophytic division cycles in swa1 suggested that the SWA1 protein is required for the normal progression of mitotic division cycles through the regulation of cell metabolism. Ubiquitously expressed throughout the plant.	protein_coding	SLOW WALKER1 (SWA1)
AT1G03090	52.3641	0.869622	0.212573	4.09094	4.29623e-05	0.00144235	MCCA is the biotinylated subunit of the dimer MCCase, which is involved in leucine degradation. Both subunits are nuclear coded and the active enzyme is located in the mitochondrion.	protein_coding	(MCCA)
AT1G03880	8778.46	0.867446	0.223697	3.87777	0.000105417	0.00302043	Protein is tyrosine-phosphorylated and its phosphorylation state is modulated in response to ABA in Arabidopsis thaliana seeds.	protein_coding	CRUCIFERIN 2 (CRU2)
AT1G20970	78.8567	0.862684	0.193022	4.46934	7.84598e-06	0.000349251	calponin-like domain protein;(source:Araport11)	protein_coding
AT2G22720	31.317	0.85668	0.2466	3.47397	0.00051282	0.0102884	SPT2 chromatin protein;(source:Araport11)	protein_coding
AT5G42740	37.9555	0.855556	0.27732	3.08508	0.00203495	0.0288043	Sugar isomerase (SIS) family protein;(source:Araport11)	protein_coding
AT1G49240	57.9607	0.853768	0.20648	4.13487	3.55161e-05	0.00125135	Member of a subclass of actins composed of ACT2 and ACT8. Its mRNA is strongly expressed in strongly expressed in leaves, roots, stems, flowers, pollen, and siliques. However, protein expression, assayed by a ACT8:GUS fusion reporter, is very low in pollen.	protein_coding	ACTIN 8 (ACT8)
AT5G04280	33.7763	0.852794	0.270256	3.15551	0.00160219	0.0243158	Encodes one of the zinc finger-containing glycine-rich RNA-binding proteins involved in cold tolerance: AT3G26420 (ATRZ-1A), AT1G60650 (AtRZ-1b), AT5G04280 (AtRZ-1c). It also, along with AtRZ-1b, plays important roles in plant development, pre- mRNA splicing, and general gene expression.	protein_coding	RNA-BINDING GLYCINE-RICH PROTEIN B3 (RBGB3)
AT4G15630	123.728	0.849238	0.159946	5.30953	1.09907e-07	8.17823e-06	Uncharacterized protein family (UPF0497);(source:Araport11)	protein_coding	CASP-LIKE PROTEIN 1E1 (CASPL1E1)
AT1G29680	435.722	0.836619	0.130155	6.42787	1.29403e-10	2.08109e-08	histone acetyltransferase (DUF1264);(source:Araport11)	protein_coding
AT1G08460	38.4348	0.835605	0.285603	2.92576	0.00343613	0.0425687	histone deacetylase 8;(source:Araport11)	protein_coding	HISTONE DEACETYLASE 8 (HDA08)
AT1G47710	63.0736	0.831161	0.217308	3.8248	0.000130878	0.00361491	Inhibitor of pro-apoptotic proteases, which is involved in the regulation of the programmed cell death induction.	protein_coding	(SERPIN1)
AT1G75850	24.1523	0.826737	0.28582	2.89251	0.00382174	0.0463021	VPS35 homolog B;(source:Araport11)	protein_coding	VPS35 HOMOLOG B (VPS35B)
AT5G03030	54.3582	0.820609	0.190366	4.31069	1.62748e-05	0.000640936	Chaperone DnaJ-domain superfamily protein;(source:Araport11)	protein_coding	(PAM18-3)
AT5G24590	37.2705	0.81984	0.237927	3.44576	0.000569447	0.0110897	Member of NAc protein family. Interacts with turnip crinkle virus (TCV) capsid protein. Transcription factor involved in regulating the defense response of Arabidopsis to TCV.	protein_coding	TCV-INTERACTING PROTEIN (TIP)
AT5G66400	54899.5	0.818755	0.0904323	9.0538	1.38083e-19	9.83445e-17	Belongs to the dehydrin protein family, which contains highly conserved stretches of 7-17 residues that are repetitively scattered in their sequences, the K-, S-, Y- and lysine rich segments. ABA- and drought-induced glycine-rice dehydrin protein. The ABA-induced expression of RAB18 was reduced following ACC application, indicating that ethylene inhibits the ABA signaling pathway. RAB18 is also e…	protein_coding	RESPONSIVE TO ABA 18 (RAB18)
AT3G55610	104.276	0.816812	0.179966	4.53871	5.65983e-06	0.000264949	encodes delta 1-pyrroline-5-carboxylate synthetase B. Gene expression is induced by dehydration, high salt and ABA. Knock-out mutations in P5CS2 are embryo-lethal. P5CS2 appears to be present in different cells and/or different subcellular locations from P5CS1 in a tissue-dependent manner. Mutants are defective in pollen development.	protein_coding	DELTA 1-PYRROLINE-5-CARBOXYLATE SYNTHASE 2 (P5CS2)
AT1G22410	45.4056	0.815678	0.232653	3.50598	0.000454929	0.00948686	Class-II DAHP synthetase family protein;(source:Araport11)	protein_coding
AT3G10300	32.4973	0.815226	0.251507	3.24136	0.00118959	0.0195411	Calcium-binding EF-hand family protein;(source:Araport11)	protein_coding
AT1G66260	42.1453	0.808245	0.232135	3.48179	0.000498066	0.0100328	RNA-binding (RRM/RBD/RNP motifs) family protein;(source:Araport11)	protein_coding	(ALY3)
AT1G35190	124.577	0.807204	0.136007	5.935	2.93848e-09	3.44701e-07	2-oxoglutarate (2OG) and Fe(II)-dependent oxygenase superfamily protein;(source:Araport11)	protein_coding
AT3G10740	98.1582	0.806484	0.19752	4.08304	4.44496e-05	0.00147736	Encodes a bifunctional alpha-l-arabinofuranosidase/beta-d-xylosidase that belongs to family 51 of glycoside hydrolases. It may be involved in cell wall modification.	protein_coding	ALPHA-L-ARABINOFURANOSIDASE 1 (ASD1)
AT4G37370	57.8284	0.806208	0.223961	3.59977	0.000318494	0.00730046	member of CYP81D	protein_coding	CYTOCHROME P450, FAMILY 81, SUBFAMILY D, POLYPEPTIDE 8 (CYP81D8)
AT5G43940	148.744	0.805359	0.147688	5.45313	4.94905e-08	4.04483e-06	Encodes a glutathione-dependent formaldehyde dehydrogenase (also known as class III type alcohol dehydrogenase) reduces S-nitrosoglutathione (GSNO), the condensation product of glutathione and NO, that is a naturally occurring NO reservoir and also a reactive nitrogen intermediate. Gene expression is reduced by wounding and induced by salicylic acid. Is required for the acclimation of plants to h…	protein_coding	SENSITIVE TO HOT TEMPERATURES 5 (HOT5)
AT5G01980	31.469	0.805195	0.249801	3.22335	0.00126701	0.0205755	RING/U-box superfamily protein;(source:Araport11)	protein_coding	BCA2A ZINC FINGER ATL 16 (BTL16)
AT2G43820	403.736	0.805108	0.138156	5.82753	5.62525e-09	5.80663e-07	Encodes a nicotinate-O-glycosyltransferase. Induced by Salicylic acid, virus, fungus and bacteria. Also involved in the tryptophan synthesis pathway. Independent of NPR1 for their induction by salicylic acid. UGT74F1 transfers UDP:glucose to salicylic acid (forming a glucoside (SAG) and a glucose ester (SGE)), benzoic acid, and anthranilate in vitro. UGT74F2 shows a weak ability to catalyze the f…	protein_coding	UDP-GLUCOSYLTRANSFERASE 74F2 (UGT74F2)
AT1G07030	71.8095	0.803259	0.183934	4.36711	1.25901e-05	0.00053193	Mitochondrial substrate carrier family protein;(source:Araport11)	protein_coding	MITOCHONDRIAL IRON TRANSPORTER 2 (MIT2)
AT3G22200	39.3607	0.802776	0.255195	3.14573	0.00165672	0.0248036	Genetically redundant with POP3;mediates pollen tube guidance. Double mutants are self sterile; gamma-aminobutyrate transaminase subunit precursor; nuclear gene for mitochondrial product. Encodes gamma-aminobutyrate transaminase that uses pyruvate instead of alpha-ketoglutarate as cosubstrate. Mutations in POP2/HER1 render roots resistant to the inhibitory growth effects of the volatile organic c…	protein_coding	POLLEN-PISTIL INCOMPATIBILITY 2 (POP2)
AT1G60420	29.4554	0.80225	0.266678	3.00831	0.00262706	0.0351602	Reduce transmission through pollen. The mRNA is cell-to-cell mobile.	protein_coding	NUCLEOREDOXIN 1 (NRX1)
AT5G35200	101.289	0.799153	0.169352	4.71889	2.37134e-06	0.000122655	ENTH/ANTH/VHS superfamily protein;(source:Araport11)	protein_coding	(PICALM3)
AT4G22240	58.544	0.798945	0.189868	4.20789	2.57768e-05	0.000951926	Involved in photoprotection of photosystem II. The RVSI and twin-positive motifs in the transit peptide are necessary for efficient leucoplast import of prFB.	protein_coding	FIBRILLIN 1B (FBN1B)
AT3G03890	48.8725	0.79806	0.249014	3.20488	0.00135117	0.0214873	Dimeric &#946;-barrel protein that is structurally related to the putative non-canonical heme oxygenase (HO) and is located in chloroplasts. May function additionally in the tetrapyrrole biosynthetic pathway.	protein_coding	(HOZ)
AT5G22220	47.36	0.79426	0.22644	3.5076	0.000452176	0.00947194	Member of the E2F transcription factors, (cell cycle genes), key components of the cyclin D/retinoblastoma/E2F pathway. Binds DPA and RBR1 proteins. Expressed throughout the cell cycle. Abundance increased by auxin through stabilization of the protein. Elevates CDK levels and activity, even under hormone-free conditions. Promotes cell division and shortens cell doubling time, inhibits cell growth…	protein_coding	E2F TRANSCRIPTION FACTOR 1 (E2F1)
AT3G09840	446.273	0.794018	0.0867374	9.15428	5.47202e-20	4.5468e-17	Encodes a cell division cycle protein, a member of AAA-type ATPases gene family. Expressed throughout the plant in regions of cell division. Within the cell, sub-cellular localization varies depending on the stage of the cell cycle.Mutants in which the expression of CDC48A is altered show defects in cytokinesis, cell expansion and cell differentiation. The mRNA is cell-to-cell mobile.	protein_coding	(CDC48A)
AT3G06190	58.4776	0.791305	0.22022	3.59325	0.000326577	0.00743446	Encodes a member of the MATH-BTB domain proteins (BPMs) that directly interact with and target for proteasomal degradation the class I homeobox-leucine zipper (HD-ZIP) transcription factor ATHB6. Known members include AT5G19000 (BPM1), AT3G06190 (BPM2), AT2G39760 (BPM3), AT3G03740 (BPM4), AT5G21010 (BPM5) and AT3G43700 (BPM6).	protein_coding	BTB-POZ AND MATH DOMAIN 2 (BPM2)
AT3G06325	25.6982	0.790891	0.269826	2.93111	0.00337751	0.0420965	Natural antisense transcript overlaps with AT3G41762;(source:Araport11)	antisense_long_noncoding_rna
AT1G77120	976.829	0.789636	0.0878308	8.99042	2.46291e-19	1.36431e-16	Catalyzes the reduction of acetaldehyde using NADH as reductant. Requires zinc for activity. Dimer. Anaerobic response polypeptide (ANP). Fermentation. The protein undergoes thiolation following treatment with the oxidant tert-butylhydroperoxide. The mRNA is cell-to-cell mobile.	protein_coding	ALCOHOL DEHYDROGENASE 1 (ADH1)
AT4G27680	78.3794	0.78929	0.183095	4.31083	1.62642e-05	0.000640936	P-loop containing nucleoside triphosphate hydrolases superfamily protein;(source:Araport11)	protein_coding
AT2G36490	100.515	0.788498	0.181572	4.34262	1.40794e-05	0.000589858	A repressor of transcriptional gene silencing. Functions by demethylating the target promoter DNA. Interacts physically with RPA2/ROR1. In the ros1 mutants, an increase in methylation is observed in a number of gene promoters. Among the loci affected by ros1, a few (RD29A and At1g76930) are affected in cytosine methylation in all sequence contexts (CpG, CpNpG or CpNpN), although many others are a…	protein_coding	DEMETER-LIKE 1 (DML1)
AT5G45350	40.5291	0.788316	0.237519	3.31896	0.000903536	0.0158892	proline-rich family protein;(source:Araport11)	protein_coding	GLYCINE AND PROLINE RICH PROTEIN 2 (GPRP2)
AT5G39730	56.0115	0.78818	0.193301	4.07748	4.55266e-05	0.00150812	AIG2-like (avirulence induced gene) family protein;(source:Araport11)	protein_coding
AT3G14990	280.06	0.787783	0.148231	5.31457	1.0691e-07	8.07573e-06	Encodes a homolog of animal DJ-1 superfamily protein. In the A. thaliana genome, three genes encoding close homologs of human DJ-1 were identified AT3G14990 (DJ1A), AT1G53280 (DJ1B) and AT4G34020 (DJ1C). Among the three homologs, DJ1C is essential for chloroplast development and viability. It exhibits glyoxalase activity towards glyoxal and methylglyoxal. The mRNA is cell-to-cell mobile.	protein_coding	DJ-1 HOMOLOG A (DJ1A)
AT3G59350	119.832	0.787639	0.158023	4.98432	6.21808e-07	3.85096e-05	Pti-like protein. Interacts with CLV1 and functions in CLE peptide signaling pathway in root development. Membrane localization is dependent on palmytolation.	protein_coding	MAZZA (MAZ)
AT2G16770	65.2896	0.787491	0.183	4.30323	1.68324e-05	0.000658178	Basic-region leucine zipper (bZIP23) transcription factor involved in the adaptation to zinc deficiency. Binds ZDRE motifs.	protein_coding	(bZIP23)
AT3G12580	1618.87	0.786246	0.122034	6.44286	1.17243e-10	1.91644e-08	heat shock protein 70;(source:Araport11)	protein_coding	HEAT SHOCK PROTEIN 70 (HSP70)
AT4G32040	61.326	0.785108	0.22266	3.52603	0.000421838	0.00900674	A member of Class II KN1-like homeodomain transcription factors factors (together with KNAT3 and KNAT4), with greatest homology to the maize knox1 homeobox protein. Regulates photomorphogenic responses and represses late steps in gibberellin biosynthesis. KNAT5 promoter activity showed cell-type specific pattern along longitudinal root axis, primarily in the epidermis of the distal end of primary…	protein_coding	KNOTTED1-LIKE HOMEOBOX GENE 5 (KNAT5)
AT2G14520	184.106	0.784425	0.15611	5.02481	5.03923e-07	3.18014e-05	CBS domain protein (DUF21);(source:Araport11)	protein_coding
AT3G59940	252.553	0.782692	0.157903	4.95679	7.1668e-07	4.33092e-05	Encodes a member of a family of F-box proteins, called the KISS ME DEADLY (KMD) family, that targets type-B ARR proteins for degradation and is involved in the negative regulation of the cytokinin response. Also named as KFB50, a member of a group of Kelch repeat F-box proteins that negatively regulate phenylpropanoid biosynthesis by targeting the phenypropanoid biosynthesis enzyme phenylalanine …	protein_coding	KISS ME DEADLY 4 (KMD4)
AT4G36690	49.3585	0.772336	0.223982	3.44821	0.000564312	0.0110545	Regulates flowering time and displays a redundant role in pollen tube growth together with AtU2AF65b.	protein_coding	(ATU2AF65A)
AT2G38860	28.3314	0.772142	0.270231	2.85734	0.00427213	0.0497576	Encodes protease I (pfpI)-like protein YLS5.	protein_coding	(YLS5)
AT5G14180	305.052	0.771671	0.132805	5.81057	6.2259e-09	6.33454e-07	Myzus persicae-induced lipase 1;(source:Araport11)	protein_coding	MYZUS PERSICAE-INDUCED LIPASE 1 (MPL1)
AT3G47950	83.4642	0.767867	0.173873	4.41624	1.00432e-05	0.000433511	mutant has Slight reduction in root and shoot growth; Exaggerated defects in salt stress; Plasma Membrane H+ ATPase	protein_coding	H(+)-ATPASE 4 (HA4)
AT1G07728	33.8499	0.765474	0.24167	3.16744	0.00153789	0.0235924	Natural antisense transcript overlaps with AT1G07725;(source:Araport11)	antisense_long_noncoding_rna
AT3G10670	33.464	0.76331	0.237031	3.2203	0.00128057	0.0207618	Plastidic SufC-like ATP-binding cassette/ATPase essential for Arabidopsis embryogenesis. Involved in the biogenesis and/or repair of oxidatively damaged Fe?S clusters. Expressed in embryos and meristems.	protein_coding	NON-INTRINSIC ABC PROTEIN 7 (NAP7)
AT4G21320	72.3677	0.760831	0.226556	3.35824	0.000784396	0.0142463	Encodes heat-stress-associated 32-kD protein. Up-regulated by heat shock. Thermotolerance in a knockout mutant was compromised following a long recovery period (> 24 h) after acclimation heat shock treatment.	protein_coding	HEAT-STRESS-ASSOCIATED 32 (HSA32)
AT1G67480	85.6485	0.759207	0.189257	4.01152	6.03303e-05	0.00191578	Galactose oxidase/kelch repeat superfamily protein;(source:Araport11)	protein_coding
AT5G43260	40.5619	0.758497	0.23362	3.24672	0.00116743	0.0193042	chaperone protein dnaJ-like protein;(source:Araport11)	protein_coding
AT5G05440	58.9358	0.757033	0.221136	3.42338	0.000618479	0.0119051	Encodes a member of the PYR (pyrabactin resistance )/PYL(PYR1-like)/RCAR (regulatory components of ABA receptor) family proteins with 14 members. PYR/PYL/RCAR family proteins function as abscisic acid sensors. Mediate ABA-dependent regulation of protein phosphatase 2Cs ABI1 and ABI2.	protein_coding	PYRABACTIN RESISTANCE 1-LIKE 5 (PYL5)
AT5G54080	203.124	0.755773	0.15465	4.887	1.02386e-06	5.93543e-05	Encodes a homogentisate 1,2-dioxygenase that can convert homogentisate to malylacetoacetate and is likely to be involved in tyrosine catabolism.	protein_coding	HOMOGENTISATE 1,2-DIOXYGENASE (HGO)
AT1G67300	69.8457	0.753972	0.232079	3.24877	0.00115905	0.0192101	Major facilitator superfamily protein;(source:Araport11)	protein_coding
AT1G36160	50.5181	0.752613	0.204815	3.6746	0.000238221	0.00587947	Encodes acetyl-CoA carboxylase. Mutant displays uncoordinated cell divisions which are enhanced by cytokinins. Mutant also has aberrant organization of the apical region in the embryo and abnormal root and shoot development and is deficient in freezing tolerance after cold acclimation. Essential for very long chain fatty acid elongation. The mRNA is cell-to-cell mobile.	protein_coding	ACETYL-COA CARBOXYLASE 1 (ACC1)
AT1G21610	34.6134	0.750878	0.254346	2.95219	0.00315532	0.0398552	wound-responsive family protein;(source:Araport11)	protein_coding	UBINUCLEIN 1 (UBN1)
AT2G01470	53.4154	0.746804	0.244361	3.05615	0.00224197	0.0312006	Sec12p-like protein (GTP exchange protein) that functionally complements yeast sec12 null mutant. Protein is localized to the ER.	protein_coding	SEC12P-LIKE 2 PROTEIN (STL2P)
AT1G53750	318.742	0.74402	0.101271	7.34685	2.02932e-13	5.32482e-11	26S proteasome AAA-ATPase subunit RPT1a (RPT1a) mRNA,	protein_coding	REGULATORY PARTICLE TRIPLE-A 1A (RPT1A)
AT2G38870	461.652	0.743081	0.13574	5.4743	4.39253e-08	3.61966e-06	Predicted to encode a PR (pathogenesis-related) peptide that belongs to the PR-6 proteinase inhibitor family. Six putative PR-6-type protein encoding genes are found in Arabidopsis: At2g38900, At2g38870, At5g43570, At5g43580, At3g50020 and At3g46860.	protein_coding
AT5G01720	47.8098	0.741969	0.238027	3.11716	0.00182602	0.026619	RAE1 is an F-box protein component of a SCF-type E3 ligase complex. It is part of an alumium induced regulatory loop: its activity is induced by STOP1 and it in turn ubiquitinates STOP1 which is then targeted for degradation.	protein_coding	REGULATION OF ATALMT1 EXPRESSION 1 (RAE1)
AT5G49690	32.5075	0.740683	0.253154	2.92582	0.00343552	0.0425687	UDP-glycosyltransferase that can act upon sulcotrione herbicide. Overexpression confers resistance to herbicide.	protein_coding	UDP-GLYCOSYLTRANSFERASE 91C1 (UGT91C1)
AT4G29840	392.956	0.740281	0.140045	5.28602	1.25008e-07	9.16509e-06	threonine synthase	protein_coding	METHIONINE OVER-ACCUMULATOR 2 (MTO2)
AT3G06420	204.963	0.740247	0.131233	5.64071	1.6935e-08	1.53508e-06	Autophagy protein.	protein_coding	AUTOPHAGY 8H (ATG8H)
AT2G42680	63.2687	0.737351	0.208918	3.52938	0.000416539	0.0089511	One of three genes in A. thaliana encoding multiprotein bridging factor 1, a highly conserved transcriptional coactivator. May serve as a bridging factor between a bZIP factor and TBP. Its expression is developmentally regulated. The mRNA is cell-to-cell mobile.	protein_coding	MULTIPROTEIN BRIDGING FACTOR 1A (MBF1A)
AT3G54850	60.5007	0.732735	0.200241	3.65925	0.00025295	0.00611711	Encodes a protein with a typical U-box domain followed by an Armadillo repeat region, a domain organization that is frequently found in plant U-box proteins. Displays ubiquitin ligase activity in vitro. Regulator of flowering time.	protein_coding	PLANT U-BOX 14 (PUB14)
AT4G21980	46.3399	0.731055	0.210684	3.46991	0.000520636	0.0103825	Encodes APG8, a component of autophagy conjugation pathway. Delivered to the lumens of vacuole under nitrogen-starvation condition. Highest expression in flowers. mRNA abundance increased during dark-induced carbon starvation. Predominantly cytoplasmic with or without N starvation. Upon concanamycin A the protein accumulates in the central vacuole as punctuate structures that resemble autophagic …	protein_coding	AUTOPHAGY 8A (APG8A)
AT5G67360	275.83	0.730756	0.123249	5.92909	3.04615e-09	3.482e-07	Encodes a subtilisin-like serine protease essential for mucilage release from seed coats.	protein_coding	(ARA12)
AT2G26430	59.2165	0.728927	0.208437	3.49712	0.000470311	0.00963447	Encodes an ania-6a type arginine-rich cyclin which confers tolerance to LiCl and NaCl when expressed in yeast.	protein_coding	ARGININE-RICH CYCLIN 1 (RCY1)
AT5G02380	58.5375	0.727878	0.21118	3.44672	0.000567427	0.011072	cysteine-rich protein with copper-binding activity	protein_coding	METALLOTHIONEIN 2B (MT2B)
AT1G19440	46.2166	0.727216	0.223269	3.25713	0.00112546	0.0187973	Encodes KCS4, a member of the 3-ketoacyl-CoA synthase family involved in the biosynthesis of VLCFA (very long chain fatty acids).	protein_coding	3-KETOACYL-COA SYNTHASE 4 (KCS4)
AT1G45145	138.937	0.726337	0.155198	4.68007	2.86771e-06	0.000144414	encodes a cytosolic thioredoxin that reduces disulfide bridges of target proteins by the reversible formation of a disulfide bridge between two neighboring Cys residues present in the active site. Thioredoxins have been found to regulate a variety of biological reactions in prokaryotic and eukaryotic cells.	protein_coding	THIOREDOXIN H-TYPE 5 (TRX5)
AT2G24500	95.1444	0.725137	0.173354	4.18299	2.87699e-05	0.00104314	Encodes a C2H2 zinc finger protein FZF. Involved in cold regulated rRNA processing and the accumulation of CBF protein. Cytosolic ribosomal 60S-biogenesis factor.	protein_coding	(FZF)
AT5G13370	80.3303	0.725026	0.208416	3.47874	0.000503782	0.0101274	IBA - specific acyl acid amido synthetase which conjugates glutamine to IBA. It is involved in generating inactive and/or storage forms of IBA in the seedling, root, and silique. May play a role in auxin homeostasis by modulating the levels of IBA for peroxisomal conversion to IAA.	protein_coding	GRETCHEN HAGEN 3.15 (GH3.15)
AT5G16840	133.125	0.724572	0.131044	5.52921	3.21681e-08	2.74144e-06	Binds to ACD11 and fungal elicitor RxLR207. Regulates ROS mediated defense response.	protein_coding	BINDING PARTNER OF ACD11 1 (BPA1)
AT3G51810	1864.8	0.723686	0.105566	6.85531	7.11588e-12	1.41905e-09	Encodes a ABA-inducible protein that accumulates during seed maturation, in parallel with its corresponding mRNA but with a 3 d delay. During germination, AtEm1 protein undergoes two successive cleavages before being degraded. Both proteins are more stable than the corresponding mRNA. The gene can be activated by the basic leucine zipper transcription factor ABI5. Expressed predominantly in prova…	protein_coding	LATE EMBRYOGENESIS ABUNDANT 1 (EM1)
AT5G14170	49.4565	0.723461	0.209342	3.45588	0.000548499	0.0108299	CHC1 is predicted to encode a protein that belongs to the chromodomain remodeling complex. Two RNAi knock-down lines have a dwarf phenotype and reduced rates of Agrobacterium-mediated transformation. The low rate of root-mediated transformation rate may result from altered root morphology or reduced root growth rates. Also named as SWP73B, a subunit of the SWI/SNF chromatin remodeling complex. Ac…	protein_coding	(CHC1)
AT1G55530	74.3952	0.72233	0.182618	3.95542	7.64006e-05	0.00233998	RING/U-box superfamily protein;(source:Araport11)	protein_coding	BCA2A ZINC FINGER ATL 6 (BTL06)
AT2G33310	54.154	0.721609	0.198556	3.63428	0.000278754	0.00657533	Auxin induced gene, IAA13 (IAA13).	protein_coding	AUXIN-INDUCED PROTEIN 13 (IAA13)
AT5G15650	36.6142	0.721226	0.219851	3.28052	0.00103615	0.0176606	RGP2 is a UDP-arabinose mutase that catalyzes the interconversion between the pyranose and furanose forms of UDP-L-arabinose. It appears to be required for proper cell wall formation. rgp1(at3g02230)/rgp2 double mutants have a male gametophyte lethal phenotype. RGP2 fusion proteins can be found in the cytosol and peripherally associated with the Golgi apparatus. RGP2 was originally identified as …	protein_coding	REVERSIBLY GLYCOSYLATED POLYPEPTIDE 2 (RGP2)
AT1G21760	54.5891	0.720076	0.201891	3.56666	0.000361555	0.00801125	This gene is predicted to encode an F-box protein that is evolutionarily conserved between Arabidopsis and other eukaryotes including S.cerevisiae and humans. It may play a role in regulating translation under conditions of temperature stress. FBP7 transcript levels are increased at high and low temperatures. The mRNA is cell-to-cell mobile.	protein_coding	F-BOX PROTEIN 7 (FBP7)
AT3G53230	206.949	0.716964	0.158339	4.52804	5.95326e-06	0.000274814	CDC48 is induced upon oilseed rape mosaic tobamovirus infection and appears to be involved in controlling virus movement.	protein_coding	CELL DIVISION CYCLE 48B (ATCDC48B)
AT2G17190	75.7102	0.713063	0.181823	3.92174	8.79131e-05	0.0026245	Encodes a ubiquitin receptor protein that specifically associates with PEX2 and PEX12.	protein_coding	(DSK2A)
AT2G03470	56.0433	0.712752	0.211389	3.37175	0.000746911	0.0137916	ELM2 domain-containing protein;(source:Araport11)	protein_coding
AT4G25140	15646.8	0.712685	0.0818452	8.70772	3.10044e-18	1.47212e-15	Encodes oleosin1, a protein found in oil bodies, involved in seed lipid accumulation. Suppression of OLEO1 (and OLEO2) resulted in an aberrant phenotype of embryo cells that contain unusually large oilbodies that are not normally observed in seeds. Changes in the size of oilbodies caused disruption of storage organelles, altering accumulation of lipids and proteins and causing delay in germinatio…	protein_coding	OLEOSIN 1 (OLEO1)
AT5G18680	40.9724	0.711932	0.233315	3.05137	0.00227796	0.0315466	Member of TLP family of tubby like proteins that also contain an F-Box. Localized to the plasma membrane.	protein_coding	TUBBY LIKE PROTEIN 11 (TLP11)
AT5G63190	883.587	0.707143	0.0757985	9.32925	1.06625e-20	1.06316e-17	Encodes a member of the MRF (MA3 DOMAIN-CONTAINING TRANSLATION REGULATORY FACTOR) gene family under TOR control that is transcriptionally induced by dark and starvation. MRF1 can be phosphorylated in vitro by S6K1 and S6K2.	protein_coding	MA3 DOMAIN-CONTAINING TRANSLATION REGULATORY FACTOR 1 (MRF1)
AT5G11520	149.984	0.705459	0.176301	4.00144	6.29589e-05	0.00198747	Encodes the chloroplastic isozyme of aspartate aminotransferase. Involved in aspartate biosynthesis and nitrogen metabolism. mRNA is expressed in senescing leaves.	protein_coding	ASPARTATE AMINOTRANSFERASE 3 (ASP3)
AT1G25682	50.6518	0.704813	0.214652	3.28352	0.00102518	0.0175336	coiled-coil protein (DUF572);(source:Araport11)	protein_coding	(CWC16A)
AT1G48840	235.604	0.703924	0.117205	6.0059	1.90274e-09	2.34224e-07	Plant protein of unknown function (DUF639);(source:TAIR10)	protein_coding
AT3G05500	335.878	0.70389	0.146291	4.81158	1.49739e-06	8.24886e-05	Encodes a protein that associates with lipid droplet surfaces and shares sequence homology with family of small rubber particle proteins. The mRNA is cell-to-cell mobile.	protein_coding	LD-ASSOCIATED PROTEIN 3 (LDAP3)
AT1G78380	388.883	0.702487	0.169727	4.13893	3.48925e-05	0.00123374	Encodes a glutathione transferase that is a member of Tau GST gene family. Expression is induced by drought stress, oxidative stress, and high doses of auxin and cytokinin. naming convention according to Wagner et al. (2002) The expression of this gene is upregulated by herbicide safeners such as benoxacor and fenclorim.	protein_coding	GLUTATHIONE S-TRANSFERASE TAU 19 (GSTU19)
AT3G22110	95.8572	0.699866	0.162279	4.31272	1.61258e-05	0.000640936	Encodes the alpha-3 subunit of 20s proteasome.	protein_coding	20S PROTEASOME ALPHA SUBUNIT C1 (PAC1)
AT4G34620	278.032	0.699385	0.119831	5.83643	5.33317e-09	5.65713e-07	Encodes ribosomal protein S16, has embryo-defective lethal mutant phenotype	protein_coding	SMALL SUBUNIT RIBOSOMAL PROTEIN 16 (SSR16)
AT4G04020	50.2588	0.697831	0.199342	3.50067	0.000464085	0.00956073	Fibrillin precursor protein. The fibrillin preprotein, but not the mature protein interacts with ABI2. Regulated by abscisic acid response regulators. Involved in abscisic acid-mediated photoprotection. The mRNA is cell-to-cell mobile.	protein_coding	FIBRILLIN (FIB)
AT1G07480	52.6819	0.696743	0.22631	3.07871	0.00207901	0.0292382	Transcription factor IIA, alpha/beta subunit;(source:Araport11)	protein_coding
AT3G44310	150.567	0.695822	0.171453	4.05838	4.94149e-05	0.00161546	Mutants are resistant to indole-3-acetonitrile (IAN). NIT1 catalyzes the terminal activation step in indole-acetic acid biosynthesis. Predominantly expressed isoform of nitrilase isoenzyme family. Aggregation of NIT1 in cells directly abutting wound sites is one of the earliest events associated with wound and herbicide-induced cell death. The protein undergoes thiolation following treatment with…	protein_coding	NITRILASE 1 (NIT1)
AT5G16370	159.066	0.695022	0.131158	5.29913	1.16357e-07	8.59401e-06	acyl activating enzyme 5;(source:Araport11)	protein_coding	ACYL ACTIVATING ENZYME 5 (AAE5)
AT3G15850	94.7127	0.693738	0.191616	3.62046	0.000294083	0.00685116	Chloroplastic enzyme responsible for the synthesis of 16:1 fatty acids from galactolipids and sulpholipids. Uses ferredoxin as electron donor. The mRNA is cell-to-cell mobile.	protein_coding	FATTY ACID DESATURASE 5 (FAD5)
AT1G54830	43.8836	0.693024	0.20858	3.32259	0.000891871	0.0157117	Encodes a NUCLEAR FACTOR-Y C (NF-YC) homologue NF-YC3. NF-YC3., NF-YC4 and NF-YC9 redundantly modulate GA- and ABA-mediated seed germination.	protein_coding	NUCLEAR FACTOR Y, SUBUNIT C3 (NF-YC3)
AT4G19860	234.475	0.692254	0.120601	5.74002	9.46628e-09	9.16391e-07	Encodes a cytosolic calcium-independent phospholipase A.	protein_coding
AT3G05880	70.4249	0.692152	0.224372	3.08484	0.00203661	0.0288043	Induced by low temperatures, dehydration and salt stress and ABA. Encodes a small (54 amino acids), highly hydrophobic protein that bears two potential transmembrane domains.	protein_coding	RARE-COLD-INDUCIBLE 2A (RCI2A)
AT4G16500	88.1684	0.691898	0.159984	4.32481	1.52666e-05	0.000626433	Cystatin/monellin superfamily protein;(source:Araport11)	protein_coding	PHYTOCYSTATIN 4 (CYS4)
AT5G17190	101.326	0.691126	0.175131	3.94633	7.93578e-05	0.00241243	B-cell receptor-associated-like protein;(source:Araport11)	protein_coding
AT4G23860	57.2703	0.689996	0.192991	3.57528	0.000349859	0.00778672	PHD finger protein-like protein;(source:Araport11)	protein_coding
AT4G19700	79.1948	0.689319	0.19254	3.58014	0.000343404	0.00771189	Encodes BOI (Botrytis Susceptible 1 Interactor). Has E3 ubiquitin ligase activity. Interacts with and ubiquitinates BOS1 (Botrytis Susceptible 1). It prevents caspase activation and attenuates cell death.	protein_coding	(RING)
AT5G21990	256.102	0.687504	0.123616	5.56161	2.67304e-08	2.37973e-06	Encodes one of the 36 carboxylate clamp (CC)-tetratricopeptide repeat (TPR) proteins (Prasad 2010, Pubmed ID: 20856808). Functions as a chaperone receptor at the chloroplast outer envelope, mediating Hsp70-dependent protein targeting to chloroplasts. It has been localized to the ER membrane, interacts with the Sec translocon, and has a potential function in post-translational protein transport in…	protein_coding	TETRATRICOPEPTIDE REPEAT 7 (TPR7)
AT2G36220	109.981	0.68551	0.143413	4.77997	1.75323e-06	9.39866e-05	hypothetical protein;(source:Araport11)	protein_coding
AT1G14940	923.972	0.681141	0.151194	4.50509	6.63463e-06	0.000303458	Polyketide cyclase/dehydrase and lipid transport superfamily protein;(source:Araport11)	protein_coding
AT5G61410	124.31	0.681036	0.17774	3.83163	0.000127295	0.00353555	Arabidopsis thaliana ribulose-5-phosphate-3-epimerase mRNA	protein_coding	D-RIBULOSE-5-PHOSPHATE-3-EPIMERASE (RPE)
AT5G01750	87.3107	0.678854	0.175467	3.86885	0.000109348	0.00311517	LURP-one-like protein (DUF567);(source:Araport11)	protein_coding
AT4G31750	51.8798	0.677937	0.222273	3.05002	0.00228823	0.0316412	Encodes HopW1-1-Interacting protein 2 (WIN2). Interacts with the P. syringae effector HopW1-1. WIN2 has protein phosphatase activity. Modulates plant defenses against bacteria. Three WIN proteins are identified so far (WIN1: AT1G80600; WIN2: AT4G31750; WIN3: AT5G13320).	protein_coding	HOPW1-1-INTERACTING 2 (WIN2)
AT3G52220	102.79	0.677149	0.157069	4.31116	1.62397e-05	0.000640936	leukocyte immunoglobulin-like receptor family A protein;(source:Araport11)	protein_coding
AT4G11860	50.3822	0.677023	0.200965	3.36886	0.000754797	0.0138858	FAM63A-like protein (DUF544);(source:Araport11)	protein_coding
AT1G15100	69.5968	0.675466	0.227849	2.96454	0.00303141	0.0389512	Encodes a putative RING-H2 finger protein RHA2a.	protein_coding	RING-H2 FINGER A2A (RHA2A)
AT3G51050	59.977	0.675157	0.193113	3.49618	0.000471975	0.00963447	NERD1 is a single copy locus encoding a protein of unknown function that is localized to the nucleus. Single mutants show defects in root hair growth, root meristem function, cell elongation. NERD1 appears to act synergistically with the exocyst in root development.	protein_coding	NEW ENHANCER OF ROOT DWARFISM1 (NERD1)
AT2G36320	63.7678	0.673835	0.203163	3.31672	0.000910816	0.0159609	A20/AN1-like zinc finger family protein;(source:Araport11)	protein_coding
AT1G60140	73.1652	0.673774	0.197175	3.41713	0.000632844	0.0121348	Encodes an enzyme putatively involved in trehalose biosynthesis. The protein has a trehalose synthase (TPS)-like domain that may or may not be active as well as a trehalose phosphatase (TPP)-like domain.	protein_coding	TREHALOSE PHOSPHATE SYNTHASE (TPS10)
AT5G39660	98.4846	0.673149	0.18456	3.64731	0.000264999	0.0063517	Dof-type zinc finger domain-containing protein, identical to H-protein promoter binding factor-2a GI:3386546 from (Arabidopsis thaliana). Interacts with LKP2 and FKF1, but its overexpression does not change flowering time under short or long day conditions.	protein_coding	CYCLING DOF FACTOR 2 (CDF2)
AT4G35860	58.1003	0.672124	0.219638	3.06014	0.00221233	0.0308951	GTP-binding protein ATGB2	protein_coding	GTP-BINDING 2 (GB2)
AT3G07680	57.3577	0.671123	0.213431	3.14445	0.00166398	0.0248748	Encodes an Golgi-localized p24 protein. Interacts with p24delta5 at ER export sites for ER exit and coupled transport to the Golgi apparatus. The mRNA is cell-to-cell mobile.	protein_coding	P24 SUBFAMILY BETA 2 (P24BETA2)
AT1G12780	67.9591	0.664011	0.213635	3.10815	0.00188262	0.0272447	Encodes a UDP-glucose epimerase that catalyzes the interconversion of the sugar nucleotides UDP-glucose UDP-galactose via a UDP-4-keto-hexose intermediate. Responsive to stress.	protein_coding	UDP-D-GLUCOSE/UDP-D-GALACTOSE 4-EPIMERASE 1 (UGE1)
AT2G17390	93.4916	0.663627	0.163932	4.04817	5.16186e-05	0.00167107	Highly homologous to AKR2A. Involved in chloroplast biogenesis. Double mutants of AKR2A and AKR2B have yellow leaves, significantly reduced chloroplast proteins, and no thylakoid membranes. The mRNA is cell-to-cell mobile.	protein_coding	ANKYRIN REPEAT-CONTAINING 2B (AKR2B)
AT1G04120	84.2108	0.663314	0.19179	3.45855	0.000543091	0.0107444	encodes a high-affinity inositol hexakisphosphate transporter that plays a role in guard cell signaling and phytate storage. It is a member of MRP subfamily / ABC transporter subfamily C.	protein_coding	ATP-BINDING CASSETTE C5 (ABCC5)
AT4G33510	203.842	0.662606	0.133659	4.95742	7.14345e-07	4.33092e-05	Enzyme catalyzing the first committed step in aromatic amino acid biosynthesis The mRNA is cell-to-cell mobile.	protein_coding	3-DEOXY-D-ARABINO-HEPTULOSONATE 7-PHOSPHATE SYNTHASE (DHS2)
AT3G55070	40.2662	0.65935	0.229708	2.87038	0.00409972	0.0485491	LisH/CRA/RING-U-box domains-containing protein;(source:Araport11)	protein_coding
AT4G27780	151.862	0.659176	0.129434	5.09274	3.52926e-07	2.30893e-05	Encodes acyl-CoA-binding protein with ankyrin repeats The mRNA is cell-to-cell mobile.	protein_coding	ACYL-COA BINDING PROTEIN 2 (ACBP2)
AT3G08720	77.5135	0.658546	0.163032	4.03938	5.35934e-05	0.00172381	Encodes a ribosomal-protein S6 kinase. Gene expression is induced by cold and salt (NaCl). Activation of AtS6k is regulated by 1-naphthylacetic acid and kinetin, at least in part, via a lipid kinase-dependent pathway. Phosphorylates specifically mammalian and plant S6 at 25 degrees C but not at 37 degrees C. Involved in translational up-regulation of ribosomal proteins.	protein_coding	SERINE/THREONINE PROTEIN KINASE 2 (S6K2)
AT5G04170	121.431	0.652307	0.142696	4.57129	4.84721e-06	0.00023015	Calcium-binding EF-hand family protein;(source:Araport11)	protein_coding
AT4G33670	123.703	0.651215	0.160603	4.0548	5.01773e-05	0.00163502	Encodes a L-galactose dehydrogenase, involved in ascorbate biosynthesis	protein_coding	L-GALACTOSE DEHYDROGENASE (L-GALDH)
AT3G03341	848.16	0.650923	0.0920701	7.06986	1.55094e-12	3.51464e-10	cold-regulated protein;(source:Araport11)	protein_coding
AT1G27760	77.3861	0.650395	0.184098	3.53286	0.000411084	0.00887213	Encodes a protein with similarity to human interferon-related developmental regulator (IFRD)that is involved in salt tolerance. Loss of function mutations are hypersensitive to salt stress and have reduced fertility. SAT32 is found in the cytoplasm but appears to translocate to the nucleus when plants are subject to salt stress.	protein_coding	SALT-TOLERANCE 32 (SAT32)
AT2G45980	84.8243	0.650079	0.179091	3.62988	0.000283556	0.00665647	Encodes an Atg8-interacting protein that is partially associated with the ER during favorable growth conditions and becomes mainly associated with a spherical compartment that dynamically moves along the ER network. In stress induced plants, ATI1 is localized to a novel plastid associated bodies that are transported to vesicles, in what appears to be an autophagy dependent process. ATI1 interacts…	protein_coding	ATG8-INTERACTING PROTEIN 1 (ATI1)
AT5G37720	76.9624	0.648463	0.216287	2.99815	0.00271622	0.0360152	Encodes a member of a family of proteins involved in export of RNAs from the nucleus and transcriptional coactivation.	protein_coding	(ALY4)
AT2G47130	43.7797	0.648317	0.20522	3.15913	0.0015824	0.0240887	Encodes a short-chain dehydrogenase/reductase that is not involved in ABA biosynthesis but plays an important role in plant defense response to bacteria.	protein_coding	SHORT-CHAIN DEHYDROGENASE/REDUCTASE 3 (SDR3)
AT1G15690	517.323	0.648209	0.101108	6.41105	1.44525e-10	2.25165e-08	Encodes a H(+)-translocating (pyrophosphate-energized) inorganic pyrophosphatase (H(+)-PPase; EC 3.6.1.1) located in the vacuolar membrane. Expression is found in all tissues examined, including meristems and floral organ primordium. Expression is particularly enhanced in pollen, and is repressed by light. Over expression and loss of function phenotypes suggest AVP1 is involved in regulation of a…	protein_coding	(AVP1)
AT5G18110	108.23	0.647985	0.16948	3.82337	0.000131641	0.00362596	Putative cap-binding protein;(source:Araport11)	protein_coding	NOVEL CAP-BINDING PROTEIN (NCBP)
AT2G35630	40.8446	0.647191	0.220367	2.93688	0.00331534	0.0414772	Member of the MAP215 family of microtubule-associated proteins required to establish interphase arrays of cortical microtubules.Mutants have defects in cytokinesis during pollen development. Vegetative phenotypes observed in temperature sensitive mutants include left-handed organ twisting, isotropic cell expansion and impairment of root hair polarity. The mRNA is cell-to-cell mobile.	protein_coding	MICROTUBULE ORGANIZATION 1 (MOR1)
AT3G13200	157.043	0.646639	0.214666	3.0123	0.00259277	0.0348085	Associates with core components of the Arabidopsis NineTeen complex (NTC) and its loss leads to inefcient splicing.	protein_coding	EMBRYO DEFECTIVE 2769 (EMB2769)
AT5G53300	508.277	0.646216	0.127158	5.08201	3.73467e-07	2.38856e-05	Encodes a ubiquitin conjugating enzyme.	protein_coding	UBIQUITIN-CONJUGATING ENZYME 10 (UBC10)
AT4G19390	137.567	0.645719	0.152036	4.24714	2.16512e-05	0.000817742	Uncharacterized protein family (UPF0114);(source:Araport11)	protein_coding
AT1G69410	150.608	0.645454	0.15071	4.28275	1.84601e-05	0.000719005	Encodes eIF5A-2, a putative eukaryotic translation initiation factor. There are three eIF5A coding genes in Arabidopsis: eIF5A-1/At1g13950, eIF5A-2/At1g26630 and eIF5A-3/At1g69410.	protein_coding	EUKARYOTIC ELONGATION FACTOR 5A-3 (ELF5A-3)
AT5G55070	80.2299	0.645116	0.181039	3.56341	0.000366073	0.00807547	Encodes the E2 subunit of the 2-oxoglutarate dehydrogenase.	protein_coding	(E2-OGDH2)
AT4G36210	284.779	0.644051	0.12543	5.13476	2.82503e-07	1.94264e-05	transmembrane/coiled-coil protein (DUF726);(source:Araport11)	protein_coding
AT2G46220	46.876	0.643684	0.209406	3.07385	0.00211313	0.0295927	DUF2358 family protein (DUF2358);(source:Araport11)	protein_coding
AT1G17100	128.366	0.642497	0.172488	3.72487	0.000195416	0.00503487	Encodes a cytosolic heme binding protein(cHBP)that can reversibly bind tetrapyrroles including heme, protoporphyrin IX and Mg-protoporphyrin IX dimethyl ester with distinct binding af&#64257;nities.	protein_coding	HAEM-BINDING PROTEIN 1 (HBP1)
AT5G14570	247.292	0.641924	0.161526	3.97413	7.06359e-05	0.00219411	Encodes ATNRT2.7, a nitrate transporter that controls nitrate content in seeds. Expression is detected in reproductive organs and peaks in seeds. Localized to the vacuolar membrane.	protein_coding	HIGH AFFINITY NITRATE TRANSPORTER 2.7 (NRT2.7)
AT4G39800	96.3452	0.640848	0.224063	2.86013	0.00423472	0.0493932	** Referred to as MIPS2 in Mitsuhashi et al 2008. myo-inositol-1-phosphate synthase isoform 1.Expressed in leaf, root and silique. Immunolocalization experiments with an antibody recognizing MIPS1, MIPS2, and MIPS3 showed endosperm localization.	protein_coding	D-MYO-INOSITOL 3-PHOSPHATE SYNTHASE 1 (MIPS1)
AT1G21680	326.922	0.640231	0.138289	4.62964	3.66297e-06	0.000178163	DPP6 N-terminal domain-like protein;(source:Araport11)	protein_coding
AT5G01010	75.4117	0.639241	0.215802	2.96216	0.0030549	0.0390572	retinal-binding protein;(source:Araport11)	protein_coding
AT4G14880	247.77	0.638111	0.125566	5.08189	3.73699e-07	2.38856e-05	Encodes a cytosolic isoform of cytosolic O-acetylserine(thiol)lyase, a key enzyme in cysteine biosynthesis and for the fixation of inorganic sulfide. It catalyzes the formation of cysteine from O-acetylserine and inorganic sulfide. Gene expression is predominant in the root cortex and the xylem parenchyma. Gene expression is induced in leave, stems and roots by high salt and heavy metal stresses,…	protein_coding	O-ACETYLSERINE (THIOL) LYASE (OAS-TL) ISOFORM A1 (OASA1)
AT5G55490	54.1747	0.637974	0.204166	3.12478	0.00177938	0.0261299	Encodes a transmembrane domain containing protein that is expressed in pollen germ cells.	protein_coding	GAMETE EXPRESSED PROTEIN 1 (GEX1)
AT1G27150	144.717	0.637809	0.179243	3.55835	0.00037319	0.00819621	Tetratricopeptide repeat (TPR)-like superfamily protein;(source:Araport11)	protein_coding
AT1G32400	312.293	0.636837	0.131311	4.84984	1.23561e-06	6.96062e-05	TOM2A encodes a 280 amino acid putative four-pass transmembrane protein with a C-terminal farnesylation signal, essential for efficient multiplication of tobacco mosaic viruses.	protein_coding	TOBAMOVIRUS MULTIPLICATION 2A (TOM2A)
AT5G01670	2546.44	0.636688	0.16336	3.89745	9.72091e-05	0.00285921	NAD(P)-linked oxidoreductase superfamily protein;(source:Araport11)	protein_coding
AT1G73190	5153.44	0.634125	0.109211	5.80641	6.38277e-09	6.42855e-07	Moves to the Protein Storage Vacuole in a Golgi independent manner	protein_coding	(TIP3;1)
AT1G47270	52.0918	0.633911	0.196249	3.23014	0.0012373	0.0201588	Member of TLP family of tubby like proteins that also contain an F-Box. Localized to the plasma membrane.	protein_coding	TUBBY LIKE PROTEIN 6 (TLP6)
AT3G15730	159.439	0.63111	0.137422	4.5925	4.37965e-06	0.000208945	Encodes phospholipase D alpha 1 (PLD alpha 1). Positive regulator of abscisic acid (ABA) mediated stomatal movements. PLD alpha 1 plays an important role in seed deterioration and aging in Arabidopsis. The mRNA is cell-to-cell mobile.	protein_coding	PHOSPHOLIPASE D ALPHA 1 (PLDALPHA1)
AT1G27730	85.0719	0.630327	0.173439	3.63428	0.000278755	0.00657533	Related to Cys2/His2-type zinc-finger proteins found in higher plants. Compensated for a subset of calcineurin deficiency in yeast. Salt tolerance produced by ZAT10 appeared to be partially dependent on ENA1/PMR2, a P-type ATPase required for Li+ and Na+ efflux in yeast. The protein is localized to the nucleus, acts as a transcriptional repressor and is responsive to chitin oligomers. Also involv…	protein_coding	SALT TOLERANCE ZINC FINGER (STZ)
AT1G08040	42.8582	0.630022	0.215913	2.91794	0.00352351	0.0432671	trimethylguanosine synthase (DUF707);(source:Araport11)	protein_coding
AT3G47550	77.9658	0.629533	0.187134	3.36408	0.000767998	0.0140634	RING/FYVE/PHD zinc finger superfamily protein;(source:Araport11)	protein_coding
AT5G40420	4492.42	0.62925	0.0851594	7.38908	1.47844e-13	4.09488e-11	Encodes oleosin2, a protein found in oil bodies, involved in seed lipid accumulation. Suppression of OLEO1 (and OLEO2) resulted in an aberrant phenotype of embryo cells that contain unusually large oilbodies that are not normally observed in seeds. Changes in the size of oilbodies caused disruption of storage organelles, altering accumulation of lipids and proteins and causing delay in germinatio…	protein_coding	OLEOSIN 2 (OLEO2)
AT2G20990	192.054	0.629155	0.134759	4.66874	3.03048e-06	0.000151085	Encodes a protein specifically localized to the ER-PM boundary with similarity to synaptotagmins, a class of membrane trafficking proteins. SYT1 is expressed in all tissues. Loss of function mutations show hypersensitivity to NaCl and electrolyte leakage from the plasma membrane. SYT1 also affects calcium dependent freezing tolerance and mechanical stress response. Regulates endocytosis endosome …	protein_coding	SYNAPTOTAGMIN A (SYTA)
AT5G59950	129.635	0.627605	0.165553	3.79095	0.000150071	0.00397968	RNA-binding (RRM/RBD/RNP motifs) family protein;(source:Araport11)	protein_coding	(ALY1)
AT3G12490	1085.21	0.625595	0.167925	3.72544	0.000194971	0.00503487	Encodes a protein with cysteine proteinase inhibitor activity. Overexpression increases tolerance to abiotic stressors (i.e.salt,osmotic, cold stress).	protein_coding	CYSTATIN B (CYSB)
AT4G31300	99.5646	0.625003	0.157967	3.95654	7.60423e-05	0.00233998	Encodes 20S proteasome subunit PBA1 (PBA1). PBA1 acts as a plant caspase-3-like enzyme.	protein_coding	(PBA1)
AT2G17200	125.859	0.623775	0.153598	4.06108	4.88455e-05	0.0016021	Encodes a ubiquitin receptor protein that specifically associates with PEX2 and PEX12.	protein_coding	(DSK2B)
AT4G31420	98.5653	0.622972	0.20854	2.9873	0.00281451	0.0368288	Cytosolic ribosomal 60S-biogenesis factor.	protein_coding	REI1-LIKE 1 (REIL1)
AT2G36780	131.548	0.622303	0.147781	4.21099	2.54257e-05	0.000945967	UDP-Glycosyltransferase superfamily protein;(source:Araport11)	protein_coding
AT4G26000	82.6625	0.620102	0.214672	2.8886	0.00386955	0.0466611	Encodes a novel Arabidopsis gene encoding a polypeptide with K-homology (KH) RNA-binding modules, which acts on vegetative growth and pistil development. Genetic studies suggest that PEP interacts with element(s) of the CLAVATA signaling pathway.	protein_coding	PEPPER (PEP)
AT2G43950	130.841	0.619101	0.1626	3.8075	0.000140378	0.00379325	Constitutes a peptide sensitive ion channel in chloroplast outer membranes. Accumulates in germinating seeds and developing embryos.	protein_coding	CHLOROPLAST OUTER ENVELOPE PROTEIN 37 (OEP37)
AT1G34370	301.383	0.618831	0.118319	5.23018	1.69342e-07	1.21476e-05	Encodes a putative nuclear Cys(2)His(2)-type zinc finger protein involved in H+ and Al3+ rhizotoxicity. In mutants exposed to aluminum stress, there is no induction of AtALMT1, an malate transporter known to be involved in the mediation of aluminum toxicity. Cell wall of the mutant is unstable in low pH medium (pH 4.5) in low Ca solution. This would mediate Ca-alleviation of low pH stress through…	protein_coding	SENSITIVE TO PROTON RHIZOTOXICITY 1 (STOP1)
AT1G15430	149.922	0.617103	0.130367	4.73359	2.20584e-06	0.00011576	hypothetical protein (DUF1644);(source:Araport11)	protein_coding
AT5G65490	51.7607	0.616066	0.198386	3.10538	0.00190034	0.0273819	suppressor-like protein;(source:Araport11)	protein_coding
AT5G11580	65.238	0.61592	0.194925	3.15978	0.00157887	0.0240718	Regulator of chromosome condensation (RCC1) family protein;(source:Araport11)	protein_coding
AT1G16030	1659.78	0.6159	0.127925	4.81453	1.47546e-06	8.17325e-05	heat shock protein 70B;(source:Araport11)	protein_coding	HEAT SHOCK PROTEIN 70B (Hsp70b)
AT2G44410	188.107	0.609337	0.118732	5.13205	2.86606e-07	1.95736e-05	RING/U-box superfamily protein. SUMO- targeted ubiquitin ligase.	protein_coding	SUMO-TARGETED UBIQUITIN E3 LIGASE 6 (STUBL6)
AT2G30350	67.7343	0.608248	0.208253	2.92071	0.0034923	0.0429368	Excinuclease ABC, C subunit, N-terminal;(source:Araport11)	protein_coding	HYL1 INTERACTING GIY-YIG LIKE ENDONUCLEASE (HIGLE)
AT5G01410	264.883	0.605951	0.118858	5.0981	3.4308e-07	2.26546e-05	Encodes a protein predicted to function in tandem with PDX2 to form glutamine amidotransferase complex with involved in vitamin B6 biosynthesis.	protein_coding	REDUCED SUGAR RESPONSE 4 (RSR4)
AT5G64750	290.542	0.605225	0.11862	5.10222	3.35692e-07	2.23925e-05	Encodes a putative transcription factor containing an AP2 domain. Is a member of the ERF (ethylene response factor) subfamily B-4 of ERF/AP2 transcription factor family. Expressed in response to ABA, osmotic stress, sugar stress and drought. Mutants are hypersensitive to these stresses. May be involved in regulation of ABA mediated stress response. The mRNA is cell-to-cell mobile.	protein_coding	ABA REPRESSOR1 (ABR1)
AT4G29160	53.1635	0.604654	0.189334	3.19359	0.00140515	0.0220641	SNF7 family protein;(source:Araport11)	protein_coding	(SNF7.1)
AT3G19960	806.595	0.603919	0.129131	4.6768	2.9138e-06	0.000145997	member of Myosin-like proteins	protein_coding	MYOSIN 1 (ATM1)
AT3G50970	1790.34	0.603462	0.0845361	7.13852	9.43424e-13	2.29436e-10	Belongs to the dehydrin protein family, which contains highly conserved stretches of 7-17 residues that are repetitively scattered in their sequences, the K-, S-, Y- and lysine rich segments. LTI29 and LTI30 double overexpressors confer freeze tolerance. Located in membranes. mRNA upregulated by water deprivation and abscisic acid. The mRNA is cell-to-cell mobile.	protein_coding	LOW TEMPERATURE-INDUCED 30 (LTI30)
AT1G16240	101.633	0.603458	0.183059	3.29652	0.000978906	0.0169456	Encodes one of 24 Arabidopsis syntaxins. Its mRNA has been shown to be expressed.	protein_coding	SYNTAXIN OF PLANTS 51 (SYP51)
AT1G09430	97.7902	0.602281	0.149015	4.04175	5.30543e-05	0.00171199	Encodes subunit A of the heteromeric enzyme ATP citrate lyase (ACL). In animals, ACL is encoded by a single gene; ACL in Arabidopsis is composed of two polypeptides, ACLA (encoded by 3 genes) and ACLB (encoded by 2 genes). The holoenzyme has an A(4)B(4)stoichiometry. Expression of both ACLA and ACLB but not of either of the subunits alone results in ACL activity.	protein_coding	ATP-CITRATE LYASE A-3 (ACLA-3)
AT4G34100	289.103	0.60171	0.12015	5.00798	5.50052e-07	3.42786e-05	Encodes a putative E3 ubiquitin ligase that is involved in cuticular wax biosynthesis and regulates 3-hydroxy-3-methylglutaryl-CoA reductase (HMGR) activity. HMGR catalyzes the major rate-limiting step of the mevalonic acid (MVA) pathway from which sterols and other isoprenoids are synthesized. Lines carrying a recessive mutation in this locus have reduced chain-length distribution, weakly glauco…	protein_coding	ECERIFERUM 9 (CER9)
AT3G51620	75.4321	0.599936	0.205228	2.92327	0.00346378	0.0427973	PAP/OAS1 substrate-binding domain superfamily;(source:Araport11)	protein_coding	(NTP6)
AT5G45360	102.967	0.599024	0.171075	3.50154	0.000462584	0.00954952	Encodes a F-box subunit of the SCF E3 ubiquitin ligase complex that mediates the degradation of 14-3-3 proteins.	protein_coding	SKP1-INTERACTING PARTNER 31 (SKIP31)
AT3G21865	98.87	0.598505	0.164084	3.64755	0.000264749	0.0063517	Interacts with PEX4 in a yeast two-hybrid. The PEX4 and PEX22 pair may be important during the remodeling of peroxisome matrix contents as glyoxysomes transition to leaf peroxisomes.	protein_coding	PEROXIN 22 (PEX22)
AT2G20230	123.399	0.597118	0.163036	3.66248	0.00024978	0.00607454	Tetraspanin family protein;(source:Araport11)	protein_coding
AT1G56450	63.5435	0.595142	0.198796	2.99374	0.00275584	0.0363472	20S proteasome beta subunit PBG1 (PBG1) mRNA, complete cds	protein_coding	20S PROTEASOME BETA SUBUNIT G1 (PBG1)
AT5G04885	121.011	0.594669	0.181206	3.28173	0.00103171	0.017615	Encodes a beta-glucosidase involved in xyloglucan metabolism.	protein_coding	(BGLC3)
AT2G37110	141.389	0.594545	0.144258	4.12139	3.76594e-05	0.00129931	PLAC8 family protein;(source:Araport11)	protein_coding
AT5G56140	172.465	0.593996	0.190764	3.11377	0.00184711	0.0268869	Member of the K-homologous (KH) family, members have a type of nucleic acid-binding protein containing the KH domain and has been found to affect splicing and transcriptional regulation.	protein_coding	(KH29)
AT5G07470	130.046	0.592352	0.1782	3.32409	0.000887069	0.0156548	ubiquitous enzyme that repairs oxidatively damaged proteins	protein_coding	PEPTIDEMETHIONINE SULFOXIDE REDUCTASE 3 (PMSR3)
AT5G58290	315.372	0.591528	0.11595	5.10156	3.36864e-07	2.23925e-05	26S proteasome AAA-ATPase subunit RPT3 (RPT3) mRNA,	protein_coding	REGULATORY PARTICLE TRIPLE-A ATPASE 3 (RPT3)
AT2G13290	101.944	0.585883	0.180182	3.25163	0.00114746	0.0190959	beta-1,4-N-acetylglucosaminyltransferase family protein;(source:Araport11)	protein_coding
AT5G39410	99.6746	0.585268	0.152561	3.8363	0.000124902	0.00347876	Saccharopine dehydrogenase;(source:Araport11)	protein_coding
AT2G21270	119.763	0.585063	0.135385	4.32148	1.54984e-05	0.00063334	ubiquitin fusion degradation 1;(source:Araport11)	protein_coding	UBIQUITIN FUSION DEGRADATION 1 (UFD1)
AT4G12290	677.321	0.584035	0.0875849	6.66822	2.58917e-11	4.78086e-09	Copper amine oxidase. Induced by ABA and involved in stomatal closure.	protein_coding	COPPER AMINE OXIDASE (CUAO)
AT3G44830	60.9591	0.584006	0.198154	2.94723	0.0032063	0.0403662	Lecithin:cholesterol acyltransferase family protein;(source:Araport11)	protein_coding
AT2G23980	57.8205	0.583109	0.203879	2.86008	0.0042354	0.0493932	Encodes a cyclic GMP-activated non-selective cation channel in the plasma membrane of guard cells. Required for constitutive growth of root hairs as Ca2+-permeable channels. Regulates Ca2+ infux during heat shock.	protein_coding	CYCLIC NUCLEOTIDE-GATED CHANNEL 6 (CNGC6)
AT2G20580	125.999	0.580831	0.174456	3.32939	0.000870371	0.0154529	encoding the RPN subunits of the 26S proteasome The mRNA is cell-to-cell mobile.	protein_coding	26S PROTEASOME REGULATORY SUBUNIT S2 1A (RPN1A)
AT4G14900	58.4807	0.577397	0.189765	3.04269	0.00234471	0.0322915	FRIGIDA-like protein;(source:Araport11)	protein_coding
AT1G02850	243.332	0.574773	0.138466	4.151	3.3102e-05	0.00117879	beta glucosidase 11;(source:Araport11)	protein_coding	BETA GLUCOSIDASE 11 (BGLU11)
AT3G48680	107.749	0.574607	0.169095	3.39814	0.000678464	0.0128611	Encodes a mitochondrial gamma carbonic anhydrase-like protein. Component of the NADH dehydrogenase complex. The mRNA is cell-to-cell mobile.	protein_coding	GAMMA CARBONIC ANHYDRASE-LIKE 2 (GAMMA CAL2)
AT5G54640	82.5126	0.573764	0.163675	3.5055	0.000455742	0.00948686	Isolated from T-DNA insertion line, the rat5 mutant is deficient in T-DNA integration. Encodes histone2A protein.	protein_coding	RESISTANT TO AGROBACTERIUM TRANSFORMATION 5 (RAT5)
AT5G50240	401.889	0.573264	0.137224	4.17758	2.94629e-05	0.00106056	L-isoaspartyl methyltransferase 2 (PIMT2)gene, alternatively spliced.	protein_coding	PROTEIN-L-ISOASPARTATE METHYLTRANSFERASE 2 (PIMT2)
AT1G27510	70.0587	0.569418	0.195984	2.90543	0.00366753	0.04476	Encodes one of the two plastid proteins EXECUTER (EX1, AT4G33630) and EX2 (AT1G27510). Mediates singlet oxygen induced programmed cell death.	protein_coding	EXECUTER 2 (EX2)
AT4G29010	368.102	0.569357	0.12109	4.70191	2.57734e-06	0.00013045	Functions in beta-oxidation of fatty acids, similar to CuMFP with L-3-hydroxyacyl-CoA hydrolyase , L-3-hydroxyacyl-dehydrogenase, D-3-hydroxyacyl-CoA epimerase, and 3, 2-enoyl-CoA isomerase activities.	protein_coding	ABNORMAL INFLORESCENCE MERISTEM (AIM1)
AT2G20860	85.9055	0.56869	0.160169	3.55056	0.000384414	0.00836899	LIP1,Lipoic acid synthase,	protein_coding	LIPOIC ACID SYNTHASE 1 (LIP1)
AT4G11560	63.1513	0.568504	0.180353	3.15217	0.00162062	0.0244097	BAH domain protein which cooperates with PHD protein AIPP2 to read H3K27me3 histone marks. The BAH-PHD bivalent histone reader complex silences a substantial subset of H3K27me3-enriched loci, including development and stress response-related genes. Responsible for preventing flowering by suppressing the expression of flowering genes. Binding of BDT1 to the H3K27me3 peptide, which is enhanced by P…	protein_coding	ASI1-IMMUNOPRECIPITATED PROTEIN 3 (AIPP3)
AT1G60170	67.3692	0.568018	0.185966	3.05441	0.00225501	0.0313158	Encodes a splicing factor PRP31. Involved in transcriptional gene silencing and stress responses.	protein_coding	(PRP31)
AT5G10070	58.32	0.567573	0.196007	2.89567	0.00378345	0.0458939	RNase L inhibitor protein-like protein;(source:Araport11)	protein_coding
AT1G01470	509.312	0.567397	0.0999086	5.67916	1.35357e-08	1.24967e-06	Encodes late-embryogenesis abundant protein whose mRNA levels are induced in response to wounding and light stress. Might be involved in protection against desiccation.	protein_coding	LATE EMBRYOGENESIS ABUNDANT 14 (LEA14)
AT1G68140	126.214	0.567186	0.154463	3.67198	0.000240678	0.00589632	zinc finger/BTB domain protein, putative (DUF1644);(source:Araport11)	protein_coding
AT5G52580	69.8203	0.567171	0.169727	3.34166	0.000832794	0.0149081	RabGAP/TBC domain-containing protein;(source:Araport11)	protein_coding
AT5G16550	119.074	0.566948	0.155579	3.64411	0.000268315	0.00641576	Lipid droplet protein associated with LDAP3.	protein_coding	LDAP INTERACTING PROTEIN (LDIP)
AT2G36640	529.238	0.56339	0.182614	3.08514	0.00203453	0.0288043	Encodes putative phosphotyrosine protein belonging to late embryogenesis abundant (LEA) protein in group 3 that might be involved in maturation and desiccation tolerance of seeds. RFLP and CAPS mapping place it on chromosome 4 but the nucleotide sequence maps it to chromosome 2.	protein_coding	EMBRYONIC CELL PROTEIN 63 (ECP63)
AT5G19860	103.83	0.563236	0.175004	3.21841	0.00128903	0.0207975	transmembrane protein, putative (Protein of unknown function, DUF538);(source:Araport11)	protein_coding
AT3G17800	88.9062	0.561977	0.165792	3.38966	0.000699802	0.0131904	mRNA level of the MEB5.2 gene (At3g17800) remains unchanged after cutting the inflorescence stem	protein_coding
AT4G38630	183.734	0.561139	0.119251	4.70551	2.53226e-06	0.000128822	Regulatory particle non-ATPase subunit of the 26S proteasome with multiubiquitin-chain-binding capabilities	protein_coding	REGULATORY PARTICLE NON-ATPASE 10 (RPN10)
AT4G21020	3504.14	0.559933	0.0873722	6.4086	1.46866e-10	2.25293e-08	Late embryogenesis abundant protein (LEA) family protein;(source:Araport11)	protein_coding
AT3G05530	92.9459	0.558062	0.157013	3.55424	0.000379071	0.00828612	Encodes RPT5a (Regulatory Particle 5a), one of the six AAA-ATPases of the proteasome regulatory particle. Essential for gametophyte development. In Arabidopsis, the RPT5 subunit is encoded by two highly homologous genes, RPT5a and RPT5b. RPT5a and RPT5b show accession-dependent functional redundancy. In Wassilewskija (Ws) accession: mutant alleles of RPT5a displayed 50% pollen lethality, indicati…	protein_coding	REGULATORY PARTICLE TRIPLE-A ATPASE 5A (RPT5A)
AT4G27070	183.208	0.557721	0.135733	4.10895	3.97461e-05	0.00136189	Tryptophan synthase beta. Expressed at low levels in all tissues. The mRNA is cell-to-cell mobile.	protein_coding	TRYPTOPHAN SYNTHASE BETA-SUBUNIT 2 (TSB2)
AT5G06370	169.319	0.555877	0.151835	3.66107	0.000251169	0.00609344	PSE1 is a single copy gene that is induced in response to lead and confers increased tolerance to lead when overexpressed. It is localized to the cytoplasm. The protein has an NC domain. PSE1 appears to regulate tolerance via a GSH dependent phytochelatin synthesis pathway.	protein_coding	PB-SENSITIVE1 (PSE1)
AT1G15230	149.447	0.553009	0.186323	2.96801	0.00299736	0.0386133	hypothetical protein;(source:Araport11)	protein_coding
AT5G23540	100.177	0.552874	0.150364	3.67691	0.000236073	0.00584091	Mov34/MPN/PAD-1 family protein;(source:Araport11)	protein_coding
AT3G48990	2494.2	0.552064	0.113745	4.8535	1.21299e-06	6.87199e-05	Encodes an oxalyl-CoA synthetase and is required for oxalate degradation, for normal seed development, and for defense against an oxalate-producing fungal pathogen.	protein_coding	ACYL-ACTIVATING ENZYME 3 (AAE3)
AT3G62260	75.9497	0.551742	0.191565	2.88018	0.00397447	0.0476888	Type 2C protein phosphatase (PP2C) which negatively regulates AtHKT1;1 activity and thus determines systemic Na+ allocation during salt stress.	protein_coding	TYPE 2C PROTEIN PHOSPHATASE 49 (PP2C49)
AT3G51860	266.371	0.550957	0.113178	4.86807	1.12696e-06	6.45798e-05	cation exchanger 3;(source:Araport11)	protein_coding	CATION EXCHANGER 3 (CAX3)
AT5G58020	102.579	0.55064	0.159605	3.45003	0.000560528	0.011002	Encodes a replication termination factor 2 domain containing protein involved in the regulation of pre-mRNA splicing.	protein_coding	RTF2 DOMAIN PROTEIN (RTF2)
AT1G72040	181.619	0.54997	0.137914	3.98776	6.66988e-05	0.00208481	Encodes a multisubstrate deoxyribonucleoside kinase that salvages DNA precursors.	protein_coding	DEOXYRIBONUCLEOSIDE KINASE (DNK)
AT1G63180	234.791	0.549194	0.124504	4.41106	1.02866e-05	0.000440206	Encodes a protein with UDP-D-glucose 4-epimerase activity. Involved in pollen development.	protein_coding	UDP-D-GLUCOSE/UDP-D-GALACTOSE 4-EPIMERASE 3 (UGE3)
AT5G51570	140.348	0.547287	0.128307	4.26545	1.99499e-05	0.000771009	SPFH/Band 7/PHB domain-containing membrane-associated protein family;(source:Araport11)	protein_coding	HYPERSENSITIVE INDUCED REACTION 3 (HIR3)
AT1G64040	143.731	0.54528	0.135468	4.02515	5.69402e-05	0.0018139	Encodes the catalytic subunit of a Type 1 phosphoprotein Ser/Thr phosphatase, expressed in roots, shoots and flowers.	protein_coding	TYPE ONE SERINE/THREONINE PROTEIN PHOSPHATASE 3 (TOPP3)
AT5G64260	607.762	0.545146	0.113546	4.8011	1.57796e-06	8.59775e-05	EXORDIUM like 2;(source:Araport11)	protein_coding	EXORDIUM LIKE 2 (EXL2)
AT4G16760	382.078	0.541631	0.0979066	5.53212	3.16383e-08	2.71953e-06	Encodes a medium to long-chain acyl-CoA oxidase. Catalyzes the first step of fatty acid beta-oxidation. Involved in jasmonate biosynthesis. Gene expression is induced by wounding, drought stress, abscisic acid, and jasmonate.	protein_coding	ACYL-COA OXIDASE 1 (ACX1)
AT2G44100	423.917	0.54006	0.101525	5.3195	1.04053e-07	7.9809e-06	GDP dissociation inhibitor involved in vesicular membrane traffic	protein_coding	GUANOSINE NUCLEOTIDE DIPHOSPHATE DISSOCIATION INHIBITOR 1 (GDI1)
AT4G31670	104.471	0.538571	0.161864	3.32731	0.000876876	0.0155024	ubiquitin-specific protease 18;(source:Araport11)	protein_coding	UBIQUITIN-SPECIFIC PROTEASE 18 (UBP18)
AT3G20500	59.5178	0.538333	0.180161	2.98806	0.00280752	0.0368288	purple acid phosphatase 18;(source:Araport11)	protein_coding	PURPLE ACID PHOSPHATASE 18 (PAP18)
AT1G65090	623.1	0.537407	0.0919439	5.84494	5.06737e-09	5.492e-07	nucleolin;(source:Araport11)	protein_coding
AT3G01120	109.194	0.53712	0.148523	3.61641	0.000298712	0.00692665	encodes a cystathionine gamma-synthase, which performs the first committed step in methionine biosynthesis. A conserved motif of 13 amino acids in the first exon is required for posttranscriptional autoregulation. This enzyme shares the same substrate as threonine synthase (TS) and its absence transcriptionally affects 8 genes in the genome.	protein_coding	METHIONINE OVERACCUMULATION 1 (MTO1)
AT5G61510	233.412	0.536659	0.112981	4.74998	2.03434e-06	0.000107325	GroES-like zinc-binding alcohol dehydrogenase family protein;(source:Araport11)	protein_coding
AT5G42790	84.7557	0.53647	0.164317	3.26484	0.00109525	0.0184471	encodes a protein with extensive homology to the largest subunit of the multicatalytic proteinase complex (proteasome). Negatively regulates thiol biosynthesis and arsenic tolerance.	protein_coding	PROTEASOME ALPHA SUBUNIT F1 (PAF1)
AT4G10020	1102.02	0.536024	0.100431	5.33722	9.43812e-08	7.46885e-06	Encodes a putative hydroxysteroid dehydrogenase (HSD). Genes that encode HSD include: At5g50600 and At5g50700 (HSD1), At3g47350(HSD2), At3g47360(HSD3), At5g50590 and At5g50690(HSD4), At5g50770(HSD6) (Plant Cell Physiology 50:1463). Two copies of HSD1 and HSD4 exist due to a gene duplication event. In Plant Physiology 145:87, At5g50690 is HSD7, At4g10020 is HSD5.	protein_coding	HYDROXYSTEROID DEHYDROGENASE 5 (HSD5)
AT4G29790	66.2393	0.535261	0.183172	2.92218	0.0034759	0.0428407	SAGA complex subunit. Regulates gene expression by affecting histone H3 acetylation.	protein_coding	SAGA COMPLEX SUBUNIT 2B (SCS2B)
AT4G22360	72.8216	0.535028	0.168217	3.18058	0.00146978	0.0228857	SWIB complex BAF60b domain-containing protein;(source:Araport11)	protein_coding
AT1G32130	100.508	0.533057	0.172682	3.08693	0.00202234	0.0287657	The C-terminal portion of this protein has high homology to the C-termini of the IWS1 (Interacts With Spt6) proteins found in yeast and humans. Interacts with transcription factor BES1. Involved in brassinosteroid-regulated gene expression.	protein_coding	(IWS1)
AT5G10860	342.137	0.532477	0.104571	5.09201	3.54294e-07	2.30893e-05	Encodes a single cystathionine beta-Synthase domain-containing protein. Modulates development by regulating the thioredoxin system.	protein_coding	CBS DOMAIN CONTAINING PROTEIN 3 (CBSX3)
AT2G30110	276.493	0.529805	0.161129	3.28808	0.00100875	0.0173119	Encodes a ubiquitin-activating enzyme (E1), involved in the first step in conjugating multiple ubiquitins to proteins targeted for degradation. Gene is expressed in most tissues examined. Mutant is able to revert the constitutive defense responses phenotype of snc1, which indicates the gene is involved in defense response. It also indicates that ubiquitination plays a role in plant defense signal…	protein_coding	UBIQUITIN-ACTIVATING ENZYME 1 (UBA1)
AT3G19920	857.775	0.527821	0.113769	4.63939	3.49438e-06	0.000171638	BTB/POZ domain protein;(source:Araport11)	protein_coding
AT1G54710	97.4133	0.527212	0.160044	3.29417	0.000987144	0.0170586	autophagy 18h-like protein;(source:Araport11)	protein_coding	HOMOLOG OF YEAST AUTOPHAGY 18 (ATG18) H (ATG18H)
AT1G55850	226.551	0.526309	0.155699	3.3803	0.000724066	0.0134695	encodes a protein similar to cellulose synthase The mRNA is cell-to-cell mobile.	protein_coding	CELLULOSE SYNTHASE LIKE E1 (CSLE1)
AT1G62710	1379.09	0.524472	0.107893	4.86102	1.1678e-06	6.65377e-05	Encodes a vacuolar processing enzyme belonging to a novel group of cysteine proteases that is expressed specifically in seeds and is essential for the proper processing of storage proteins.	protein_coding	BETA VACUOLAR PROCESSING ENZYME (BETA-VPE)
AT3G03310	225.21	0.524243	0.120981	4.33327	1.46908e-05	0.000610341	lecithin:cholesterol acyltransferase 3;(source:Araport11)	protein_coding	LECITHIN:CHOLESTEROL ACYLTRANSFERASE 3 (LCAT3)
AT4G23630	381.356	0.52405	0.113334	4.62393	3.76539e-06	0.000182256	VIRB2-interacting protein 1;(source:Araport11)	protein_coding	VIRB2-INTERACTING PROTEIN 1 (BTI1)
AT1G60940	306.216	0.523506	0.151325	3.45947	0.000541235	0.0107289	encodes a member of SNF1-related protein kinases (SnRK2) whose activity is activated by ionic (salt) and non-ionic (mannitol) osmotic stress.	protein_coding	SNF1-RELATED PROTEIN KINASE 2.10 (SNRK2.10)
AT1G65720	142.799	0.5228	0.1415	3.6947	0.000220148	0.0055292	transmembrane protein;(source:Araport11)	protein_coding
AT2G47770	1124.2	0.521896	0.110669	4.71584	2.40717e-06	0.000123721	Encodes a membrane-bound protein designated AtTSPO (Arabidopsis thaliana TSPO-related). AtTSPO is related to the bacterial outer membrane tryptophan-rich sensory protein (TspO) and the mammalian mitochondrial 18 kDa Translocator Protein (18 kDa TSPO), members of the TspO/MBR domain-containing membrane proteins. Mainly detected in dry seeds, but can be induced in vegetative tissues by osmotic or s…	protein_coding	TSPO(OUTER MEMBRANE TRYPTOPHAN-RICH SENSORY PROTEIN)-RELATED (TSPO)
AT3G49530	85.2623	0.520766	0.178645	2.9151	0.00355578	0.0436097	Transcription factor that serves as a molecular link between cold signals and pathogen resistance responses. Undergoes proteolytic processing triggered by cold-induced changes in membrane fluidity.It relocates from the plasma membrane to the nucleus in response to ER stress. NAC062 is phosphorylated by SnRK2.8 at Thr-142.	protein_coding	NAC DOMAIN CONTAINING PROTEIN 62 (NAC062)
AT1G79750	82.2452	0.519357	0.175779	2.95461	0.00313065	0.0396139	The malic enzyme (EC 1.1.1.40) encoded by AtNADP-ME4 is localized to chloroplasts. The gene is expressed throughout the whole plant and during embryogenesis and germination. A possible involvement in the fatty acid biosynthesis has been proposed.	protein_coding	NADP-MALIC ENZYME 4 (NADP-ME4)
AT1G55680	218.403	0.519124	0.114595	4.53007	5.89652e-06	0.000274739	Transducin/WD40 repeat-like superfamily protein;(source:Araport11)	protein_coding
AT5G42950	148.114	0.517729	0.151879	3.40882	0.000652438	0.0124842	EXA1 is a GYF domain-containing gene of the SMY2 subgroup. Mutants exhibit resistance to potexviruses.	protein_coding	ESSENTIAL FOR POTEXVIRUS ACCUMULATION 1 (EXA1)
AT1G54870	12662	0.513684	0.0878633	5.8464	5.02333e-09	5.492e-07	ChlADR is an aldehyde reductase that catalyzes the reduction of the aldehyde carbonyl groups on saturated and alpha,beta-unsaturated aldehydes with more than 5 carbons in vitro. The N-terminal region of this protein directs GFP to the chloroplast where where ChlADR likely helps to maintain the photosynthetic process by detoxifying reactive carbonyls formed during lipid peroxidation. In addition, …	protein_coding	CHLOROPLAST ALDEHYDE REDUCTASE (CHLADR)
AT3G25230	91.7273	0.5136	0.155521	3.30245	0.00095844	0.0167366	Encodes a a high molecular weight member of the FK506 binding protein (FKBP) family. It has three FKBP12-like domains, tetratricopeptide repeats, and a putative calmodulin binding domain. Modulates thermotolerance by interacting with HSP90.1 and affecting the accumulation of HsfA2-regulated sHSPs. Belongs to one of the 36 carboxylate clamp (CC)-tetratricopeptide repeat (TPR) proteins (Prasad 2010…	protein_coding	ROTAMASE FKBP 1 (ROF1)
AT2G24100	79.9536	0.513565	0.175781	2.92162	0.0034822	0.0428655	ATP-dependent DNA helicase;(source:Araport11)	protein_coding	ALTERED SEED GERMINATION 1 (ASG1)
AT1G17080	166.564	0.513378	0.118471	4.33338	1.4684e-05	0.000610341	Ribosomal protein L18ae family;(source:Araport11)	protein_coding
AT2G41070	115.968	0.511903	0.134112	3.81699	0.000135088	0.00366024	Transcription factor homologous to ABI5. Regulates AtEm1 expression by binding directly at the AtEm1 promoter. Located in the nucleus and expressed during seed maturation in the cotyledons and later in the whole embryo.	protein_coding	ENHANCED EM LEVEL (EEL)
AT3G53040	2900.75	0.510273	0.12795	3.98806	6.66149e-05	0.00208481	late embryogenesis abundant protein, putative / LEA protein;(source:Araport11)	protein_coding
AT3G11050	591.871	0.509433	0.15129	3.36727	0.000759157	0.0139402	ferritin 2;(source:Araport11)	protein_coding	FERRITIN 2 (FER2)
AT3G45830	72.1857	0.50893	0.171359	2.96996	0.0029784	0.0384186	nuclear factor kappa-B-binding-like protein;(source:Araport11)	protein_coding	NUCLEAR FACTOR KAPPA-B-BINDING-LIKE PROTEIN 1 (NFRKB1)
AT3G19760	177.748	0.508389	0.129235	3.93384	8.36011e-05	0.00250326	Encodes an RNA helicase that may be a component of the Exon Junction Complex. Subcellular localization is modulated by stress. Under normal conditions it is localized to the nuceloplasm but under hyopoxic conditions it localizes to the nucleolus and splicing speckles.	protein_coding	EUKARYOTIC INITIATION FACTOR 4A-III (EIF4A-III)
AT5G17310	125.906	0.507528	0.144012	3.52422	0.000424738	0.00904928	UDP-glucose pyrophosphorylase 2;(source:Araport11)	protein_coding	UDP-GLUCOSE PYROPHOSPHORYLASE 2 (UGP2)
AT5G50960	135.841	0.504996	0.132222	3.81929	0.000133834	0.00366024	Highly similar to Saccharomyces cerevisiae NBP35, locus YGL091C. Cytosolic protein that homodimerizes and can assemble both 4Fe-4S - type and 2Fe-2S - type clusters on its amino terminal and carboxy therminal respectively. Null mutants are embryo lethal.	protein_coding	NUCLEOTIDE BINDING PROTEIN 35 (NBP35)
AT5G16880	180.896	0.50445	0.15052	3.35139	0.000804071	0.0145243	Encodes a member of the Arabidopsis TOL (TOM1-LIKE) family of ubiquitin binding proteins that acts redundantly in the recognition and further endocytic sorting of a PIN-FORMED (PIN)-type auxin carrier protein at the plasma membrane, modulating dynamic auxin distribution and associated growth responses.	protein_coding	TOM1-LIKE 1 (TOL1)
AT4G02880	79.1751	0.503821	0.170367	2.95726	0.00310384	0.0393745	ELKS/Rab6-interacting/CAST family protein;(source:Araport11)	protein_coding
AT4G05050	524.752	0.499151	0.152957	3.26333	0.0011011	0.0184832	polyubiquitin gene, belongs to a subtype group with UBQ10 and UBQ14. Various ecotypes of Arabidopsis have different numbers of ubiquitin repeats within this gene.	protein_coding	UBIQUITIN 11 (UBQ11)
AT2G31350	126.654	0.498715	0.137025	3.63959	0.000273076	0.00650448	Encodes a mitochondrial glyoxalase 2 that can accommodate a number of different metal centers and with the predominant metal center being Fe(III)Zn(II).	protein_coding	GLYOXALASE 2-5 (GLX2-5)
AT3G13330	107.584	0.498652	0.15049	3.31353	0.000921256	0.0161155	Encodes a protein that interacts with the 26S proteasome. Mutants are phenotypically indistinguishable from wild type plants under a variety of growth conditions. Protein levels increase upon exposure of seedlings to MG132, a specific, potent, reversible, and cell-permeable proteasome inhibitor.	protein_coding	PROTEASOME ACTIVATING PROTEIN 200 (PA200)
AT1G76490	113.639	0.498537	0.151491	3.29088	0.000998748	0.0171699	Encodes a 3-hydroxy-3-methylglutaryl coenzyme A reductase, which is involved in melavonate biosynthesis and performs the first committed step in isoprenoid biosynthesis. Expression is activated in dark in leaf tissue but not controlled by light in the root (confine The mRNA is cell-to-cell mobile.	protein_coding	HYDROXY METHYLGLUTARYL COA REDUCTASE 1 (HMG1)
AT5G59420	123.255	0.496463	0.151441	3.27827	0.00104446	0.0177719	OSBP(oxysterol binding protein)-related protein 3C;(source:Araport11)	protein_coding	OSBP(OXYSTEROL BINDING PROTEIN)-RELATED PROTEIN 3C (ORP3C)
AT3G23920	1202.77	0.494792	0.131581	3.76036	0.000169667	0.00446372	Encodes a chloroplast beta-amylase. Is necessary for leaf starch breakdown in the absence of BAM3.Activity of BAM1 increases 4 days after osmotic stress. BAM1 has a higher temperature optimum than BAM3 (PMID:25293962).	protein_coding	BETA-AMYLASE 1 (BAM1)
AT2G44350	185.192	0.492765	0.12107	4.07008	4.69971e-05	0.00154656	encodes a mitochrondrion targeted citrate synthase, the first enzyme of the tricarboxylic acid cycle, catalyzing the condensation of acetyl-CoA and oxaloacetate, finally yielding citrate and CoA.	protein_coding	(ATCS)
AT1G14740	127.24	0.491889	0.148994	3.30139	0.000962059	0.0167704	Encodes a PHD-finger protein that, with TTA1, is redundantly required for MP-dependent embryonic root meristem initiation.	protein_coding	TITANIA 1 (TTA1)
AT1G35516	136.071	0.491873	0.166171	2.96005	0.00307587	0.0392104	myb-like transcription factor family protein;(source:Araport11)	protein_coding
AT5G67600	272.334	0.489422	0.126676	3.86359	0.000111735	0.00315611	cysteine-rich TM module stress tolerance protein;(source:Araport11)	protein_coding	WINDHOSE 1 (WIH1)
AT5G67330	97.0943	0.489194	0.153155	3.19411	0.00140265	0.0220641	Encodes a member of the Nramp2 metal transporter family; like its homolog Atnramp3, localized in vacuolar membrane. Seedlings of double mutant, atnramp3-1 atnramp4-1, were arrested at early germination. The mRNA is cell-to-cell mobile.	protein_coding	NATURAL RESISTANCE ASSOCIATED MACROPHAGE PROTEIN 4 (NRAMP4)
AT4G30600	268.53	0.489156	0.117358	4.16806	3.07203e-05	0.00110184	signal recognition particle receptor alpha subunit family protein;(source:Araport11)	protein_coding
AT5G12120	125.418	0.489069	0.149352	3.27461	0.00105807	0.0179117	Ubiquitin-associated/translation elongation factor EF1B protein;(source:Araport11)	protein_coding
AT4G36900	163.173	0.487217	0.153199	3.1803	0.00147124	0.0228857	Encodes a member of the DREB subfamily A-5 of ERF/AP2 transcription factor family (RAP2.10). The protein contains one AP2 domain. There are 16 members in this subfamily including RAP2.9 and RAP2.1.	protein_coding	RELATED TO AP2 10 (RAP2.10)
AT5G54870	88.3951	0.48659	0.16938	2.87277	0.00406891	0.0483889	inositol-1,4,5-trisphosphate 5-phosphatase;(source:Araport11)	protein_coding
AT2G33590	637.04	0.484251	0.0945528	5.12149	3.03138e-07	2.05618e-05	Encodes a protein with homology to members of the dihydroflavonol-4-reductase (DFR) superfamily. The expression pattern of AtCRL1 indicates that CRL1 has a role in embryogenesis and seed germination. AtCRL1 is induced by ABA, drought and heat, and is highly expressed in seeds. The mRNA is cell-to-cell mobile.	protein_coding	CCR(CINNAMOYL COA:NADP OXIDOREDUCTASE)-LIKE 1 (CRL1)
AT1G74370	166.922	0.483522	0.147961	3.2679	0.0010835	0.0183111	RING/U-box superfamily protein;(source:Araport11)	protein_coding
AT4G24690	649.859	0.482726	0.114029	4.23337	2.30218e-05	0.000866228	Encodes NBR1, a selective autophagy substrate. The mRNA is cell-to-cell mobile.	protein_coding	NEXT TO BRCA1 GENE 1 (NBR1)
AT2G32900	96.3695	0.482081	0.16787	2.87174	0.00408213	0.0484558	Homologous to Drosophila ZW10, a centromere/kinetochore protein involved in chromosome segregation. Member of MAG2 complex on the ER that is responsible for efficient transport of seed storage proteins, functions in protein transport between the ER and Golgi apparatus, contain a Zeste?White 10 (ZW10) domain and a Sec39 domain. Required for proper maturation of seed storage proteins.	protein_coding	(ATZW10)
AT5G19990	112.99	0.481524	0.150777	3.19362	0.001405	0.0220641	26S proteasome AAA-ATPase subunit The mRNA is cell-to-cell mobile.	protein_coding	REGULATORY PARTICLE TRIPLE-A ATPASE 6A (RPT6A)
AT3G08640	98.9855	0.480203	0.153097	3.13659	0.00170924	0.0253614	alphavirus core family protein (DUF3411);(source:Araport11)	protein_coding	RETICULATA-RELATED 3 (RER3)
AT1G56280	794.104	0.480077	0.104299	4.60288	4.16693e-06	0.000199752	Encodes a gene whose transcript level in root and leaves increases to progressive drought stress. The increase in transcript level is independent from abscisic acid level. Sequence is not similar to any protein of known function. It appears to be a member of plant-specific gene family. It's phosphorylated by AtCPK11 in a Ca(2+)-dependent manner at Thr105 and Ser107 within the AtDi19 bipartite nuc…	protein_coding	DROUGHT-INDUCED 19 (DIL9)
AT1G07360	108.854	0.479146	0.152439	3.14319	0.00167115	0.0249447	Encodes MAC5A, a component of the MOS4-associated complex (MAC) that contributes to snc1- mediated autoimmunity. MAC is a highly conserved nuclear protein complex associated with the spliceosome. Homologues include AT1G07360 (MAC5A), AT2G29580 (MAC5B) and AT5G07060 (MAC5C).	protein_coding	MOS4-ASSOCIATED COMPLEX SUBUNIT 5A (MAC5A)
AT5G24690	128.879	0.4765	0.155906	3.05632	0.0022407	0.0312006	plant/protein, putative (DUF3411);(source:Araport11)	protein_coding
AT5G65380	115.207	0.475914	0.14435	3.29694	0.00097744	0.0169456	MATE efflux family protein;(source:Araport11)	protein_coding
AT2G15695	124.142	0.475492	0.153827	3.09109	0.00199426	0.0284475	peptide methionine sulfoxide reductase (Protein of unknown function DUF829, transmembrane 53);(source:Araport11)	protein_coding
AT5G58430	84.2229	0.475179	0.159056	2.98749	0.00281275	0.0368288	A member of EXO70 gene family, putative exocyst subunits, conserved in land plants. Arabidopsis thaliana contains 23 putative EXO70 genes, which can be classified into eight clusters on the phylogenetic tree. Targeted by AvrPtoB to manipulate the defense molecule secretion machinery.	protein_coding	EXOCYST SUBUNIT EXO70 FAMILY PROTEIN B1 (EXO70B1)
AT2G19450	192.307	0.475148	0.144369	3.29121	0.00099758	0.0171699	Encodes Acyl-CoA:diacylglycerol acyltransferase (DGAT) catalyzes the final step of the triacylglycerol synthesis pathway. An insertion mutation in the TAG1 gene results in altered lipid phenotype. Role in senescence and seed development. Its preferred substrate is linolenoyl-CoA (C18:3-CoA).	protein_coding	TRIACYLGLYCEROL BIOSYNTHESIS DEFECT 1 (TAG1)
AT1G07310	158.151	0.47454	0.124069	3.82481	0.000130876	0.00361491	Calcium-dependent lipid-binding (CaLB domain) family protein;(source:Araport11)	protein_coding
AT1G16210	158.907	0.474435	0.132884	3.57029	0.000356588	0.0079188	coiled-coil protein;(source:Araport11)	protein_coding
AT1G36730	284.469	0.474245	0.128482	3.69114	0.00022325	0.005579	Conserved peptide uORF; regulates translation of any downstream ORF in response to environmental signals heat stress and water limitation.	protein_coding	(CPUORF19)
AT4G13010	270.852	0.474104	0.123152	3.84975	0.000118238	0.00333037	Oxidoreductase, zinc-binding dehydrogenase family protein;(source:Araport11)	protein_coding	CHLOROPLAST ENVELOPE QUINONE OXIDOREDUCTASE HOMOLOG (CEQORH)
AT3G43520	92.6249	0.473485	0.15799	2.99694	0.00272707	0.0360631	Transmembrane proteins 14C;(source:Araport11)	protein_coding
AT1G05510	4268.37	0.469249	0.0969267	4.84128	1.29008e-06	7.2266e-05	Protein is tyrosine-phosphorylated and its phosphorylation state is modulated in response to ABA in Arabidopsis thaliana seeds.	protein_coding	OIL BODY-ASSOCIATED PROTEIN 1A (OBAP1A)
AT1G48750	244.911	0.469145	0.162334	2.89001	0.00385234	0.0465596	Bifunctional inhibitor/lipid-transfer protein/seed storage 2S albumin superfamily protein;(source:Araport11)	protein_coding
AT3G52850	321.803	0.467643	0.1187	3.93969	8.15881e-05	0.00245775	Encodes the Vacuolar Sorting Receptor-1 (VSR-1)/Epidermal Growth Factor Receptor-like protein1(VSR-1/ATELP1). Binds vacuolar targeting signals. Involved in sorting seed storage proteins into vacuoles. The mRNA is cell-to-cell mobile.	protein_coding	VACUOLAR SORTING RECEPTOR HOMOLOG 1 (VSR1)
AT1G14930	991.349	0.466545	0.124716	3.74087	0.000183387	0.00476184	Polyketide cyclase/dehydrase and lipid transport superfamily protein;(source:Araport11)	protein_coding
AT4G02480	176.069	0.465718	0.134128	3.47218	0.000516256	0.0103365	AAA-type ATPase family protein;(source:Araport11)	protein_coding
AT4G27500	268.69	0.464995	0.122971	3.78135	0.000155982	0.00411454	interacts with H+-ATPase, and regulates its activity The mRNA is cell-to-cell mobile.	protein_coding	PROTON PUMP INTERACTOR 1 (PPI1)
AT3G06810	129.162	0.463751	0.148671	3.11932	0.00181271	0.0265022	Encodes a protein with similarity to acyl-CoA dehydrogenases. Mutations in IBR3 render plants resistant to indole-3-butryic acid, a putative storage form of the biologically active auxin IAA (indole-3-acetic acid). IBR3 is hypothesized to carry out the second step in a &#946;-oxidation-like process of IBA metabolism in Arabidopsis. Though its subcellular location has not been determined, IBR3 has…	protein_coding	IBA-RESPONSE 3 (IBR3)
AT5G50170	526.955	0.463659	0.11304	4.10171	4.10115e-05	0.0013877	C2 calcium/lipid-binding and GRAM domain containing protein;(source:Araport11)	protein_coding
AT1G48620	99.894	0.459369	0.152587	3.01054	0.00260786	0.0349502	This gene is predicted to encodes a histone H1/H5 family member. A plant line expressing an RNAi construct targeted against HON5 shows a reduced level of agrobacterium-mediated root transformation.	protein_coding	HIGH MOBILITY GROUP A5 (HON5)
AT4G35450	111.561	0.459274	0.147044	3.12337	0.00178792	0.0262167	A molecular chaperone that binds to the transmembrane domains of interacting proteins to prevent aggregation and direct them to the right location after translation.Involved in targeting of chloroplast outer membrane proteins to the chloroplast. Double mutants of AKR2A and the highly homologous AKR2B have yellow leaves, significantly reduced chloroplast proteins, and no thylakoid membranes.	protein_coding	ANKYRIN REPEAT-CONTAINING PROTEIN 2 (AKR2)
AT1G48830	88.1381	0.459178	0.154974	2.96294	0.00304712	0.0390524	Ribosomal protein S7e family protein;(source:Araport11)	protein_coding
AT5G54430	97.3942	0.457532	0.15056	3.03886	0.00237472	0.0325584	Contains a universal stress protein domain. Protein is phosphorylated in response to Phytophthora infestans zoospores and xylanase.	protein_coding	(PHOS32)
AT4G17170	129.11	0.457024	0.14038	3.25563	0.0011314	0.0188649	member of RAB gene family	protein_coding	RAB GTPASE HOMOLOG B1C (RABB1C)
AT4G05320	1264.22	0.456401	0.151418	3.01418	0.00257677	0.0346734	One of five polyubiquitin genes in A. thaliana. These genes encode the highly conserved 76-amino acid protein ubiquitin that is covalently attached to substrate proteins targeting most for degradation. Polyubiquitin genes are characterized by the presence of tandem repeats of the 228 bp that encode a ubiquitin monomer. Induced by salicylic acid. Independent of NPR1 for their induction by salicyli…	protein_coding	POLYUBIQUITIN 10 (UBQ10)
AT3G60600	153.605	0.456041	0.129791	3.51367	0.000441965	0.00933652	Encodes VAP27 (for Vesicle-Associated Protein). VAP27 has high homology to the VAP33 family of SNARE-like proteins from animals. May be involved in vesicular transport to or from the ER. Located exclusively in limiting membrane of protein storage vacuoles. Binds SRC2.	protein_coding	VAMP/SYNAPTOBREVIN-ASSOCIATED PROTEIN 27-1 (VAP27-1)
AT1G16180	186.658	0.456013	0.14475	3.15036	0.00163071	0.0244876	Serinc-domain containing serine and sphingolipid biosynthesis protein;(source:Araport11)	protein_coding
AT5G38470	228.102	0.455624	0.142007	3.20846	0.00133447	0.021358	Encodes a member of the RADIATION SENSITIVE23 (RAD23) family: AT1G16190(RAD23A), AT1G79650(RAD23B), AT3G02540(RAD23C), AT5G38470(RAD23D). RAD23 proteins play an essential role in the cell cycle, morphology, and fertility of plants through their delivery of UPS (ubiquitin/26S proteasome system) substrates to the 26S proteasome.	protein_coding	RADIATION SENSITIVE23D (RAD23D)
AT5G45160	94.1388	0.455542	0.159119	2.86291	0.00419771	0.0492417	Root hair defective 3 GTP-binding protein (RHD3);(source:Araport11)	protein_coding	RHD-LIKE2 (RL2)
AT5G58160	232.601	0.455352	0.142365	3.19849	0.00138151	0.0218305	Class II formin; modulator of pollen tube elongation.	protein_coding	FORMIN HOMOLOGY 13 (FH13)
AT1G69295	304.181	0.452815	0.104642	4.32729	1.50956e-05	0.000621978	Encodes a member of the X8-GPI family of proteins. It localizes to the plasmodesmata and is predicted to bind callose.	protein_coding	PLASMODESMATA CALLOSE-BINDING PROTEIN 4 (PDCB4)
AT3G17820	113.734	0.451666	0.154034	2.93225	0.00336513	0.0420139	encodes a cytosolic glutamine synthetase, the enzyme has low affinity with substrate ammonium The mRNA is cell-to-cell mobile.	protein_coding	GLUTAMINE SYNTHETASE 1.3 (GLN1.3)
AT4G02890	1037.38	0.450873	0.116195	3.88031	0.000104323	0.00300638	Polyubiquitin gene containing 4 ubiquitin repeats.	protein_coding	(UBQ14)
AT4G26740	822.681	0.449075	0.129592	3.4653	0.000529643	0.0105201	Encodes caleosin, a 27-kDa protein found within seed lipid bodies. Gene is expressed preferentially in the embryo, has similarity to a rice ABA-responsive gene, EFA27. Catalyze hydroperoxide-dependent mono-oxygenation reactions. Require calcium for peroxygenase activity. Probably deeply buried in lipid droplets or microsomes.	protein_coding	SEED GENE 1 (ATS1)
AT3G46600	133.965	0.447492	0.151418	2.95534	0.0031233	0.039571	GRAS family transcription factor;(source:Araport11)	protein_coding
AT2G42790	682.733	0.446482	0.0937061	4.76471	1.89124e-06	0.000100306	Encodes a peroxisomal citrate synthase that is expressed throughout seedling and shoot development.	protein_coding	CITRATE SYNTHASE 3 (CSY3)
AT1G09070	309.382	0.445562	0.131371	3.39164	0.000694752	0.01312	SRC2 specifically binds the peptide PIEPPPHH, and moves from ER to a vacuole fraction where it gets internalized. Involved in Protein Storage Vacuole targeting. The mRNA is cell-to-cell mobile.	protein_coding	SOYBEAN GENE REGULATED BY COLD-2 (SRC2)
AT1G47980	297.479	0.445106	0.126377	3.52206	0.000428207	0.00909209	desiccation-like protein;(source:Araport11)	protein_coding
AT5G47120	134.839	0.443659	0.14801	2.99749	0.00272212	0.0360455	Encodes BI-1, a homolog of mammalian Bax inhibitor 1. Functions as an attenuator of biotic and abiotic types of cell death. Bax-induced cell death can be downregulated by ectopically expressing AtBI in planta. The mRNA is cell-to-cell mobile.	protein_coding	BAX INHIBITOR 1 (BI1)
AT1G50200	111.889	0.442645	0.148253	2.98574	0.0028289	0.0369201	Alanyl-tRNA synthetase;(source:Araport11)	protein_coding	ALANYL-TRNA SYNTHETASE (ALATS)
AT1G72680	527.987	0.43974	0.083212	5.28458	1.25994e-07	9.16998e-06	cinnamyl-alcohol dehydrogenase;(source:Araport11)	protein_coding	CINNAMYL-ALCOHOL DEHYDROGENASE (CAD1)
AT4G34870	273.575	0.435995	0.121494	3.58863	0.000332426	0.00753322	belongs to cyclophilin family	protein_coding	ROTAMASE CYCLOPHILIN 5 (ROC5)
AT2G26140	133.364	0.435215	0.141334	3.07934	0.0020746	0.0292173	Encodes an FtsH protease that is localized to the mitochondrion. Loss of function results in increased determinacy of the meristem that is exacerbated when plants are grown at higher temperatures.	protein_coding	FTSH PROTEASE 4 (ftsh4)
AT3G06170	106.309	0.433841	0.149752	2.89707	0.00376664	0.0457456	Serinc-domain containing serine and sphingolipid biosynthesis protein;(source:Araport11)	protein_coding
AT5G39510	96.6421	0.432995	0.150515	2.87675	0.00401794	0.0479795	Encodes a member of SNARE gene family. Homologous with yeast VTI1 and is involved in vesicle transport. Mutant alleles such as sgr4/zig are defective in the shoots response to gravity resulting in a zigzag growth pattern of the stem. Involved in protein trafficking to lytic vacuoles. Can conditionally substitute VTI12 in protein storage vacuole trafficking when plants are devoid of VTI12. The mRN…	protein_coding	SHOOT GRAVITROPSIM 4 (SGR4)
AT5G65550	241.341	0.430346	0.123065	3.4969	0.000470698	0.00963447	UDP-Glycosyltransferase superfamily protein;(source:Araport11)	protein_coding
AT1G16840	129.316	0.429409	0.142558	3.01218	0.00259379	0.0348085	hypothetical protein;(source:Araport11)	protein_coding
AT1G71950	212.45	0.425692	0.139588	3.04964	0.00229114	0.0316412	SPI-1 is a member of the I9 inhibitor family. It is an inhibitor of SBT4.13 subtilase.	protein_coding	SUBTILISIN PROPEPTIDE-LIKE INHIBITOR 1 (SPI-1)
AT2G36460	256.766	0.425366	0.109195	3.89546	9.80125e-05	0.00286593	Aldolase superfamily protein;(source:Araport11)	protein_coding	FRUCTOSE-BISPHOSPHATE ALDOLASE 6 (FBA6)
AT5G60760	908.812	0.423479	0.108683	3.89646	9.76104e-05	0.00286257	P-loop containing nucleoside triphosphate hydrolases superfamily protein;(source:Araport11)	protein_coding
AT4G02280	1144.13	0.423128	0.105863	3.99693	6.41681e-05	0.00201836	Encodes a protein with sucrose synthase activity (SUS3). It appears to be important for sucrose metabolism in developing seeds, especially during the late maturation phase, about 18 days after flowering.	protein_coding	SUCROSE SYNTHASE 3 (SUS3)
AT5G17380	284.44	0.421975	0.120394	3.50495	0.000456701	0.00948702	Encodes a 2-hydroxy-phytanoyl-CoA lyase that is involved in phytol degradation by alpha-oxidation of fatty acids.	protein_coding	2-HYDROXY-PHYTANOYL-COA LYASE (HPCL)
AT3G14100	176.081	0.421395	0.121511	3.46794	0.000524457	0.0104378	Triple RNA Recognition Motif protein involved in the dynamic and reversible aggregation of translationally repressed mRNAs during hypoxia.During hypoxia, UBP1C association with non? uracil-rich mRNAs is enhanced concomitant with its aggregation into microscopically visible cytoplasmic foci, referred to as UBP1 stress granules (SGs). This mRNA association occurs as global levels of protein synthes…	protein_coding	F OLIGOURIDYLATE BINDING PROTEIN 1C (UBP1C)
AT5G26600	145.323	0.420131	0.138334	3.03708	0.00238883	0.0326735	Pyridoxal phosphate (PLP)-dependent transferases superfamily protein;(source:Araport11)	protein_coding
AT3G17520	3866.79	0.418123	0.145648	2.87077	0.00409475	0.0485478	Late embryogenesis abundant protein (LEA) family protein;(source:Araport11)	protein_coding	(SSLEA)
AT4G25130	222.301	0.415221	0.135961	3.05397	0.00225835	0.0313186	Encodes a chloroplast-localized methionine sulfoxide reductase that is a member of the MSRA family. Involved in protection of chloroplasts from oxidative stress.	protein_coding	PEPTIDE MET SULFOXIDE REDUCTASE 4 (PMSR4)
AT5G54740	29550.3	0.415085	0.130719	3.17541	0.00149627	0.0231308	seed storage albumin 5;(source:Araport11)	protein_coding	SEED STORAGE ALBUMIN 5 (SESA5)
AT1G10170	177.95	0.411522	0.132321	3.11003	0.00187066	0.0271505	Encodes AtNFXL1, a homologue of the putative human transcription repressor NF-X1. Functions as a negative regulator of the trichothecene phytotoxin-induced defense response.	protein_coding	NF-X-LIKE 1 (NFXL1)
AT2G18540	500.975	0.410008	0.128212	3.19788	0.0013844	0.0218416	RmlC-like cupins superfamily protein;(source:Araport11)	protein_coding
AT5G16270	116.3	0.409001	0.138189	2.95973	0.00307911	0.0392104	Encodes a SCC1/REC8 ortholog that may be involved in mitosis and may represent a mitotic cohesin. Plays a role in somatic DNA double strand break damage repair. The mRNA is cell-to-cell mobile.	protein_coding	SISTER CHROMATID COHESION 1 PROTEIN 4 (SYN4)
AT4G20850	382.929	0.40763	0.122441	3.32919	0.000870978	0.0154529	Tripeptidyl Peptidase II. Ser protease that assembles into a large oligomeric complex containing two proteins of 153 and 142 kD that are derived from a single TPP2 gene, with the smaller version missing part of the C-terminal end. Not essential, based on the lack of phenotype of a T-DNA disruption mutant.	protein_coding	TRIPEPTIDYL PEPTIDASE II (TPP2)
AT3G60190	140.881	0.407356	0.128202	3.17744	0.0014858	0.0230762	At3g60190 encodes Arabidopsis dynamin-related protein 1E, DRP1E, also known as EDR3, ADL4 and ADL1E, which is 624 amino acid residues long, has a predicted mass of 69.8 kDa and a pI of 7.5. Dynamin-related protein 1E belongs to a plant-specific subclass of dynamin-related proteins (DRP1), consisting of five members in Arabidopsis (A, B, C, D, E). This class is characterized by having an N-termina…	protein_coding	DYNAMIN-LIKE 1E (DL1E)
AT5G48385	141.5	0.40595	0.136197	2.98062	0.0028767	0.0373484	FRIGIDA-like protein;(source:Araport11)	protein_coding
AT2G02120	1708.04	0.40508	0.111649	3.62815	0.000285457	0.00668144	Predicted to encode a PR (pathogenesis-related) protein. Belongs to the plant defensin (PDF) family with the following members: At1g75830/PDF1.1, At5g44420/PDF1.2a, At2g26020/PDF1.2b, At5g44430/PDF1.2c, At2g26010/PDF1.3, At1g19610/PDF1.4, At1g55010/PDF1.5, At2g02120/PDF2.1, At2g02100/PDF2.2, At2g02130/PDF2.3, At1g61070/PDF2.4, At5g63660/PDF2.5, At2g02140/PDF2.6, At5g38330/PDF3.1 and At4g30070/PDF…	protein_coding	(PDF2.1)
AT5G16970	408.478	0.404043	0.088426	4.56927	4.89419e-06	0.00023128	encodes a 2-alkenal reductase (EC 1.3.1.74), plays a key role in the detoxification of reactive carbonyls	protein_coding	ALKENAL REDUCTASE (AER)
AT5G65110	177.121	0.403326	0.119667	3.37041	0.000750553	0.0138332	Encodes an acyl-CoA oxidase presumably involved in long chain fatty acid biosynthesis.	protein_coding	ACYL-COA OXIDASE 2 (ACX2)
AT4G38740	805.733	0.402842	0.0957851	4.20569	2.6029e-05	0.000957694	Encodes cytosolic cyclophilin ROC1.	protein_coding	ROTAMASE CYP 1 (ROC1)
AT2G35680	213.603	0.401242	0.130231	3.081	0.00206307	0.029096	Encodes a phosphatidylglycerophosphate (PGP) phosphatase involved in the synthesis of plastidial Phosphatidylglycerol (PG) in conjunction with PGPP1 and PTPMT2 in root. PTPMT1 levels were higher in node, cauline leaf, and flower than in root, leaf, and stem.	protein_coding	PROTEIN TYROSINE PHOSPHATASE LOCALIZED TO MITOCHONDRION 1 (PTPMT1)
AT1G32790	279.003	0.40112	0.101068	3.96881	7.22327e-05	0.00223675	RNA-binding protein, putative, similar to RNA-binding protein GB:CAB40027 GI:4539439 from (Arabidopsis thaliana).Member of a family of PAB2 binding domain proteins.	protein_coding	CTC-INTERACTING DOMAIN 11 (CID11)
AT3G15260	486.433	0.400657	0.092857	4.31478	1.59764e-05	0.000640936	Protein phosphatase 2C family protein;(source:Araport11)	protein_coding
AT5G49990	339.54	0.399728	0.111117	3.59737	0.000321453	0.0073514	Xanthine/uracil permease family protein;(source:Araport11)	protein_coding
AT3G52230	423.753	0.393888	0.103631	3.80085	0.000144198	0.00384439	hypothetical protein;(source:Araport11)	protein_coding
AT3G02090	176.69	0.392959	0.133673	2.93971	0.00328521	0.0411518	Insulinase (Peptidase family M16) protein;(source:Araport11)	protein_coding	(MPPBETA)
AT5G13800	497.982	0.392377	0.095016	4.12959	3.63417e-05	0.001267	Encodes a pheophytinase that is involved in chlorophyll breakdown. Its transcript levels increase during senescence and pph-1 mutants have a stay-green phenotype.	protein_coding	PHEOPHYTINASE (PPH)
AT4G34890	246.627	0.39039	0.110849	3.52183	0.000428571	0.00909209	Encodes a xanthine dehydrogenase, involved in purine catabolism. Ubiquitously expressed, but the transcript level is altered during aging, senescence, salt and cold stress, ABA treatment, and dark treatment. RNAi lines that suppress both XDH1 and XDH2 produce small plants with reduced fertility and accelerated leaf senescence. Role in drought tolerance.	protein_coding	XANTHINE DEHYDROGENASE 1 (XDH1)
AT1G11910	1031.32	0.386653	0.0863458	4.47796	7.53584e-06	0.000338468	Encodes an aspartic proteinase that forms a heterodimer and is stable over a broad pH range (ph 3-8).	protein_coding	ASPARTIC PROTEINASE A1 (APA1)
AT1G75950	546.943	0.385593	0.0894177	4.31226	1.61592e-05	0.000640936	SKP1 is core component of the SCF family of E3 ubiquitin ligases and serves to tether the rest of the complex to an F-box protein, which provides specificity in binding to ubiquitin ligase substrate proteins. Predominately expressed from leptotene to pachytene. Negatively regulates recombination. Interacts with P0, a silencing suppressor protein encoded by poleroviruses by means of a conserved mi…	protein_coding	S PHASE KINASE-ASSOCIATED PROTEIN 1 (SKP1)
AT4G17840	340.287	0.381911	0.125995	3.03117	0.00243607	0.0330927	CAAX protease self-immunity protein;(source:Araport11)	protein_coding	BALANCE OF CHLOROPHYLL METABOLISM 2 (BCM2)
AT4G17330	259.145	0.37365	0.114101	3.27474	0.00105759	0.0179117	gene of unknown function expressed in seedlings, flower buds and stems	protein_coding	G2484-1 PROTEIN (G2484-1)
AT5G53350	162.664	0.373451	0.122205	3.05594	0.00224359	0.0312006	CLP protease regulatory subunit CLPX mRNA, nuclear gene	protein_coding	CLP PROTEASE REGULATORY SUBUNIT X (CLPX)
AT1G18500	206.39	0.372219	0.124119	2.99889	0.00270966	0.035976	Encodes an active Arabidopsis isopropylmalate synthase IPMS1. Involved in leucine biosynthesis. Do not participate in the chain elongation of glucosinolates. Expressed constitutively throughout the plant. Loss of IPMS1 can be compensated by a second isopropylmalate synthase gene IPMS2 (At1g74040). The mRNA is cell-to-cell mobile.	protein_coding	METHYLTHIOALKYLMALATE SYNTHASE-LIKE 4 (MAML-4)
AT1G15340	188.131	0.372133	0.12102	3.07497	0.00210524	0.0295409	Protein containing methyl-CpG-binding domain.Has sequence similarity to human MBD proteins.	protein_coding	METHYL-CPG-BINDING DOMAIN 10 (MBD10)
AT5G54170	263.066	0.369008	0.115948	3.18253	0.00145994	0.022781	Polyketide cyclase/dehydrase and lipid transport superfamily protein;(source:Araport11)	protein_coding
AT3G44110	254.973	0.363607	0.12428	2.92571	0.00343675	0.0425687	homologous to the co-chaperon DNAJ protein from E coli	protein_coding	(J3)
AT3G17810	287.247	0.36306	0.115123	3.15366	0.00161234	0.0243586	Encodes a protein predicted to have dihydropyrimidine dehydrogenase activity. Its activity has not been demonstrated in vivo, but, it is required for efficient uracil catabolism in Arabidopsis. It localizes to the plastid.	protein_coding	PYRIMIDINE 1 (PYD1)
AT1G76990	258.38	0.362412	0.114103	3.17617	0.00149234	0.0231308	ACT domain repeat 3;(source:Araport11)	protein_coding	ACT DOMAIN REPEAT 3 (ACR3)
AT2G37410	338.057	0.359501	0.110896	3.24179	0.00118782	0.0195411	Mitochondrial inner membrane translocase. Together with AtTIM17-1, TIM17-2 has a long C-terminal extension not present in other TIMs. The extension is located in the outer membrane and so TIM17-2 links the inner and outer mitochondrial membranes. The C-terminal region is essential for protein import into mitochondria via the general import pathway but is not necessary for import via the carrier p…	protein_coding	TRANSLOCASE INNER MEMBRANE SUBUNIT 17-2 (TIM17-2)
AT1G70780	395.668	0.359385	0.100097	3.59037	0.000330212	0.00750009	hypothetical protein;(source:Araport11)	protein_coding
AT5G11770	222.379	0.358722	0.118364	3.03067	0.00244013	0.0331028	NADH-ubiquinone oxidoreductase 20 kDa subunit;(source:Araport11)	protein_coding
AT1G07530	261.594	0.351543	0.113157	3.10669	0.00189194	0.0273382	Encodes a member of the GRAS family of transcription factors. The protein interacts with the TGA2 transcription factor and affects the transcription of stress-responsive genes. The protein is found in the nucleus and is also exported to the cytoplasm.	protein_coding	SCARECROW-LIKE 14 (SCL14)
AT4G03200	517.14	0.349699	0.0996897	3.50787	0.000451703	0.00947194	catalytics;(source:Araport11)	protein_coding
AT4G23100	351.09	0.34839	0.093011	3.74568	0.000179904	0.00468361	Encodes the enzyme glutamate-cysteine ligase catalyzing the first, and rate-limiting, step of glutathione biosynthesis. Required for cell proliferation at the root tip. Involved in susceptibility to the bacterial pathogen Pseudomonas syringae. Mutants are phytoalexin defective.	protein_coding	GLUTAMATE-CYSTEINE LIGASE (GSH1)
AT1G04560	11337.4	0.340707	0.0958206	3.55567	0.000377015	0.008262	AWPM-19-like family protein;(source:Araport11)	protein_coding
AT4G30935	203.634	0.338554	0.113324	2.98749	0.00281281	0.0368288	member of WRKY Transcription Factor; Group I; promoting photomorphogenesis, directly associates with the promoter regions of HY5 to activate its transcription. COP1 interacts with and targets WRKY32 for ubiquitination and degradation in darkness.	protein_coding	WRKY DNA-BINDING PROTEIN 32 (WRKY32)
AT2G23090	266.525	0.330763	0.10217	3.23737	0.00120637	0.0197453	Uncharacterized protein family SERF;(source:Araport11)	protein_coding
AT4G22220	403.93	0.330133	0.1032	3.19898	0.00137915	0.0218305	Encodes a mitochondrial protein similar to E.coli IscU. In bacteria, IscU is a scaffold protein accepting sulfur and iron to build a transient Fe-S cluster,which is subsequently transferred to a target apoprotein.	protein_coding	(ISU1)
AT5G64270	224.88	0.328058	0.110924	2.95751	0.00310138	0.0393745	splicing factor;(source:Araport11)	protein_coding
AT2G19900	948.786	0.315552	0.101937	3.09554	0.00196453	0.0281038	The malic enzyme (EC 1.1.1.40) encoded by AtNADP-ME1 is expressed in response to developmental and cell-specific signals. The enzyme is active in vitro and appears to function as a homohexamer or homooctamer. It is believed to be a cytosolic protein.	protein_coding	NADP-MALIC ENZYME 1 (NADP-ME1)
AT1G54860	1240.21	0.307289	0.102895	2.98642	0.00282268	0.0368873	Glycoprotein membrane precursor GPI-anchored;(source:Araport11)	protein_coding
AT1G19660	443.706	0.306076	0.09531	3.21137	0.00132103	0.0211769	Encodes a bifunctional nuclease with non-substrate-specific DNase and RNase activity (PMID:32384799).Wound-responsive family protein;(source:Araport11)	protein_coding	BIFUNCTIONAL NUCLEASE IN BASAL DEFENSE RESPONSE 2 (BBD2)
AT1G19540	620.478	0.303968	0.0741208	4.10099	4.1139e-05	0.0013877	NmrA-like negative transcriptional regulator family protein;(source:Araport11)	protein_coding
AT4G37870	1024.18	0.279011	0.0868541	3.21241	0.00131626	0.0211684	Encodes a phosphoenolpyruvate carboxykinase that localizes to the cytosol.	protein_coding	PHOSPHOENOLPYRUVATE CARBOXYKINASE 1 (PCK1)
AT3G22640	20817.6	0.252709	0.0793673	3.18404	0.00145235	0.0227337	cupin family protein;(source:Araport11)	protein_coding	(PAP85)
AT5G45690	4880.12	0.239508	0.082916	2.88856	0.00387009	0.0466611	histone acetyltransferase (DUF1264);(source:Araport11)	protein_coding
AT3G22490	1339.51	-0.350599	0.118769	-2.95195	0.00315772	0.0398552	Atrab28 plays a role in the ion cell balance during late embryogenesis and germination.	protein_coding	RESPONSIVE TO ABSCISIC ACID 28 (ATRAB28)
AT5G63030	984.705	-0.357676	0.124876	-2.86425	0.00418003	0.049092	Thioredoxin superfamily protein, redox sensor.	protein_coding	GLUTAREDOXIN C1 (GRXC1)
AT1G60680	247.1	-0.361958	0.114052	-3.17364	0.00150542	0.0232263	NAD(P)-linked oxidoreductase superfamily protein;(source:Araport11)	protein_coding
AT1G70840	1328.44	-0.389679	0.129581	-3.00722	0.00263649	0.0352392	MLP-like protein 31;(source:Araport11)	protein_coding	MLP-LIKE PROTEIN 31 (MLP31)
AT5G02500	328.955	-0.39137	0.108166	-3.61824	0.000296618	0.00689412	Encodes a member of heat shock protein 70 family. Hsc70-1 negatively regulates the expression of Hsp101 through HsfA1d, HsfA1e and HsfA2. During non-HS condition, Hsc70-1 attenuates the activity of HsfAs and finally affects the expression of HsfA2 and Hsp101 genes. hsc70-1 mutant showed thermotolerance phenotype due to higher expression of Hsp101 and other HS inducible genes.	protein_coding	HEAT SHOCK COGNATE PROTEIN 70-1 (HSC70-1)
AT1G75830	30077.1	-0.408849	0.116976	-3.49517	0.000473761	0.00964056	Predicted to encode a PR (pathogenesis-related) protein. Belongs to the plant defensin (PDF) family with the following members: At1g75830/PDF1.1, At5g44420/PDF1.2a, At2g26020/PDF1.2b, At5g44430/PDF1.2c, At2g26010/PDF1.3, At1g19610/PDF1.4, At1g55010/PDF1.5, At2g02120/PDF2.1, At2g02100/PDF2.2, At2g02130/PDF2.3, At1g61070/PDF2.4, At5g63660/PDF2.5, At2g02140/PDF2.6, At5g38330/PDF3.1 and At4g30070/PDF…	protein_coding	LOW-MOLECULAR-WEIGHT CYSTEINE-RICH 67 (LCR67)
AT1G46768	218.417	-0.420492	0.143832	-2.9235	0.00346125	0.0427973	encodes a member of the DREB subfamily A-5 of ERF/AP2 transcription factor family (RAP2.1). The protein contains one AP2 domain. There are 16 members in this subfamily including RAP2.9 and RAP2.10.	protein_coding	RELATED TO AP2 1 (RAP2.1)
AT3G04400	125.12	-0.425458	0.142342	-2.98899	0.00279904	0.0368288	Involved in non-host resistance.	protein_coding	EMBRYO DEFECTIVE 2171 (emb2171)
AT4G01120	118.12	-0.430335	0.144322	-2.98178	0.0028658	0.037304	bZIP (basic leucine zipper) transcription factor that binds to the G-box regulatory element found in many plant promoters. GBF2 nuclear localization is increased by blue light	protein_coding	G-BOX BINDING FACTOR 2 (GBF2)
AT3G13920	273.325	-0.437337	0.103685	-4.21795	2.46538e-05	0.000924146	eukaryotic translation initiation factor 4A-1	protein_coding	EUKARYOTIC TRANSLATION INITIATION FACTOR 4A1 (EIF4A1)
AT2G42000	654.762	-0.440483	0.115392	-3.81727	0.000134937	0.00366024	AtMT4a is a member of Type 4 metallothionein (MT) genes. It is involved in the early develoment of the embryo and in the accumulation of metal ions especially Zn in the seeds.	protein_coding	ARABIDOPSIS THALIANA METALLOTHIONEIN 4A (ATMT4A)
AT3G58610	189.516	-0.440718	0.113767	-3.87387	0.00010712	0.00306045	ketol-acid reductoisomerase;(source:Araport11)	protein_coding
AT1G75380	186.147	-0.449411	0.138554	-3.24359	0.00118034	0.0194532	Encodes a nuclease involved in ABA-mediated callose deposition. It has been shown to interact with JAZ proteins, binds to a jasmonic acid-responsive element (JARE) and repress AtJMT expression.	protein_coding	BIFUNCTIONAL NUCLEASE IN BASAL DEFENSE RESPONSE 1 (BBD1)
AT3G53020	133.152	-0.451741	0.138336	-3.26553	0.00109259	0.0184335	RPL24B encodes ribosomal protein L24, homolog of cytosolic RPL24, found in archaea and higher eukaryotes. Arabidopsis has two RPL24 homologs, RPL24A (AT2G36620) and RPL24B. Mutants showed defects in apical-basal gynoecium patterning similar to previously described ett and mp mutants. Transformation of stv1-1 mutant with a uORF-eliminated ETT construct partially suppressed the stv1 gynoecium pheno…	protein_coding	SHORT VALVE1 (STV1)
AT1G30230	194.436	-0.453064	0.139913	-3.23818	0.00120294	0.0197278	Encodes a guanine nucleotide exchange factor that plays an important role in translation elongation. It is localized in the plasma membrane and cytosol. Mutants display ectopic lignin deposition as well as cell expansion defects	protein_coding	EUKARYOTIC ELONGATION FACTOR 1B BETA 1 (EEF-1BB1)
AT2G27530	139.921	-0.468726	0.154259	-3.03856	0.00237714	0.0325584	Encodes ribosomal protein L10aP. Identified in a screen for enhancers of as1. as1/pgy double mutants show defects in leaf vascular patterning and adaxial cell fate. Double mutant analysis indicates pgy genes function in the same pathway as REV, KAN1 and KAN2.	protein_coding	PIGGYBACK1 (PGY1)
AT2G39460	85.6526	-0.478462	0.161388	-2.96468	0.00303003	0.0389512	Encodes a 60S ribosomal protein L23aA (AtrpL23aA). Paralog of RLPL23aB.	protein_coding	RIBOSOMAL PROTEIN L23AA (RPL23AA)
AT1G18080	101.223	-0.481421	0.146574	-3.2845	0.00102164	0.0175031	Encodes the Arabidopsis thaliana homolog of the tobacco WD-40 repeat ArcA gene. It is a scaffold protein that acts downstream of and is phosphorylated by WNK8 in the glucose responsiveness and flowering pathways . Knockout mutants show insensitivity to gibberellin in GA-induced seed germination.	protein_coding	(ATARCA)
AT4G30960	109.603	-0.483512	0.157338	-3.07307	0.00211867	0.0296287	Encodes CBL-interacting protein kinase 6 (CIPK6). Required for development and salt tolerance. The mRNA is cell-to-cell mobile.	protein_coding	SOS3-INTERACTING PROTEIN 3 (SIP3)
AT2G23240	1610.58	-0.490327	0.121649	-4.03066	5.56198e-05	0.00178323	AtMT4b is a member of Type 4 metallothionein (MT) genes. It is involved in the early develoment of the embryo and in the accumulation of metal ions especially Zn in the seeds.	protein_coding	ARABIDOPSIS THALIANA METALLOTHIONEIN 4B (ATMT4B)
AT4G20360	114.312	-0.500195	0.159444	-3.13712	0.00170617	0.0253536	Nuclear transcribed, plastid localized EF-Tu translation elongation factor. Referred to as AtRabE1b in DOI:10.1104/pp.013052. However, wider community usage and more publications assign the symbol RabE1b to At5g59840.	protein_coding	RAB GTPASE HOMOLOG E1B (ATRABE1B)
AT2G18020	123.246	-0.5158	0.153754	-3.3547	0.000794521	0.0143778	Ribosomal protein L2 family;(source:Araport11)	protein_coding	EMBRYO DEFECTIVE 2296 (EMB2296)
AT2G26510	80.5087	-0.521789	0.167097	-3.12267	0.0017922	0.0262408	Encodes a plasma-membrane localized nucleobase transporter capable of transporting adenine, guanine, uracil and hypoxanthine. Likely to be a proton-nucleobase symporter.	protein_coding	PIGMENT DEFECTIVE EMBRYO 135 (PDE135)
AT4G33467	174.346	-0.530113	0.164071	-3.231	0.00123357	0.0201308	hypothetical protein;(source:Araport11)	protein_coding
AT1G15330	304.851	-0.537049	0.153355	-3.50199	0.000461792	0.00954952	Cystathionine beta-synthase (CBS) protein;(source:Araport11)	protein_coding
AT3G57150	121.467	-0.557619	0.154903	-3.59979	0.000318469	0.00730046	Encodes a putative pseudouridine synthase (NAP57).	protein_coding	HOMOLOGUE OF NAP57 (NAP57)
AT4G33980	140.002	-0.558647	0.137143	-4.07346	4.63202e-05	0.00152933	Acts with COR27 as a key regulator in the COP1-HY5 regulatory hub by regulating HY5 activity to ensure proper skotomorphogenic growth in the dark and photomorphogenic development in the light.	protein_coding	COLD-REGULATED GENE 28 (COR28)
AT5G42960	76.7099	-0.56242	0.172651	-3.25755	0.00112377	0.0187973	outer envelope pore 24B-like protein;(source:Araport11)	protein_coding
AT1G77940	72.5108	-0.565795	0.187317	-3.02053	0.00252336	0.0340927	Ribosomal protein L7Ae/L30e/S12e/Gadd45 family protein;(source:Araport11)	protein_coding	(RPL30B)
AT3G61990	122.4	-0.574956	0.169057	-3.40095	0.000671515	0.012778	Encodes a protein methyltransferase. Involved in the methylation of plant transmembrane proteins.	protein_coding	O-MTASE FAMILY 3 PROTEIN (OMTF3)
AT2G34740	273.428	-0.575103	0.154568	-3.72072	0.000198653	0.00510506	protein phosphatase 2C family protein;(source:Araport11)	protein_coding
AT2G41840	154.473	-0.584897	0.162727	-3.59434	0.000325214	0.00742039	Ribosomal protein S5 family protein;(source:Araport11)	protein_coding
AT5G62190	156.58	-0.587423	0.137824	-4.26211	2.02505e-05	0.000779603	Encodes a ATP-dependent RNA unwinding protein targeted to the nucleolus and presumably involved in translation by assisting ribosome maturation. DEAD/DEAH box RNA helicase PRH75	protein_coding	PLANT RNA HELICASE75 (PRH75)
AT5G20960	1093.83	-0.588141	0.0968282	-6.07407	1.24711e-09	1.61493e-07	Encodes aldehyde oxidase AA01.	protein_coding	ALDEHYDE OXIDASE 1 (AO1)
AT3G56880	175.446	-0.58891	0.175295	-3.35953	0.000780752	0.0142319	VQ motif-containing protein;(source:Araport11)	protein_coding
AT2G47070	58.4038	-0.59028	0.199276	-2.96212	0.00305532	0.0390572	member of SPL gene family, encodes DNA binding proteins and putative transcription factors. All have the SBP-box, which encodes the SBP-domain, required for and sufficient for interaction with DNA.	protein_coding	SQUAMOSA PROMOTER BINDING PROTEIN-LIKE 1 (SPL1)
AT2G41710	84.8493	-0.593289	0.17805	-3.33214	0.000861801	0.0153447	Integrase-type DNA-binding superfamily protein;(source:Araport11)	protein_coding
AT4G02690	259.801	-0.596786	0.134544	-4.43562	9.18092e-06	0.000401504	Stress induced membrane protein. Mutants show enhanced cell death under stress.	protein_coding	LIFEGUARD 3 (LFG3)
AT5G28640	88.0776	-0.59782	0.200539	-2.98107	0.00287244	0.0373417	Encodes a protein with similarity to mammalian transcriptional coactivator that is involved in cell proliferation during leaf and flower development. Loss of function mutations have narrow, pointed leaves and narrow floral organs. AN3 interacts with members of the growth regulating factor (GRF) family of transcription factors.	protein_coding	ANGUSTIFOLIA 3 (AN3)
AT3G26000	62.08	-0.598007	0.193171	-3.09574	0.00196322	0.0281038	RIPF1 is an F-Box E3 ligase that interacts with the ABA receptor RCAR3 and appears to be responsible for facilitating its turnover.	protein_coding	RCAR3 INTERACTING F-BOX PROTEIN 1 (RIFP1)
AT3G57520	176.372	-0.602472	0.146674	-4.10756	3.99855e-05	0.0013654	SIP2 encodes a raffinose-specific alpha-galactosidase that catalyzes the breakdown of raffinose into alpha-galatose and sucrose. This enzyme may function in unloading raffinose from the phloem as part of sink metabolism. Although it was originally predicted to act as a raffinose synthase (RS), that activity was not observed for recombinant SIP2.	protein_coding	SEED IMBIBITION 2 (SIP2)
AT5G06560	70.6357	-0.60818	0.191044	-3.18346	0.00145528	0.022744	myosin-binding protein (Protein of unknown function, DUF593);(source:Araport11)	protein_coding	(MYOB7)
AT5G02960	120.629	-0.608905	0.157474	-3.86669	0.000110321	0.00312502	Ribosomal protein S12/S23 family protein;(source:Araport11)	protein_coding
AT1G33790	74.4935	-0.617031	0.169789	-3.63411	0.000278945	0.00657533	jacalin lectin family protein;(source:Araport11)	protein_coding
AT5G52920	66.8718	-0.621621	0.202167	-3.0748	0.00210647	0.0295409	encodes a dominant chloroplast pyruvate kinase beta subunit. Important for seed oil biosynthesis. Ubiquitously expressed, with significantly increased expression in maturing seeds. The mutant plant has wrinkled seeds, with a 50-70% reduction in seed fatty acid content. The mRNA is cell-to-cell mobile.	protein_coding	PLASTIDIC PYRUVATE KINASE BETA SUBUNIT 1 (PKP-BETA1)
AT5G53895	282.343	-0.626578	0.18299	-3.42411	0.00061681	0.011896	hypothetical protein;(source:Araport11)	protein_coding
AT1G52300	53.2828	-0.635169	0.212868	-2.98386	0.00284636	0.0370994	Zinc-binding ribosomal protein family protein;(source:Araport11)	protein_coding
AT4G27090	107.704	-0.639192	0.152208	-4.19946	2.67552e-05	0.000980793	Cytoplasmic ribosomal protein.Essential gene as homozygotes are lethal and heterozygotes have various defects in gametophyte development and function.	protein_coding	(RPL14B)
AT3G12955	80.2012	-0.64142	0.183444	-3.49654	0.000471337	0.00963447	SAUR-like auxin-responsive protein family;(source:Araport11)	protein_coding	SMALL AUXIN UPREGULATED RNA 74 (SAUR74)
AT1G68660	52.5043	-0.641513	0.220668	-2.90713	0.00364757	0.0446257	ClpS1 is a member of the caseionolytic proteinase S family of N-recognins. It is involved in proteolysis in the chloroplast stroma. An arginine residue (Arg50) controls low-affinity substrate binding.	protein_coding	CASEINOLYTIC PROTEASE S 1 (CLPS1)
AT3G05590	89.2615	-0.641648	0.169596	-3.78338	0.00015471	0.00409182	Encodes cytoplasmic ribosomal protein L18.	protein_coding	RIBOSOMAL PROTEIN L18 (RPL18)
AT4G34670	87.7123	-0.649492	0.181386	-3.58071	0.000342662	0.00771189	Ribosomal protein S3Ae;(source:Araport11)	protein_coding
AT4G19880	84.2199	-0.652138	0.186116	-3.50393	0.00045844	0.00950333	Glutathione S-transferase family protein;(source:Araport11)	protein_coding
AT4G30750	71.6171	-0.661948	0.176205	-3.7567	0.00017217	0.00450579	hypothetical protein;(source:Araport11)	protein_coding
AT4G04950	62.035	-0.662198	0.18957	-3.49315	0.000477353	0.00969386	Encodes a monothiol glutaredoxin that is a critical component involved in ROS accumulation, auxin signaling, and temperature-dependent postembryonic growth in plants. It has been shown to associate with the cytosolic Fe-S assembly (CIA) complex and contributes to, but is not essential for, the correct functioning of client Fe-S proteins in unchallenged conditions.	protein_coding	MONOTHIOL GLUTAREDOXIN 17 (GRXS17)
AT1G05340	148.057	-0.664554	0.198654	-3.34529	0.000821978	0.0147675	cysteine-rich TM module stress tolerance protein;(source:Araport11)	protein_coding	CYSTEINE-RICH TRANSMEMBRANE MODULE 1 (ATHCYSTM1)
AT2G47850	42.2883	-0.666594	0.224377	-2.97086	0.00296963	0.0384049	Zinc finger C-x8-C-x5-C-x3-H type family protein;(source:Araport11)	protein_coding
AT1G04410	94.5487	-0.667029	0.173537	-3.84374	0.000121175	0.0033844	predicted to encode a cytosolic malate dehydrogenase.	protein_coding	CYTOSOLIC-NAD-DEPENDENT MALATE DEHYDROGENASE 1 (c-NAD-MDH1)
AT1G02780	193.504	-0.669493	0.113627	-5.89202	3.81513e-09	4.27423e-07	Ribosomal protein L19e family protein;(source:Araport11)	protein_coding	EMBRYO DEFECTIVE 2386 (emb2386)
AT2G29340	68.8835	-0.671374	0.179062	-3.74939	0.000177269	0.00462708	NAD-dependent epimerase/dehydratase family protein;(source:Araport11)	protein_coding
AT3G09500	49.3049	-0.671918	0.208959	-3.21555	0.00130193	0.0209719	Ribosomal L29 family protein;(source:Araport11)	protein_coding
AT4G02715	43.5594	-0.67539	0.227883	-2.96375	0.00303911	0.039	flocculation FLO11-like protein;(source:Araport11)	protein_coding
AT2G18570	131.561	-0.678936	0.153839	-4.41328	1.01818e-05	0.000437597	UDP-Glycosyltransferase superfamily protein;(source:Araport11)	protein_coding
AT1G16350	48.2229	-0.681117	0.220622	-3.08725	0.00202015	0.0287657	Aldolase-type TIM barrel family protein;(source:Araport11)	protein_coding
AT5G56710	53.6368	-0.689549	0.2058	-3.35058	0.000806412	0.0145402	Ribosomal protein L31e family protein;(source:Araport11)	protein_coding
AT3G62870	95.3796	-0.689668	0.161643	-4.26662	1.98459e-05	0.000769974	Ribosomal protein L7Ae/L30e/S12e/Gadd45 family protein;(source:Araport11)	protein_coding
AT1G55152	45.5526	-0.694691	0.240295	-2.89099	0.00384031	0.0464706	hypothetical protein;(source:Araport11)	protein_coding
AT3G53430	44.4334	-0.697115	0.223979	-3.11242	0.00185561	0.0269713	Ribosomal protein L11 family protein;(source:Araport11)	protein_coding
AT4G18100	83.1438	-0.702385	0.184543	-3.80608	0.000141188	0.00379743	Ribosomal protein L32e;(source:Araport11)	protein_coding
AT2G38465	136.404	-0.702698	0.148705	-4.72545	2.29603e-06	0.000119862	hypothetical protein;(source:Araport11)	protein_coding
AT5G39740	97.7991	-0.704026	0.163333	-4.31037	1.62984e-05	0.000640936	Encodes a ribosomal protein RPL5B that is involved in ribosome biogenesis and plays a role in organ size control by promoting cell proliferation and preventing compensation in normal leaf development.	protein_coding	RIBOSOMAL PROTEIN L5 B (RPL5B)
AT4G26270	41.5729	-0.70484	0.245801	-2.86752	0.00413704	0.048817	phosphofructokinase 3;(source:Araport11)	protein_coding	PHOSPHOFRUCTOKINASE 3 (PFK3)
AT3G52300	44.6569	-0.707258	0.234458	-3.01656	0.0025566	0.0344485	ATP synthase D chain;(source:Araport11)	protein_coding	ATP SYNTHASE D CHAIN, MITOCHONDRIAL (ATPQ)
AT3G24830	54.2559	-0.711208	0.210202	-3.38346	0.000715795	0.0133655	Ribosomal protein L13 family protein;(source:Araport11)	protein_coding
AT5G49645	102.32	-0.716501	0.178006	-4.02516	5.69365e-05	0.0018139	hypothetical protein;(source:Araport11)	protein_coding
AT5G04000	84.8965	-0.722176	0.173782	-4.15565	3.24366e-05	0.00115923	hypothetical protein;(source:Araport11)	protein_coding
AT4G19960	65.5125	-0.723198	0.197008	-3.6709	0.000241698	0.00590679	Encodes a potassium ion transmembrane transporter. Also mediates cesium uptake when expressed in E. coli. The mRNA is cell-to-cell mobile.	protein_coding	K+ UPTAKE PERMEASE 9 (KUP9)
AT4G09320	55.9163	-0.725521	0.228632	-3.17331	0.00150711	0.0232263	nucleoside diphosphate kinase type 1 (NDPK1) gene, complete The mRNA is cell-to-cell mobile.	protein_coding	(NDPK1)
AT1G06130	35.4436	-0.725626	0.252035	-2.87907	0.00398855	0.0478003	glyoxalase 2-4;(source:Araport11)	protein_coding	GLYOXALASE 2-4 (GLX2-4)
AT5G58420	66.8877	-0.730163	0.203611	-3.58607	0.000335695	0.00759005	Ribosomal protein S4 (RPS4A) family protein;(source:Araport11)	protein_coding
AT2G27720	63.2849	-0.732395	0.197601	-3.70644	0.000210193	0.00530591	60S acidic ribosomal protein family;(source:Araport11)	protein_coding
AT4G13940	168.734	-0.733305	0.155406	-4.71865	2.37412e-06	0.000122655	Encodes a S-adenosyl-L-homocysteine hydrolase required for DNA methylation-dependent gene silencing. The mRNA is cell-to-cell mobile.	protein_coding	HOMOLOGY-DEPENDENT GENE SILENCING 1 (HOG1)
AT5G06980	69.2744	-0.734635	0.232809	-3.15553	0.00160209	0.0243158	Member of a small gene family. Appears to be clock regulated.Somewhat redundant with LNK1/2 though more like LNK3 in having affects on biomass accumulation and phototrophism.	protein_coding	NIGHT LIGHT-INDUCIBLE AND CLOCK-REGULATED GENE 4 (LNK4)
AT3G08580	100.194	-0.740167	0.205165	-3.60767	0.000308964	0.00713119	mitochondrial ADP/ATP carrier	protein_coding	ADP/ATP CARRIER 1 (AAC1)
AT2G21580	58.4732	-0.743043	0.239207	-3.10628	0.00189457	0.0273382	Ribosomal protein S25 family protein;(source:Araport11)	protein_coding
AT1G20100	96.9665	-0.74385	0.174977	-4.25114	2.1269e-05	0.000809438	DNA ligase-like protein;(source:Araport11)	protein_coding
AT5G07090	59.0315	-0.74538	0.208406	-3.57658	0.000348119	0.00777836	Ribosomal protein S4 (RPS4A) family protein;(source:Araport11)	protein_coding
AT3G11410	94.0067	-0.749053	0.230391	-3.25123	0.00114909	0.0190959	Encodes protein phosphatase 2C. Negative regulator of ABA signalling. Expressed in seeds during germination. mRNA up-regulated by drought and ABA.	protein_coding	PROTEIN PHOSPHATASE 2CA (PP2CA)
AT4G11360	183.205	-0.750999	0.157276	-4.77503	1.7968e-06	9.5807e-05	Encodes a putative RING-H2 finger protein RHA1b. The mRNA is cell-to-cell mobile.	protein_coding	RING-H2 FINGER A1B (RHA1B)
AT1G16730	574.395	-0.757508	0.135098	-5.60709	2.05753e-08	1.84826e-06	hypothetical protein;(source:Araport11)	protein_coding	UNKNOWN PROTEIN 6 (UP6)
AT3G20230	47.8489	-0.760935	0.240462	-3.16447	0.00155364	0.0237597	Member of the uL18 RNA-binding protein family. uL18 proteins share a short structurally conserved domain that binds the 5S rRNA and allow its incorporation into ribosomes.	protein_coding	(UL18-L4)
AT3G63160	32.9498	-0.764738	0.260815	-2.93211	0.00336667	0.0420139	Member of the Arabidopsis 7-kDa OEP family. Tail-anchored (TA) membrane protein which possesses a single C-terminal transmembrane domain targeting post-translationally to plastids.	protein_coding	OUTER ENVELOPE PROTEIN 6 (OEP6)
AT4G16720	87.8824	-0.769467	0.165709	-4.64349	3.42571e-06	0.000169098	Ribosomal protein L23/L15e family protein;(source:Araport11)	protein_coding
AT3G62090	79.7344	-0.772958	0.174164	-4.4381	9.07551e-06	0.000398643	encodes a novel Myc-related bHLH transcription factor, which physically associated with APRR1/TOC1 and is a member of PIF3 transcription factor family.	protein_coding	PHYTOCHROME INTERACTING FACTOR 3-LIKE 2 (PIL2)
AT2G33830	286.435	-0.774368	0.158244	-4.8935	9.90592e-07	5.81012e-05	Negative regulator of local and systemic acquired resistance; target of FLD for activation of SAR.	protein_coding	DORMANCY ASSOCIATED GENE 2 (DRM2)
AT4G00100	64.0539	-0.779081	0.185577	-4.19815	2.69105e-05	0.000982875	Encodes a cytoplasmic ribosomal protein S13 homologue involved in early leaf development The mRNA is cell-to-cell mobile.	protein_coding	RIBOSOMAL PROTEIN S13A (RPS13A)
AT1G19490	115.937	-0.788316	0.171179	-4.60521	4.12057e-06	0.000198484	Putative bZIP transcription factor. Expression is induced by drought and mutants are sensitive to drought.	protein_coding	BZIP TF 62 (BZIP62)
AT5G56680	41.4682	-0.796122	0.241904	-3.29106	0.000998102	0.0171699	Encodes a putative cytosolic asparaginyl-tRNA synthetase. The mRNA is cell-to-cell mobile.	protein_coding	(SYNC1)
AT5G57390	86.1855	-0.800052	0.17856	-4.48057	7.44427e-06	0.000337394	Encodes a member of the AP2 family of transcriptional regulators. May be involved in germination and seedling growth. Mutants are resistant to ABA analogs and are resistant to high nitrogen concentrations.essential for the developmental transition between the embryonic and vegetative phases in plants. Overexpression results in the formation of somatic embryos on cotyledons. It is also required to…	protein_coding	AINTEGUMENTA-LIKE 5 (AIL5)
AT5G45775	39.8714	-0.804727	0.260038	-3.09465	0.00197046	0.0281482	Ribosomal L5P family protein;(source:Araport11)	protein_coding
AT4G29190	53.0891	-0.806984	0.265846	-3.03553	0.00240112	0.0327779	Zinc finger C-x8-C-x5-C-x3-H type family protein;(source:Araport11)	protein_coding	OXIDATION-RELATED ZINC FINGER 2 (OZF2)
AT5G39850	57.2857	-0.81185	0.274475	-2.95783	0.00309812	0.0393745	Ribosomal protein S4;(source:Araport11)	protein_coding
AT4G34200	54.1083	-0.814047	0.240489	-3.38497	0.000711867	0.0133171	Encodes a 3-phosphoglycerate dehydrogenase that is essential for embryo and pollen development.	protein_coding	EMBRYO SAC DEVELOPMENT ARREST 9 (EDA9)
AT2G43460	27.2611	-0.817245	0.269857	-3.02844	0.00245823	0.033303	Ribosomal L38e protein family;(source:Araport11)	protein_coding
AT3G48930	56.1979	-0.817817	0.21417	-3.81855	0.00013424	0.00366024	Nucleic acid-binding, OB-fold-like protein;(source:Araport11)	protein_coding	EMBRYO DEFECTIVE 1080 (EMB1080)
AT2G15620	112.372	-0.832719	0.192392	-4.32824	1.50307e-05	0.000621872	Involved in the second step of nitrate assimilation. Its expression is induced by nitrate. The mRNA is cell-to-cell mobile.	protein_coding	NITRITE REDUCTASE 1 (NIR1)
AT2G35040	47.4498	-0.840554	0.239269	-3.51301	0.000443068	0.00934003	AICARFT/IMPCHase bienzyme family protein;(source:Araport11)	protein_coding
AT5G14800	41.7909	-0.84146	0.255034	-3.2994	0.000968906	0.0168309	Delta 1-pyrroline-5-carboxylate reductase, catalyzes the final step in proline biosynthesis from glutamate and ornithine.In situ hybridization indicated that under normal growth conditions, the highest concentration of P5CR transcripts occurs in the cortical parenchyma, phloem, vascular cambium and pith parenchyma in the vicinity of the protoxylem. Single gene in Arabidopsis.	protein_coding	PYRROLINE-5- CARBOXYLATE (P5C) REDUCTASE (P5CR)
AT2G19730	60.728	-0.847208	0.194097	-4.36486	1.27204e-05	0.000535169	Ribosomal L28e protein family;(source:Araport11)	protein_coding
AT5G25180	161.974	-0.853367	0.247521	-3.44766	0.000565473	0.0110556	putative cytochrome P450	protein_coding	CYTOCHROME P450, FAMILY 71, SUBFAMILY B, POLYPEPTIDE 14 (CYP71B14)
AT3G60750	31.2493	-0.859678	0.257143	-3.34318	0.000828231	0.0148531	Transketolase;(source:Araport11)	protein_coding	TRANSKETOLASE 1 (TKL1)
AT1G32710	75.5595	-0.862428	0.234175	-3.68284	0.000230653	0.00572101	Cytochrome c oxidase, subunit Vib family protein;(source:Araport11)	protein_coding
AT3G56340	30.9019	-0.867714	0.273901	-3.16799	0.00153498	0.0235924	Small ribosomal subunit protein.	protein_coding	RIBOSOMAL PROTEIN S26E (RPS26E)
AT2G15010	652.062	-0.868478	0.142226	-6.10632	1.01956e-09	1.35547e-07	Predicted to encode a PR (pathogenesis-related) protein. Belongs to the plant thionin (PR-13) family with the following members: At1g66100, At5g36910, At1g72260, At2g15010, At1g12663, At1g12660.	protein_coding
AT1G35460	34.169	-0.869498	0.25374	-3.42673	0.000610889	0.0118046	Encodes a bHLH transcription factor involved in CFL1-mediated regulation of cuticle development. Overexpression leads to abnormal cuticle development.	protein_coding	FLOWERING BHLH 1 (FBH1)
AT4G31540	54.2835	-0.883183	0.222163	-3.97538	7.0268e-05	0.00218951	A member of EXO70 gene family, putative exocyst subunits, conserved in land plants. Arabidopsis thaliana contains 23 putative EXO70 genes, which can be classified into eight clusters on the phylogenetic tree.	protein_coding	EXOCYST SUBUNIT EXO70 FAMILY PROTEIN G1 (EXO70G1)
AT1G07430	98.7599	-0.885778	0.216708	-4.08742	4.36204e-05	0.00145465	Encodes a member of the group A protein phosphatase 2C (PP2C) family that is responsible for negatively regulating seed dormancy.	protein_coding	HIGHLY ABA-INDUCED PP2C GENE 2 (HAI2)
AT4G05390	21.4707	-0.888946	0.308882	-2.87795	0.0040027	0.0478549	Encodes a root-type ferredoxin:NADP(H) oxidoreductase.	protein_coding	ROOT FNR 1 (RFNR1)
AT1G04270	110.03	-0.897632	0.174566	-5.14207	2.7173e-07	1.88154e-05	Encodes cytosolic ribosomal protein S15.	protein_coding	CYTOSOLIC RIBOSOMAL PROTEIN S15 (RPS15)
AT4G18210	53.1226	-0.902574	0.228817	-3.94451	7.99618e-05	0.0024234	Member of a family of proteins related to PUP1, a purine transporter. May be involved in the transport of purine and purine derivatives such as cytokinins, across the plasma membrane. The mRNA is cell-to-cell mobile.	protein_coding	PURINE PERMEASE 10 (PUP10)
AT1G62180	102.385	-0.907813	0.244711	-3.70973	0.000207478	0.00525222	encodes a adenosine 5'-phosphosulfate reductase, involved in sulfate assimilation. Is a major effect locus for natural variation of shoot sulfate content in Arabidopsis.	protein_coding	5'ADENYLYLPHOSPHOSULFATE REDUCTASE 2 (APR2)
AT1G69890	87.7469	-0.909285	0.229939	-3.95446	7.67084e-05	0.00233998	Encodes a member of a conserved DUF domain family that is induced by NO. Based on mutant phenotype may be involved in NO stress response.	protein_coding	(DUF569)
AT1G04920	37.6238	-0.917751	0.23624	-3.88483	0.000102404	0.00296821	Encodes a sucrose-phosphate synthase whose activity is stimulated by Glc-6-P and inhibited by Pi.	protein_coding	SUCROSE PHOSPHATE SYNTHASE 3F (SPS3F)
AT3G21220	23.1013	-0.918515	0.30626	-2.99914	0.00270745	0.035976	Encodes a mitogen-activated kinase kinase, dual specific protein kinase that is expressed in vegetative tissues and floral buds. Involved in innate immunity. This protein activates MPK3/MPK6 and early-defense genes redundantly with MKK4. In plants with both MKK5 and MKK4 levels reduced by RNAi plants, floral organs do not abscise suggesting a role for both proteins in mediating floral organ absci…	protein_coding	MAP KINASE KINASE 5 (MKK5)
AT1G80020	40.9544	-0.923627	0.272296	-3.392	0.000693854	0.01312	transposable_element_gene;(source:Araport11);hAT-like transposase family (hobo/Ac/Tam3), has a 5.0e-62 P-value blast match to GB:AAD24567 transposase Tag2 (hAT-element) (Arabidopsis thaliana);(source:TAIR10)	transposable_element_gene
AT2G40080	34.6525	-0.929059	0.293701	-3.16328	0.00156003	0.0238209	Encodes a novel nuclear 111 amino-acid phytochrome-regulated component of a negative feedback loop involving the circadian clock central oscillator components CCA1 and LHY. ELF4 is necessary for light-induced expression of both CCA1 and LHY, and conversely, CCA1 and LHY act negatively on light-induced ELF4 expression. ELF4 promotes clock accuracy and is required for sustained rhythms in the absen…	protein_coding	EARLY FLOWERING 4 (ELF4)
AT1G31970	31.1476	-0.935245	0.290505	-3.21938	0.00128468	0.0207948	DEA(D/H)-box RNA helicase family protein;(source:Araport11)	protein_coding	STRESS RESPONSE SUPPRESSOR 1 (STRS1)
AT5G16130	40.2364	-0.936517	0.263529	-3.55375	0.000379777	0.00828612	Ribosomal protein S7e family protein;(source:Araport11)	protein_coding
AT5G24490	37.0013	-0.936944	0.269096	-3.48182	0.000498022	0.0100328	30S ribosomal protein;(source:Araport11)	protein_coding
AT5G62220	57.1931	-0.946361	0.2487	-3.80522	0.000141675	0.00379743	Encodes a Golgi apparatus-localized galactosyltransferase involved in galactosyl-substitution of xyloglucan at position 2.	protein_coding	GLYCOSYLTRANSFERASE 18 (GT18)
AT3G48500	26.448	-0.94802	0.295575	-3.20737	0.00133954	0.0213705	PEP complex component.	protein_coding	PIGMENT DEFECTIVE 312 (PDE312)
AT1G68250	195.974	-0.949662	0.170914	-5.55638	2.75423e-08	2.41067e-06	hypothetical protein;(source:Araport11)	protein_coding
AT4G11310	3602.42	-0.957694	0.135146	-7.08635	1.37696e-12	3.2137e-10	cysteine proteinase precursor-like protein	protein_coding	CYSTEINE PROTEASE 1 (CP1)
AT1G71260	24.4223	-0.959381	0.299937	-3.19861	0.00138091	0.0218305	Encodes WHY2, a homolog of the potato p24 protein. It shares the conserved KGKAAL domain, a putative DNA-binding domain, with potato p24 and is localized to mitochondria and not the nucleus. WHY2 is a member of the Whirly family proteins present mainly in the plant kingdom performing various activities related to DNA metabolism. Crystal structure of Solanum tuberosum WHY2, a close homolog of Arab…	protein_coding	WHIRLY 2 (ATWHY2)
AT3G50210	24.5992	-0.965445	0.318243	-3.03367	0.00241599	0.0329001	2-oxoglutarate (2OG) and Fe(II)-dependent oxygenase superfamily protein;(source:Araport11)	protein_coding
AT2G27830	80.0294	-0.970098	0.207846	-4.6674	3.05039e-06	0.000151321	hypothetical protein;(source:Araport11)	protein_coding
AT1G21460	114.761	-0.970784	0.180232	-5.38631	7.19183e-08	5.78304e-06	Nodulin MtN3 family protein;(source:Araport11)	protein_coding	(SWEET1)
AT4G10180	23.2437	-0.977143	0.326347	-2.99419	0.00275177	0.0363415	Encodes a nuclear-localized protein that acts as a repressor of photomorphogenesis and may be involved in chromatin remodeling. The mRNA is cell-to-cell mobile.	protein_coding	DE-ETIOLATED 1 (DET1)
AT1G11310	18.5202	-0.983444	0.343028	-2.86695	0.00414455	0.0488478	A member of a large family of seven-transmembrane domain proteins specific to plants, homologs of the barley mildew resistance locus o (MLO) protein. The Arabidopsis genome contains 15 genes encoding MLO proteins, with localization in plasma membrane. Phylogenetic analysis revealed four clades of closely-related AtMLO genes. ATMLO2 belongs to the clade IV, with AtMLO3, AtMLO6 and AtMLO12. The gen…	protein_coding	MILDEW RESISTANCE LOCUS O 2 (MLO2)
AT2G47890	59.8852	-0.988916	0.203061	-4.87003	1.11579e-06	6.43097e-05	Acts as a positive regulator of red light signaling; overexpression causes markedly shortened hypocotyls under various light states. Binds to the HY5 promoter to activate its transcription, while both BBX21 and HY5 associate with its promoter to positively regulate its expression. T	protein_coding	B-BOX PROTEIN 11 (BBX11)
AT5G19760	21.2175	-1.00005	0.348515	-2.86945	0.00411191	0.0486356	Encodes a novel mitochondrial carrier capable of transporting both dicarboxylates (such as malate, oxaloacetate, oxoglutarate, and maleate) and tricarboxylates (such as citrate, isocitrate, cis-aconitate, and trans-aconitate).	protein_coding
AT2G47710	24.1198	-1.00547	0.310619	-3.23699	0.00120797	0.0197453	Adenine nucleotide alpha hydrolases-like superfamily protein;(source:Araport11)	protein_coding
AT5G61380	46.0723	-1.00668	0.254575	-3.95436	7.674e-05	0.00233998	Pseudo response regulator involved in the generation of circadian rhythms. TOC1 appears to shorten the period of circumnutation speed. TOC1 contributes to the plant fitness (carbon fixation, biomass) by influencing the circadian clock period. PRR3 may increase the stability of TOC1 by preventing interactions between TOC1 and the F-box protein ZTL. Expression of TOC1 is correlated with rhythmic ch…	protein_coding	TIMING OF CAB EXPRESSION 1 (TOC1)
AT4G11160	23.5048	-1.0082	0.352889	-2.857	0.00427663	0.0497576	Translation initiation factor 2, small GTP-binding protein;(source:Araport11)	protein_coding
AT2G27510	211.855	-1.02048	0.160795	-6.34646	2.20333e-10	3.27901e-08	ferredoxin 3;(source:Araport11)	protein_coding	FERREDOXIN 3 (FD3)
AT5G58650	38.335	-1.02085	0.246984	-4.13324	3.5768e-05	0.00125579	Encodes PSY1, an18-aa tyrosine-sulfated glycopeptide that promotes cellular proliferation and expansion. PSY1 is widely expressed in various tissues, including shoot apical meristem, and is highly up-regulated by wounding. Perception of PSY1 depends on At1g72300, a leucine-rich repeat receptor kinase (LRR-RK).	protein_coding	PLANT PEPTIDE CONTAINING SULFATED TYROSINE 1 (PSY1)
AT5G66090	31.659	-1.02822	0.264787	-3.88319	0.000103095	0.0029796	cell wall integrity/stress response component;(source:Araport11)	protein_coding
AT4G01310	29.4361	-1.03154	0.304485	-3.38781	0.00070453	0.0132545	Ribosomal L5P family protein;(source:Araport11)	protein_coding	PLASTID RIBOSOMAL PROTEINS OF THE 50S SUBUNIT 5 (PRPL5)
AT1G15930	67.9414	-1.04587	0.217973	-4.79814	1.60147e-06	8.63151e-05	Ribosomal protein L7Ae/L30e/S12e/Gadd45 family protein;(source:Araport11)	protein_coding
AT4G38220	26.7536	-1.04927	0.311926	-3.36383	0.000768686	0.0140634	Peptidase M20/M25/M40 family protein;(source:Araport11)	protein_coding	AQUAPORIN INTERACTOR (AQI)
AT5G05880	28.3761	-1.05053	0.311252	-3.37518	0.000737682	0.0136464	Encodes a nicotinate-N-glycosyltransferase.	protein_coding	UDP-GLUCOSYL TRANSFERASE 76C4 (UGT76C4)
AT4G18730	69.9931	-1.05921	0.198606	-5.33324	9.6477e-08	7.57459e-06	encodes a cytosolic ribosomal protein L16, which is a constituent of 60S large ribosomal complex. Gene is expressed in root and shoot apical meristems and in lateral root primordia. Expression in lateral root primordia is induced by auxin.	protein_coding	RIBOSOMAL PROTEIN L16B (RPL16B)
AT5G21040	45.8412	-1.06433	0.283094	-3.75962	0.000170169	0.00446515	Encodes an F-box containing protein that interacts physically with BHLH32 and appears to be involved in mediating phosphate starvation responses. Its expression is responsive to phosphate (Pi) and not phosphite (Phi) in roots and shoots.	protein_coding	F-BOX PROTEIN 2 (FBX2)
AT1G55490	28.9142	-1.06523	0.279926	-3.80538	0.000141589	0.00379743	encodes the beta subunit of the chloroplast chaperonin 60, a homologue of bacterial GroEL. Mutants in this gene develops lesions on its leaves, expresses systemic acquired resistance (SAR) and develops accelerated cell death to heat shock stress. The protein has molecular chaperone activity for suppressing protein aggregation in vitro.	protein_coding	CHAPERONIN 60 BETA (CPN60B)
AT2G17695	21.9315	-1.07154	0.335842	-3.19059	0.00141982	0.0222595	outer envelope protein;(source:Araport11)	protein_coding
AT1G24580	27.9772	-1.07826	0.323938	-3.32861	0.000872812	0.0154579	RING/U-box superfamily protein;(source:Araport11)	protein_coding
AT4G13510	51.2126	-1.08102	0.262545	-4.11747	3.83059e-05	0.00131706	Encodes a plasma membrane localized ammonium transporter. Contains a cytosolic trans-activation domain essential for ammonium uptake. The mRNA is cell-to-cell mobile.	protein_coding	AMMONIUM TRANSPORTER 1;1 (AMT1;1)
AT2G47780	61.2519	-1.08211	0.21211	-5.10167	3.36678e-07	2.23925e-05	Encodes a small rubber particle protein homolog. Plays dual roles as positive factors for tissue growth and development and in drought stress responses.	protein_coding	LD-ASSOCIATED PROTEIN 2 (LDAP2)
AT5G62900	42.4026	-1.08352	0.262497	-4.12772	3.66372e-05	0.00127286	PADRE protein down-regulated after infection by S. sclerotiorum.	protein_coding
AT5G12320	22.491	-1.08403	0.343726	-3.15375	0.00161187	0.0243586	ankyrin repeat family protein;(source:Araport11)	protein_coding
AT4G26230	17.6408	-1.0886	0.351248	-3.09923	0.00194022	0.0278359	Ribosomal protein L31e family protein;(source:Araport11)	protein_coding
AT5G53140	32.5873	-1.09048	0.277041	-3.93616	8.27944e-05	0.00248657	Protein phosphatase 2C family protein;(source:Araport11)	protein_coding
AT3G44750	19.3617	-1.09441	0.37371	-2.92849	0.0034061	0.0423469	Encodes a histone deacetylase. Controls the development of adaxial/abaxial leaf polarity. Two lines with RNAi-directed against this gene show reduced Agrobacterium-mediated DNA transformation of the roots. Involved in development of the vascular tissue of the stem by affecting cell proliferation and differentiation.	protein_coding	HISTONE DEACETYLASE 3 (HDA3)
AT5G37600	80.0652	-1.10274	0.213719	-5.15975	2.47278e-07	1.7242e-05	encodes a cytosolic glutamine synthetase, the enzyme has high affinity with substrate ammonium	protein_coding	GLUTAMINE SYNTHASE CLONE R1 (GSR 1)
AT2G42975	26.6011	-1.10356	0.321509	-3.43245	0.000598145	0.0115808	myosin-G heavy chain-like protein;(source:Araport11)	protein_coding
AT1G02660	34.1808	-1.10538	0.302801	-3.6505	0.000261732	0.0063037	PLIP2 is a glycerolipid A1 lipase with substrate preference for monogalactosyldiacylglycerol. Expression is induced by ABA.	protein_coding	PLASTID LIPASE2 (PLIP2)
AT5G53570	18.656	-1.12118	0.356958	-3.14092	0.00168418	0.0250641	Ypt/Rab-GAP domain of gyp1p superfamily protein;(source:Araport11)	protein_coding	RAB GTPASE-ACTIVATING PROTEIN 22 (RABGAP22)
AT1G74560	34.0985	-1.12247	0.302441	-3.71138	0.00020613	0.00524317	Double nrp1-1 nrp2-1 mutants show arrest of cell cycle progression at G2/M and disordered cellular organization occurred in root tips. Localize in the nucleus and can form homomeric and heteromeric protein complexes with NRP2. Bind histones Histone2A and Histone2B and associate with chromatin in vivo. Plant mutated in both NRP1 and NRP2 genes show hypersensitivity to genotoxic stresses including …	protein_coding	NAP1-RELATED PROTEIN 1 (NRP1)
AT2G29090	38.7342	-1.12395	0.290601	-3.86768	0.000109874	0.00312123	Encodes a protein with ABA 8'-hydroxylase activity, involved in ABA catabolism. Member of the CYP707A gene family. This gene predominantly accumulates in dry seeds and is up-regulated immediately following imbibition. CYP707A2 appears to play a major role in the rapid decrease in ABA levels during early seed imbibition.	protein_coding	CYTOCHROME P450, FAMILY 707, SUBFAMILY A, POLYPEPTIDE 2 (CYP707A2)
AT3G59140	17.1989	-1.12623	0.392064	-2.87256	0.00407164	0.0483889	member of MRP subfamily	protein_coding	ATP-BINDING CASSETTE C10 (ABCC10)
AT5G47710	17.4832	-1.12735	0.37547	-3.00251	0.00267762	0.0356456	Calcium-dependent lipid-binding (CaLB domain) family protein;(source:Araport11)	protein_coding
AT3G53530	18.4742	-1.1292	0.36044	-3.13283	0.00173128	0.0256485	Chloroplast-targeted copper chaperone protein;(source:Araport11)	protein_coding	SODIUM POTASSIUM ROOT DEFECTIVE 3 (NAKR3)
AT4G25630	25.5623	-1.14426	0.312739	-3.65883	0.000253371	0.00611711	encodes a fibrillarin, a key nucleolar protein in eukaryotes which associates with box C/D small nucleolar RNAs (snoRNAs) directing 2'-O-ribose methylation of the rRNA. This gene also encodes a novel box C/D snoRNA, U60.2f in its fifth intron that accumulates in seedlings and that their targeted residue on the 25 S rRNA is methylated. The mRNA is cell-to-cell mobile.	protein_coding	FIBRILLARIN 2 (FIB2)
AT5G18450	92.5244	-1.14878	0.272583	-4.21441	2.50427e-05	0.000935208	encodes a member of the DREB subfamily A-2 of ERF/AP2 transcription factor family. The protein contains one AP2 domain. There are eight members in this subfamily including DREB2A AND DREB2B that are involved in response to drought.	protein_coding
AT3G28345	19.3807	-1.1601	0.402278	-2.88383	0.00392875	0.0471971	Encodes an ATP-binding cassette (ABC) transporter. Expressed in the vascular tissue of primary stem.	protein_coding	ATP-BINDING CASSETTE B15 (ABCB15)
AT2G39210	32.6526	-1.16156	0.313118	-3.70966	0.000207539	0.00525222	Major facilitator superfamily transmembrane transporter responsible for the uptake of picolinate herbicides.	protein_coding	PICLORAM RESISTANT30 (PIC30)
AT4G11040	117.097	-1.16447	0.209578	-5.55626	2.75616e-08	2.41067e-06	Encodes a nuclear localized protein with sequence similarity to PP2C phosphatases that is involved in seed dormancy. Loss of function mutations have reduced seed dormancy but does not act through ABA or DOG1 pathways. Lacks several conserved key residues and does not possess any appreciable phosphatase activity in in vitro assays. QTL allele with a nonsynonymous amino acid change confers seed dor…	protein_coding	REDUCED DORMANCY 5 (RDO5)
AT2G37600	13.9263	-1.17256	0.409762	-2.86155	0.00421573	0.0493016	cytosolic ribosomal protein gene, part of eL36 familyl	protein_coding	RIBOSOMAL PROTEIN L36A (RPL36A)
AT4G30190	19.3779	-1.17683	0.329078	-3.57614	0.000348704	0.00777836	Belongs to the P-type ATPase superfamily of cation-transporting ATPases, pumps protons out of the cell, generating a proton gradient that drives the active transport of nutrients by proton symport. has two autoinhibitory regions within the C-terminal domain. Its plasma membrane localization is light-dependent.	protein_coding	H(+)-ATPASE 2 (HA2)
AT2G37230	20.5812	-1.18579	0.402325	-2.94736	0.00320501	0.0403662	Ribosomal pentatricopeptide repeat protein	protein_coding	RIBOSOMAL PENTATRICOPEPTIDE REPEAT PROTEIN 5 (RPPR5)
AT5G56500	22.6139	-1.1885	0.333519	-3.56352	0.000365916	0.00807547	Encodes a subunit of chloroplasts chaperonins that are involved in mediating the folding of newly synthesized, translocated, or stress-denatured proteins. Cpn60 subunits are: Cpn60alpha1 (At2g28000), AtCpn60alpha2 (At5g18820), AtCpn60beta1 (At1g55490), AtCpn60beta2 (At3g13470), AtCpn60beta3 (At5g56500), AtCpn60beta4 (At1g26230).	protein_coding	CHAPERONIN-60BETA3 (CPN60BETA3)
AT5G40850	45.55	-1.19551	0.269222	-4.44061	8.97036e-06	0.000395768	Encodes a urophorphyrin III methylase that catalyzes S-adenosyl-L-methionine-dependent transmethylation in a multistep process involving the formation of a covalently linked complex with S-adenosyl-L-methionine. The mRNA is cell-to-cell mobile.	protein_coding	UROPHORPHYRIN METHYLASE 1 (UPM1)
AT3G45030	33.6624	-1.19758	0.286416	-4.18126	2.89901e-05	0.00104732	Ribosomal protein S10p/S20e family protein;(source:Araport11)	protein_coding
AT3G24520	32.4728	-1.20078	0.291274	-4.12249	3.74794e-05	0.00129759	member of Heat Stress Transcription Factor (Hsf) family	protein_coding	HEAT SHOCK TRANSCRIPTION FACTOR C1 (HSFC1)
AT3G05190	19.9478	-1.20739	0.342353	-3.52675	0.000420699	0.0090017	D-aminoacid aminotransferase-like PLP-dependent enzymes superfamily protein;(source:Araport11)	protein_coding
AT1G77760	40.3841	-1.22249	0.32863	-3.71997	0.000199245	0.00510713	Encodes the cytosolic minor isoform of nitrate reductase (NR). Involved in the first step of nitrate assimilation, it contributes about 15% of the nitrate reductase activity in shoots. Similar to molybdopterin oxidoreductases at the N-terminus, and to FAD/NAD-binding cytochrome reductases at the C-terminus. Cofactors: FAD, heme iron (cytochrome B-557), and molybdenum-pterin.	protein_coding	NITRATE REDUCTASE 1 (NIA1)
AT1G22530	19.6263	-1.22443	0.358264	-3.41767	0.000631589	0.012134	PATLs belong to a family of proteins having a Golgi dynamics (GOLD) domain in tandem with the Sec14p-like domain. PATLs are auxin regulated. Quadruple mutants (patl2456) show altered PIN1 lateralization in root endodermis cells.	protein_coding	PATELLIN 2 (PATL2)
AT1G71110	12.6465	-1.23537	0.42535	-2.90435	0.00368011	0.0448587	transmembrane protein;(source:Araport11)	protein_coding
AT2G44620	13.4212	-1.24177	0.427214	-2.90667	0.00365302	0.0446376	Encodes a mitochondrial acyl carrier protein (ACP) that forms part of the bridge domain which connects the membrane and the peripheral arm of mitochondrial complex I and contributes to the mitochondrial respiratory chain. Its acylated form is predominantly present in the mitochondrial membrane while the non-acylated form is soluble. The mRNA is cell-to-cell mobile. The designations of mtACP-1 and…	protein_coding	MITOCHONDRIAL ACYL CARRIER PROTEIN 1 (MTACP1)
ATCG00160	34.9502	-1.24457	0.381362	-3.26348	0.00110052	0.0184832	Chloroplast ribosomal protein S2	protein_coding	RIBOSOMAL PROTEIN S2 (RPS2)
AT4G35850	15.0214	-1.24504	0.429711	-2.8974	0.00376269	0.0457456	Pentatricopeptide repeat (PPR) superfamily protein;(source:Araport11)	protein_coding
AT2G25210	16.2604	-1.2553	0.369166	-3.40036	0.000672964	0.0127812	Ribosomal protein L39 family protein;(source:Araport11)	protein_coding
AT1G68050	18.207	-1.2707	0.417705	-3.04211	0.00234923	0.0322941	Encodes FKF1, a flavin-binding kelch repeat F box protein, is clock-controlled, regulates transition to flowering. Forms a complex with GI on the CO promoter to regulate CO expression.	protein_coding	FLAVIN-BINDING, KELCH REPEAT, F BOX 1 (FKF1)
AT4G37560	18.7399	-1.28781	0.385873	-3.3374	0.000845654	0.0150841	Indole-3-acetamide (IAM) hydrolase gene required for the auxin effects of IAM.	protein_coding	IAMHYDROLASE12 (IAMH2)
AT1G72090	12.1609	-1.30054	0.451854	-2.87822	0.00399921	0.0478549	Methylthiotransferase;(source:Araport11)	protein_coding
AT1G78050	12.0969	-1.30159	0.453693	-2.86889	0.00411918	0.0486639	phosphoglycerate/bisphosphoglycerate mutase;(source:Araport11)	protein_coding	PHOSPHOGLYCERATE/BISPHOSPHOGLYCERATE MUTASE (PGM)
AT1G69830	15.0832	-1.32079	0.436308	-3.02719	0.00246838	0.0333951	Encodes a plastid-localized &#945;-amylase. Expression is reduced in the SEX4 mutant. Loss of function mutations show normal diurnal pattern of starch accumulation/degradation. Expression follows circadian rhythms.	protein_coding	ALPHA-AMYLASE-LIKE 3 (AMY3)
AT1G53450	14.9591	-1.32368	0.435156	-3.04184	0.00235137	0.0322941	epstein-barr nuclear antigen;(source:Araport11)	protein_coding
AT4G20820	26.2645	-1.33182	0.346335	-3.84546	0.000120325	0.00337011	FAD-binding Berberine family protein;(source:Araport11)	protein_coding	(ATBBE18)
AT3G23830	12.8558	-1.35235	0.452533	-2.9884	0.00280446	0.0368288	encodes a glycine-rich RNA binding protein. Gene expression is induced by cold and reduced by ionic (salt) and non-ionic (mannitol) osmotic stress. Lines overexpressing the gene are slightly more tolerant to osmotic stress during germination.	protein_coding	RNA-BINDING GLYCINE-RICH PROTEIN A4 (RBGA4)
AT4G26150	18.8736	-1.3527	0.351497	-3.8484	0.000118893	0.0033394	Encodes a member of the GATA factor family of zinc finger transcription factors. Modulate chlorophyll biosynthesis and glutamate synthase (GLU1/Fd-GOGAT) expression.	protein_coding	CYTOKININ-RESPONSIVE GATA FACTOR 1 (CGA1)
AT4G10620	10.4402	-1.3641	0.47468	-2.87372	0.00405665	0.048326	P-loop containing nucleoside triphosphate hydrolases superfamily protein;(source:Araport11)	protein_coding
AT4G26900	13.2208	-1.38119	0.445196	-3.10244	0.00191935	0.0275761	encodes a glutamine amidotransferase and cyclase, catalyzes the fifth and sixth steps of the histidine biosynthetic pathway	protein_coding	HIS HF (AT-HF)
AT5G01950	10.4734	-1.43181	0.493378	-2.90206	0.00370723	0.045134	Leucine-rich repeat protein kinase family protein;(source:Araport11)	protein_coding
AT2G43240	14.409	-1.48693	0.442725	-3.35859	0.000783402	0.0142463	Nucleotide-sugar transporter family protein;(source:Araport11)	protein_coding
AT3G23390	21.9975	-1.48908	0.340789	-4.36951	1.24523e-05	0.00052835	Zinc-binding ribosomal protein family protein;(source:Araport11)	protein_coding	RPL36A A (RPL36AA)
AT1G01520	17.3945	-1.48973	0.465355	-3.20129	0.00136814	0.0217225	RVE3 is one of eleven homologous MYB-like transcription factors in Arabidopsis and a member of the RVE8 clade. Plays a minor role in clock regulation.	protein_coding	ALTERED SEED GERMINATION 4 (ASG4)
AT5G66080	14.7588	-1.49404	0.452668	-3.30052	0.000965051	0.0167932	Type 2C protein phosphatase located in the plasma membrane. Functions in heat shock response memory mantainance.	protein_coding	ARABIDOPSIS PP2C CLADE D 9 (APD9)
AT4G27320	12.5107	-1.50844	0.483914	-3.11716	0.00182604	0.026619	Contains a universal stress protein domain. Protein is phosphorylated in response to Phytophthora infestans zoospores and xylanase.	protein_coding	(PHOS34)
AT1G24160	23.0017	-1.50954	0.335216	-4.50317	6.69464e-06	0.000304805	triadin;(source:Araport11)	protein_coding
AT4G18690	14.4615	-1.52279	0.433176	-3.5154	0.000439099	0.00929567	delay of germination protein;(source:Araport11)	protein_coding
AT3G07440	11.1002	-1.5344	0.490564	-3.12783	0.00176102	0.0259366	hypothetical protein;(source:Araport11)	protein_coding
AT5G59050	12.3591	-1.54638	0.460287	-3.3596	0.000780546	0.0142319	G patch domain protein;(source:Araport11)	protein_coding
AT1G11700	12.9882	-1.54979	0.542764	-2.85537	0.00429863	0.0498971	senescence regulator (Protein of unknown function, DUF584);(source:Araport11)	protein_coding
AT2G45460	14.5145	-1.59603	0.433181	-3.68445	0.000229199	0.00569912	SMAD/FHA domain-containing protein;(source:Araport11)	protein_coding
AT1G08450	9.81932	-1.60285	0.55996	-2.86244	0.00420394	0.0492568	Encodes one of three Arabidopsis calreticulins. In CRT-deficient mouse fibroblasts, this protein restores ER Ca2+ levels. Non-receptor component required for EFR-mediated immunity. Mutants show de-repressed anthocyanin accumulation in the presence of elf18, and EFR accumulation and signalling.	protein_coding	CALRETICULIN 3 (CRT3)
AT2G26110	13.2189	-1.60294	0.498052	-3.21842	0.00128899	0.0207975	bromodomain protein (DUF761);(source:Araport11)	protein_coding
AT5G06750	61.0375	-1.60471	0.269163	-5.96185	2.49403e-09	2.99614e-07	Protein phosphatase 2C family protein;(source:Araport11)	protein_coding	ARABIDOPSIS PP2C CLADE D 8 (APD8)
AT5G49300	13.5238	-1.62251	0.518503	-3.12922	0.0017527	0.0258523	Encodes a member of the GATA factor family of zinc finger transcription factors.	protein_coding	GATA TRANSCRIPTION FACTOR 16 (GATA16)
AT4G23750	8.27329	-1.62534	0.551934	-2.9448	0.00323159	0.0405821	encodes a member of the ERF (ethylene response factor) subfamily B-5 of ERF/AP2 transcription factor family. The protein contains one AP2 domain. There are 7 members in this subfamily. Monopteros target gene. CRF proteins relocalize to the nucleus in response to cytokinin.	protein_coding	CYTOKININ RESPONSE FACTOR 2 (CRF2)
AT4G04810	14.0494	-1.63244	0.439142	-3.71734	0.000201329	0.00513414	methionine sulfoxide reductase B4;(source:Araport11)	protein_coding	METHIONINE SULFOXIDE REDUCTASE B4 (MSRB4)
AT4G02020	11.7003	-1.64811	0.570836	-2.88718	0.00388713	0.0467534	Encodes a polycomb group protein. Forms part of a large protein complex that can include VRN2 (VERNALIZATION 2), VIN3 (VERNALIZATION INSENSITIVE 3) and polycomb group proteins FERTILIZATION INDEPENDENT ENDOSPERM (FIE) and CURLY LEAF (CLF). The complex has a role in establishing FLC (FLOWERING LOCUS C) repression during vernalization. Performs a partially redundant role to MEA in controlling seed …	protein_coding	SWINGER (SWN)
AT1G79850	9.10515	-1.65555	0.524896	-3.15405	0.0016102	0.0243586	nuclear-encoded 30S chloroplast ribosomal protein S17	protein_coding	RIBOSOMAL PROTEIN S17 (RPS17)
AT1G28640	12.1561	-1.65963	0.475616	-3.48944	0.000484038	0.00980965	GDSL-motif esterase/acyltransferase/lipase. Enzyme group with broad substrate specificity that may catalyze acyltransfer or hydrolase reactions with lipid and non-lipid substrates.	protein_coding
AT5G22440	12.5737	-1.68293	0.462426	-3.63935	0.00027333	0.00650448	Ribosomal protein L1p/L10e family;(source:Araport11)	protein_coding
AT1G68240	67.3045	-1.70034	0.223074	-7.62232	2.4916e-14	7.307e-12	basic helix-loop-helix (bHLH) DNA-binding superfamily protein;(source:Araport11)	protein_coding
AT4G18440	11.7395	-1.73652	0.505444	-3.43563	0.000591188	0.0114684	L-Aspartase-like family protein;(source:Araport11)	protein_coding
AT1G80530	11.7823	-1.74558	0.497887	-3.50598	0.000454938	0.00948686	Major facilitator superfamily protein;(source:Araport11)	protein_coding
AT4G33410	7.12876	-1.78209	0.609805	-2.9224	0.00347348	0.0428407	SIGNAL PEPTIDE PEPTIDASE-LIKE 1;(source:Araport11)	protein_coding	SIGNAL PEPTIDE PEPTIDASE-LIKE 1 (SPPL1)
AT1G73020	20.3609	-1.79994	0.435609	-4.13201	3.59604e-05	0.00125811	anoctamin-like protein;(source:Araport11)	protein_coding	TRANS MEMBRANE PROTEIN 16 (TMEM16)
AT5G45870	25.923	-1.84033	0.39108	-4.70576	2.52923e-06	0.000128822	Encodes a member of the PYR (pyrabactin resistance )/PYL(PYR1-like)/RCAR (regulatory components of ABA receptor) family proteins with 14 members. PYR/PYL/RCAR family proteins function as abscisic acid sensors. Mediate ABA-dependent regulation of protein phosphatase 2Cs ABI1 and ABI2.	protein_coding	PYR1-LIKE 12 (PYL12)
AT3G62690	9.29536	-1.86813	0.59459	-3.14188	0.00167867	0.0250195	Encodes a RING-H2 zinc finger protein related to ATL2. The ATL gene family is represented by fifteen sequences that contain, in addition to the RING, a transmembrane domain which is located in most of them towards the N-terminal end.	protein_coding	ATL5 (ATL5)
AT1G04360	14.5366	-1.88674	0.471527	-4.00133	6.29869e-05	0.00198747	RING/U-box superfamily protein;(source:Araport11)	protein_coding	ARABIDOPSIS TOXICOS EN LEVADURA 1 (ATL1)
AT1G30190	8.06377	-1.88753	0.607994	-3.10452	0.00190585	0.0274217	cotton fiber protein;(source:Araport11)	protein_coding
AT1G55620	7.94057	-1.90935	0.595421	-3.20673	0.00134254	0.0213841	Encodes a chloride channel protein that has been localized to the chloroplast and golgi apparatus. Complements yeast gef1 mutant and therefor may function to acidify the golgi lumen.	protein_coding	CHLORIDE CHANNEL F (CLC-F)
AT5G25460	6.91143	-1.91712	0.612401	-3.1305	0.00174507	0.0257779	Encodes a DUF642 cell wall protein.	protein_coding	DUF642 L-GALL RESPONSIVE GENE 2 (DGR2)
AT1G11300	20.8636	-1.92931	0.392641	-4.91368	8.93804e-07	5.30483e-05	The annotation for At1g11300 in TAIR10 is incorrect. This locus has been split into two At1g11300 (symbol: EGM1) and At1g11305 (symbol: EGM2) (Olivier Loudet, personal communication, 2013-04-03). See Comment field for revised annotation.	protein_coding	ENHANCED SHOOT GROWTH UNDER MANNITOL STRESS 1 (EGM1)
AT3G03420	6.47738	-1.94077	0.675205	-2.87434	0.00404868	0.0482887	Ku70-binding family protein;(source:Araport11)	protein_coding	(ATATP23)
AT3G23780	9.99288	-1.95007	0.529185	-3.68505	0.000228661	0.00569912	This gene encodes the second largest, catalytic subunit of the nuclear DNA-dependent RNA polymerase IV (aka RNA polymerase D). The NRPD2 protein is found at nuclear foci that overlap or are adjacent to chromocentromeres but are not fully coincident with chromocentromeres. The loss of NRPD2 leads to the loss of cytosine methylation at pericentromeric 5S genes and AtSN1 retroelements but has no dis…	protein_coding	NUCLEAR RNA POLYMERASE D2A (NRPD2A)
AT4G13930	8.51867	-1.95921	0.574827	-3.40835	0.000653568	0.0124842	Encodes a serine hydroxymethyltransferase maximally expressed in root	protein_coding	SERINE HYDROXYMETHYLTRANSFERASE 4 (SHM4)
AT3G03776	7.13767	-1.97723	0.62471	-3.16505	0.00155059	0.0237495	hydroxyproline-rich glycoprotein family protein;(source:Araport11)	protein_coding
AT3G17330	6.29416	-2.03119	0.708603	-2.86648	0.00415065	0.0488621	evolutionarily conserved C-terminal region 6;(source:Araport11)	protein_coding	EVOLUTIONARILY CONSERVED C-TERMINAL REGION 6 (ECT6)
AT2G29310	6.55733	-2.07433	0.681162	-3.04529	0.00232456	0.0320583	NAD(P)-binding Rossmann-fold superfamily protein;(source:Araport11)	protein_coding
AT1G09867	8.19792	-2.139	0.678829	-3.15102	0.001627	0.0244688	None;(source:Araport11)	small_nucleolar_rna
AT2G44180	6.95184	-2.21064	0.697932	-3.16742	0.00153796	0.0235924	Encodes a MAP2 like methionine aminopeptidase. In MAP1A mutant background plants show an increased sensitivity to fumagillin resulting in defects in development. Phenotype is similar to RNAi lines which knock out all MAP2/MAP1 loci.	protein_coding	METHIONINE AMINOPEPTIDASE 2A (MAP2A)
AT4G04610	9.39604	-2.22494	0.57375	-3.8779	0.000105364	0.00302043	Encodes a protein disulfide isomerase-like (PDIL) protein, a member of a multigene family within the thioredoxin (TRX) superfamily. This protein also belongs to the adenosine 5'-phosphosulfate reductase-like (APRL) group. The mRNA is cell-to-cell mobile.	protein_coding	APS REDUCTASE 1 (APR1)
AT3G22840	8.43698	-2.32825	0.670826	-3.47072	0.000519066	0.010372	Encodes an early light-inducible protein.	protein_coding	EARLY LIGHT-INDUCABLE PROTEIN (ELIP1)
AT5G51110	5.47343	-2.75228	0.844332	-3.25971	0.00111525	0.0186893	Encodes a protein involved in Rubisco assembly that also mediates Abscisic acid-dependent stress response. It is a ubiquitination target of the intracellular E3 ligase SDIR1. It selectively regulates the expression of the downstream basic region/leucine zipper motif transcription factor gene ABA-INSENSITIVE5, rather than ABA-RESPONSIVE ELEMENTS BINDING FACTOR3 (ABF3) or ABF4, to regulate ABA-medi…	protein_coding	SDIR1-INTERACTING PROTEIN1 (SDIRIP1)

## Sheet: small vs medium
Differentially expressed genes between small and medium dry Col-0 seeds.									selected genes involved in seed biology regulation
gene	baseMean	log2FoldChange	lfcSE	stat	pvalue	padj	Gene Model Description	Gene Model Type	Primary Gene Symbol
AT5G45870	25.923	-1.58229	0.397922	-3.97637	6.99738e-05	0.00336255	Encodes a member of the PYR (pyrabactin resistance )/PYL(PYR1-like)/RCAR (regulatory components of ABA receptor) family proteins with 14 members. PYR/PYL/RCAR family proteins function as abscisic acid sensors. Mediate ABA-dependent regulation of protein phosphatase 2Cs ABI1 and ABI2.	protein_coding	PYR1-LIKE 12 (PYL12)
AT4G20820	26.2645	-1.46662	0.349171	-4.20028	2.66579e-05	0.00149183	FAD-binding Berberine family protein;(source:Araport11)	protein_coding	(ATBBE18)
AT5G06750	61.0375	-1.31387	0.273597	-4.80221	1.56927e-06	0.000150821	Protein phosphatase 2C family protein;(source:Araport11)	protein_coding	ARABIDOPSIS PP2C CLADE D 8 (APD8)
AT5G37600	80.0652	-1.04069	0.216611	-4.80442	1.55202e-06	0.000150821	encodes a cytosolic glutamine synthetase, the enzyme has high affinity with substrate ammonium	protein_coding	GLUTAMINE SYNTHASE CLONE R1 (GSR 1)
AT1G68240	67.3045	-1.04067	0.231246	-4.50029	6.78617e-06	0.000476217	basic helix-loop-helix (bHLH) DNA-binding superfamily protein;(source:Araport11)	protein_coding
AT2G40080	34.6525	-0.983946	0.297292	-3.30969	0.000933991	0.024433	Encodes a novel nuclear 111 amino-acid phytochrome-regulated component of a negative feedback loop involving the circadian clock central oscillator components CCA1 and LHY. ELF4 is necessary for light-induced expression of both CCA1 and LHY, and conversely, CCA1 and LHY act negatively on light-induced ELF4 expression. ELF4 promotes clock accuracy and is required for sustained rhythms in the absen…	protein_coding	EARLY FLOWERING 4 (ELF4)
AT2G39210	32.6526	-0.980752	0.319461	-3.07002	0.00214045	0.0432413	Major facilitator superfamily transmembrane transporter responsible for the uptake of picolinate herbicides.	protein_coding	PICLORAM RESISTANT30 (PIC30)
AT3G45030	33.6624	-0.941615	0.294127	-3.20139	0.00136768	0.0335918	Ribosomal protein S10p/S20e family protein;(source:Araport11)	protein_coding
AT5G24490	37.0013	-0.930932	0.273617	-3.40232	0.000668165	0.0194339	30S ribosomal protein;(source:Araport11)	protein_coding
AT5G53140	32.5873	-0.929963	0.284085	-3.27354	0.00106209	0.0269857	Protein phosphatase 2C family protein;(source:Araport11)	protein_coding
AT3G48500	26.448	-0.914826	0.301985	-3.02938	0.00245059	0.0462993	PEP complex component.	protein_coding	PIGMENT DEFECTIVE 312 (PDE312)
AT2G37190	25.6525	-0.911343	0.302087	-3.01682	0.00255444	0.0474607	Ribosomal protein L11 family protein;(source:Araport11)	protein_coding
AT5G18450	92.5244	-0.871658	0.275588	-3.1629	0.00156204	0.0354873	encodes a member of the DREB subfamily A-2 of ERF/AP2 transcription factor family. The protein contains one AP2 domain. There are eight members in this subfamily including DREB2A AND DREB2B that are involved in response to drought.	protein_coding
AT4G11040	117.097	-0.866357	0.212812	-4.071	4.68113e-05	0.00237877	Encodes a nuclear localized protein with sequence similarity to PP2C phosphatases that is involved in seed dormancy. Loss of function mutations have reduced seed dormancy but does not act through ABA or DOG1 pathways. Lacks several conserved key residues and does not possess any appreciable phosphatase activity in in vitro assays. QTL allele with a nonsynonymous amino acid change confers seed dor…	protein_coding	REDUCED DORMANCY 5 (RDO5)
AT2G27830	80.0294	-0.861965	0.211282	-4.07969	4.50962e-05	0.00231826	hypothetical protein;(source:Araport11)	protein_coding
AT3G22660	28.8505	-0.85546	0.281381	-3.04022	0.00236407	0.04564	rRNA processing protein-like protein;(source:Araport11)	protein_coding	(EBP2)
AT3G09740	39.8457	-0.82869	0.247057	-3.35424	0.000795822	0.0215848	syntaxin of plants 71 (SYP71)	protein_coding	SYNTAXIN OF PLANTS 71 (SYP71)
AT1G32710	75.5595	-0.801355	0.237034	-3.38076	0.000722848	0.020226	Cytochrome c oxidase, subunit Vib family protein;(source:Araport11)	protein_coding
AT5G62220	57.1931	-0.790094	0.253168	-3.12083	0.00180345	0.0385172	Encodes a Golgi apparatus-localized galactosyltransferase involved in galactosyl-substitution of xyloglucan at position 2.	protein_coding	GLYCOSYLTRANSFERASE 18 (GT18)
AT1G62180	102.385	-0.789867	0.246939	-3.19863	0.00138081	0.0336228	encodes a adenosine 5'-phosphosulfate reductase, involved in sulfate assimilation. Is a major effect locus for natural variation of shoot sulfate content in Arabidopsis.	protein_coding	5'ADENYLYLPHOSPHOSULFATE REDUCTASE 2 (APR2)
AT4G11310	3602.42	-0.787501	0.135272	-5.82163	5.8278e-09	1.28824e-06	cysteine proteinase precursor-like protein	protein_coding	CYSTEINE PROTEASE 1 (CP1)
AT2G27510	211.855	-0.781602	0.162906	-4.79786	1.6037e-06	0.000150851	ferredoxin 3;(source:Araport11)	protein_coding	FERREDOXIN 3 (FD3)
AT3G11410	94.0067	-0.764197	0.232248	-3.29044	0.00100032	0.0258621	Encodes protein phosphatase 2C. Negative regulator of ABA signalling. Expressed in seeds during germination. mRNA up-regulated by drought and ABA.	protein_coding	PROTEIN PHOSPHATASE 2CA (PP2CA)
AT5G25180	161.974	-0.755253	0.248846	-3.03502	0.00240516	0.0459514	putative cytochrome P450	protein_coding	CYTOCHROME P450, FAMILY 71, SUBFAMILY B, POLYPEPTIDE 14 (CYP71B14)
AT3G20230	47.8489	-0.746203	0.244516	-3.05176	0.00227502	0.0445527	Member of the uL18 RNA-binding protein family. uL18 proteins share a short structurally conserved domain that binds the 5S rRNA and allow its incorporation into ribosomes.	protein_coding	(UL18-L4)
AT2G47850	42.2883	-0.730364	0.228598	-3.19496	0.00139849	0.0336228	Zinc finger C-x8-C-x5-C-x3-H type family protein;(source:Araport11)	protein_coding
AT2G47890	59.8852	-0.72297	0.20965	-3.44845	0.000563804	0.017283	Acts as a positive regulator of red light signaling; overexpression causes markedly shortened hypocotyls under various light states. Binds to the HY5 promoter to activate its transcription, while both BBX21 and HY5 associate with its promoter to positively regulate its expression. T	protein_coding	B-BOX PROTEIN 11 (BBX11)
AT4G31540	54.2835	-0.702759	0.22781	-3.08484	0.00203659	0.0420737	A member of EXO70 gene family, putative exocyst subunits, conserved in land plants. Arabidopsis thaliana contains 23 putative EXO70 genes, which can be classified into eight clusters on the phylogenetic tree.	protein_coding	EXOCYST SUBUNIT EXO70 FAMILY PROTEIN G1 (EXO70G1)
AT1G07430	98.7599	-0.702584	0.219813	-3.19628	0.00139213	0.0336228	Encodes a member of the group A protein phosphatase 2C (PP2C) family that is responsible for negatively regulating seed dormancy.	protein_coding	HIGHLY ABA-INDUCED PP2C GENE 2 (HAI2)
AT1G68660	52.5043	-0.684815	0.224199	-3.05449	0.00225442	0.0444946	ClpS1 is a member of the caseionolytic proteinase S family of N-recognins. It is involved in proteolysis in the chloroplast stroma. An arginine residue (Arg50) controls low-affinity substrate binding.	protein_coding	CASEINOLYTIC PROTEASE S 1 (CLPS1)
AT1G21460	114.761	-0.672179	0.184213	-3.64892	0.000263346	0.00954307	Nodulin MtN3 family protein;(source:Araport11)	protein_coding	(SWEET1)
AT4G18650	53.2797	-0.660702	0.219195	-3.01421	0.00257647	0.0474607	A maternally expressed imprinted gene in the endosperm. It's expression is positively regulated by ROS1.	protein_coding	DOG1-LIKE 4 (DOGL4)
AT5G55970	94.5812	-0.644767	0.214829	-3.0013	0.0026883	0.0489882	Drought-induced gene encoding an ER-localized RING-type E3 Ub ligase.	protein_coding	DROUGHT-RESPONSIVE RING PROTEIN 1 (DDR1)
AT2G27720	63.2849	-0.621245	0.202473	-3.06828	0.00215295	0.0432645	60S acidic ribosomal protein family;(source:Araport11)	protein_coding
AT3G26000	62.08	-0.60264	0.197157	-3.05665	0.00223824	0.0443734	RIPF1 is an F-Box E3 ligase that interacts with the ABA receptor RCAR3 and appears to be responsible for facilitating its turnover.	protein_coding	RCAR3 INTERACTING F-BOX PROTEIN 1 (RIFP1)
AT2G15010	652.062	-0.595296	0.143058	-4.16124	3.16528e-05	0.00174921	Predicted to encode a PR (pathogenesis-related) protein. Belongs to the plant thionin (PR-13) family with the following members: At1g66100, At5g36910, At1g72260, At2g15010, At1g12663, At1g12660.	protein_coding
AT4G04950	62.035	-0.591388	0.194447	-3.04138	0.00235494	0.04564	Encodes a monothiol glutaredoxin that is a critical component involved in ROS accumulation, auxin signaling, and temperature-dependent postembryonic growth in plants. It has been shown to associate with the cytosolic Fe-S assembly (CIA) complex and contributes to, but is not essential for, the correct functioning of client Fe-S proteins in unchallenged conditions.	protein_coding	MONOTHIOL GLUTAREDOXIN 17 (GRXS17)
AT1G16730	574.395	-0.564611	0.135964	-4.15266	3.28639e-05	0.00177601	hypothetical protein;(source:Araport11)	protein_coding	UNKNOWN PROTEIN 6 (UP6)
AT1G04270	110.03	-0.560814	0.179121	-3.13092	0.00174258	0.0379504	Encodes cytosolic ribosomal protein S15.	protein_coding	CYTOSOLIC RIBOSOMAL PROTEIN S15 (RPS15)
AT5G57390	86.1855	-0.553639	0.183571	-3.01595	0.00256177	0.0474607	Encodes a member of the AP2 family of transcriptional regulators. May be involved in germination and seedling growth. Mutants are resistant to ABA analogs and are resistant to high nitrogen concentrations.essential for the developmental transition between the embryonic and vegetative phases in plants. Overexpression results in the formation of somatic embryos on cotyledons. It is also required to…	protein_coding	AINTEGUMENTA-LIKE 5 (AIL5)
AT1G19490	115.937	-0.544788	0.175052	-3.11215	0.00185728	0.0392873	Putative bZIP transcription factor. Expression is induced by drought and mutants are sensitive to drought.	protein_coding	BZIP TF 62 (BZIP62)
AT3G57520	176.372	-0.538706	0.148705	-3.62264	0.000291615	0.0104816	SIP2 encodes a raffinose-specific alpha-galactosidase that catalyzes the breakdown of raffinose into alpha-galatose and sucrose. This enzyme may function in unloading raffinose from the phloem as part of sink metabolism. Although it was originally predicted to act as a raffinose synthase (RS), that activity was not observed for recombinant SIP2.	protein_coding	SEED IMBIBITION 2 (SIP2)
AT2G38465	136.404	-0.532925	0.152048	-3.50497	0.000456665	0.0143186	hypothetical protein;(source:Araport11)	protein_coding
AT1G68250	195.974	-0.528094	0.173857	-3.03751	0.0023854	0.0458515	hypothetical protein;(source:Araport11)	protein_coding
AT1G46768	218.417	-0.521417	0.144809	-3.60072	0.000317335	0.0109604	encodes a member of the DREB subfamily A-5 of ERF/AP2 transcription factor family (RAP2.1). The protein contains one AP2 domain. There are 16 members in this subfamily including RAP2.9 and RAP2.10.	protein_coding	RELATED TO AP2 1 (RAP2.1)
AT2G18570	131.561	-0.515161	0.157172	-3.27769	0.00104659	0.026901	UDP-Glycosyltransferase superfamily protein;(source:Araport11)	protein_coding
AT4G13940	168.734	-0.511298	0.158213	-3.23171	0.00123053	0.03091	Encodes a S-adenosyl-L-homocysteine hydrolase required for DNA methylation-dependent gene silencing. The mRNA is cell-to-cell mobile.	protein_coding	HOMOLOGY-DEPENDENT GENE SILENCING 1 (HOG1)
AT4G11360	183.205	-0.509037	0.159922	-3.18303	0.00145745	0.034092	Encodes a putative RING-H2 finger protein RHA1b. The mRNA is cell-to-cell mobile.	protein_coding	RING-H2 FINGER A1B (RHA1B)
AT2G34740	273.428	-0.494558	0.155844	-3.17342	0.00150654	0.0348713	protein phosphatase 2C family protein;(source:Araport11)	protein_coding
AT5G20960	1093.83	-0.487483	0.0973532	-5.00736	5.51815e-07	5.95018e-05	Encodes aldehyde oxidase AA01.	protein_coding	ALDEHYDE OXIDASE 1 (AO1)
AT4G24150	175.802	-0.465583	0.151428	-3.07462	0.00210768	0.043139	Growth regulating factor encoding transcription activator. One of the nine members of a GRF gene family, containing nuclear targeting domain. Involved in leaf development and expressed in shoot and flower.	protein_coding	GROWTH-REGULATING FACTOR 8 (GRF8)
AT2G23240	1610.58	-0.447666	0.12189	-3.67269	0.000240008	0.009069	AtMT4b is a member of Type 4 metallothionein (MT) genes. It is involved in the early develoment of the embryo and in the accumulation of metal ions especially Zn in the seeds.	protein_coding	ARABIDOPSIS THALIANA METALLOTHIONEIN 4B (ATMT4B)
AT2G42000	654.762	-0.418019	0.115999	-3.60365	0.00031378	0.010923	AtMT4a is a member of Type 4 metallothionein (MT) genes. It is involved in the early develoment of the embryo and in the accumulation of metal ions especially Zn in the seeds.	protein_coding	ARABIDOPSIS THALIANA METALLOTHIONEIN 4A (ATMT4A)
AT1G70840	1328.44	-0.411112	0.129806	-3.16713	0.00153951	0.0352651	MLP-like protein 31;(source:Araport11)	protein_coding	MLP-LIKE PROTEIN 31 (MLP31)
AT2G41280	5085.31	-0.203907	0.067499	-3.02089	0.00252033	0.0474144	Encodes a hydrophilic protein similar to Late Embryogenesis Activated (LEA) proteins expressed during embryogenesis, which are thought to be involved in the acquisition of desiccation tolerance.	protein_coding	(M10)
AT1G72680	527.987	0.26243	0.083814	3.1311	0.00174151	0.0379504	cinnamyl-alcohol dehydrogenase;(source:Araport11)	protein_coding	CINNAMYL-ALCOHOL DEHYDROGENASE (CAD1)
AT2G33590	637.04	0.304819	0.0949411	3.21061	0.00132455	0.0328979	Encodes a protein with homology to members of the dihydroflavonol-4-reductase (DFR) superfamily. The expression pattern of AtCRL1 indicates that CRL1 has a role in embryogenesis and seed germination. AtCRL1 is induced by ABA, drought and heat, and is highly expressed in seeds. The mRNA is cell-to-cell mobile.	protein_coding	CCR(CINNAMOYL COA:NADP OXIDOREDUCTASE)-LIKE 1 (CRL1)
AT4G35090	1445.82	0.318077	0.103615	3.0698	0.00214202	0.0432413	Encodes a peroxisomal catalase, highly expressed in bolts and leaves. mRNA expression patterns show circadian regulation with mRNA levels being high in the subjective early morning. Loss of function mutations have increased H2O2 levels and increased H2O2 sensitivity. Mutants accumulate more toxic ions yet show decreased sensitivity to Li+. This decreased sensitivity is most likely due to an insen…	protein_coding	CATALASE 2 (CAT2)
AT1G32790	279.003	0.32717	0.102678	3.18637	0.00144069	0.0339687	RNA-binding protein, putative, similar to RNA-binding protein GB:CAB40027 GI:4539439 from (Arabidopsis thaliana).Member of a family of PAB2 binding domain proteins.	protein_coding	CTC-INTERACTING DOMAIN 11 (CID11)
AT1G62710	1379.09	0.328952	0.10801	3.04557	0.00232243	0.0452312	Encodes a vacuolar processing enzyme belonging to a novel group of cysteine proteases that is expressed specifically in seeds and is essential for the proper processing of storage proteins.	protein_coding	BETA VACUOLAR PROCESSING ENZYME (BETA-VPE)
AT1G65090	623.1	0.34404	0.0923231	3.72648	0.00019417	0.00766453	nucleolin;(source:Araport11)	protein_coding
AT4G23630	381.356	0.347599	0.113913	3.05143	0.00227752	0.0445527	VIRB2-interacting protein 1;(source:Araport11)	protein_coding	VIRB2-INTERACTING PROTEIN 1 (BTI1)
AT1G54870	12662	0.359187	0.087884	4.08706	4.36872e-05	0.00227225	ChlADR is an aldehyde reductase that catalyzes the reduction of the aldehyde carbonyl groups on saturated and alpha,beta-unsaturated aldehydes with more than 5 carbons in vitro. The N-terminal region of this protein directs GFP to the chloroplast where where ChlADR likely helps to maintain the photosynthetic process by detoxifying reactive carbonyls formed during lipid peroxidation. In addition, …	protein_coding	CHLOROPLAST ALDEHYDE REDUCTASE (CHLADR)
AT3G52850	321.803	0.368029	0.119696	3.0747	0.00210715	0.043139	Encodes the Vacuolar Sorting Receptor-1 (VSR-1)/Epidermal Growth Factor Receptor-like protein1(VSR-1/ATELP1). Binds vacuolar targeting signals. Involved in sorting seed storage proteins into vacuoles. The mRNA is cell-to-cell mobile.	protein_coding	VACUOLAR SORTING RECEPTOR HOMOLOG 1 (VSR1)
AT4G30600	268.53	0.370751	0.118524	3.12807	0.00175955	0.037962	signal recognition particle receptor alpha subunit family protein;(source:Araport11)	protein_coding
AT2G44100	423.917	0.373586	0.102168	3.65658	0.000255599	0.00937251	GDP dissociation inhibitor involved in vesicular membrane traffic	protein_coding	GUANOSINE NUCLEOTIDE DIPHOSPHATE DISSOCIATION INHIBITOR 1 (GDI1)
AT3G03310	225.21	0.374063	0.122169	3.06185	0.00219977	0.0440053	lecithin:cholesterol acyltransferase 3;(source:Araport11)	protein_coding	LECITHIN:CHOLESTEROL ACYLTRANSFERASE 3 (LCAT3)
AT2G24940	191.565	0.375878	0.124061	3.02978	0.00244731	0.0462993	membrane-associated progesterone binding protein 2;(source:Araport11)	protein_coding	MEMBRANE-ASSOCIATED PROGESTERONE BINDING PROTEIN 2 (MAPR2)
AT3G19920	857.775	0.378278	0.114039	3.3171	0.000909585	0.0239362	BTB/POZ domain protein;(source:Araport11)	protein_coding
AT4G12290	677.321	0.378349	0.0879239	4.30314	1.68398e-05	0.00103401	Copper amine oxidase. Induced by ABA and involved in stomatal closure.	protein_coding	COPPER AMINE OXIDASE (CUAO)
AT3G53040	2900.75	0.383864	0.128027	2.99831	0.00271479	0.0489882	late embryogenesis abundant protein, putative / LEA protein;(source:Araport11)	protein_coding
AT1G73190	5153.44	0.389387	0.109225	3.56501	0.000363845	0.0120042	Moves to the Protein Storage Vacuole in a Golgi independent manner	protein_coding	(TIP3;1)
AT1G69295	304.181	0.397894	0.106137	3.74886	0.00017764	0.00707521	Encodes a member of the X8-GPI family of proteins. It localizes to the plasmodesmata and is predicted to bind callose.	protein_coding	PLASMODESMATA CALLOSE-BINDING PROTEIN 4 (PDCB4)
AT5G21990	256.102	0.402921	0.123906	3.25182	0.00114667	0.0289682	Encodes one of the 36 carboxylate clamp (CC)-tetratricopeptide repeat (TPR) proteins (Prasad 2010, Pubmed ID: 20856808). Functions as a chaperone receptor at the chloroplast outer envelope, mediating Hsp70-dependent protein targeting to chloroplasts. It has been localized to the ER membrane, interacts with the Sec translocon, and has a potential function in post-translational protein transport in…	protein_coding	TETRATRICOPEPTIDE REPEAT 7 (TPR7)
AT1G15690	517.323	0.403722	0.101369	3.98271	6.81347e-05	0.00331015	Encodes a H(+)-translocating (pyrophosphate-energized) inorganic pyrophosphatase (H(+)-PPase; EC 3.6.1.1) located in the vacuolar membrane. Expression is found in all tissues examined, including meristems and floral organ primordium. Expression is particularly enhanced in pollen, and is repressed by light. Over expression and loss of function phenotypes suggest AVP1 is involved in regulation of a…	protein_coding	(AVP1)
AT1G16030	1659.78	0.408644	0.127996	3.19264	0.00140981	0.0336906	heat shock protein 70B;(source:Araport11)	protein_coding	HEAT SHOCK PROTEIN 70B (Hsp70b)
AT5G61510	233.412	0.409656	0.114404	3.58078	0.000342571	0.0114735	GroES-like zinc-binding alcohol dehydrogenase family protein;(source:Araport11)	protein_coding
AT1G56280	794.104	0.40987	0.104792	3.91129	9.18055e-05	0.00431779	Encodes a gene whose transcript level in root and leaves increases to progressive drought stress. The increase in transcript level is independent from abscisic acid level. Sequence is not similar to any protein of known function. It appears to be a member of plant-specific gene family. It's phosphorylated by AtCPK11 in a Ca(2+)-dependent manner at Thr105 and Ser107 within the AtDi19 bipartite nuc…	protein_coding	DROUGHT-INDUCED 19 (DIL9)
AT1G35190	124.577	0.412168	0.135839	3.03425	0.00241138	0.0459514	2-oxoglutarate (2OG) and Fe(II)-dependent oxygenase superfamily protein;(source:Araport11)	protein_coding
AT4G21020	3504.14	0.413129	0.0874556	4.72387	2.31397e-06	0.00019302	Late embryogenesis abundant protein (LEA) family protein;(source:Araport11)	protein_coding
AT4G27500	268.69	0.414563	0.124391	3.33273	0.000859976	0.0230421	interacts with H+-ATPase, and regulates its activity The mRNA is cell-to-cell mobile.	protein_coding	PROTON PUMP INTERACTOR 1 (PPI1)
AT2G18540	500.975	0.425421	0.129071	3.29603	0.000980611	0.0255017	RmlC-like cupins superfamily protein;(source:Araport11)	protein_coding
AT1G53750	318.742	0.430359	0.10146	4.24168	2.21858e-05	0.00129057	26S proteasome AAA-ATPase subunit RPT1a (RPT1a) mRNA,	protein_coding	REGULATORY PARTICLE TRIPLE-A 1A (RPT1A)
AT1G48840	235.604	0.430432	0.117675	3.65781	0.000254381	0.00937251	Plant protein of unknown function (DUF639);(source:TAIR10)	protein_coding
AT5G40420	4492.42	0.431524	0.0852027	5.06468	4.09087e-07	4.75941e-05	Encodes oleosin2, a protein found in oil bodies, involved in seed lipid accumulation. Suppression of OLEO1 (and OLEO2) resulted in an aberrant phenotype of embryo cells that contain unusually large oilbodies that are not normally observed in seeds. Changes in the size of oilbodies caused disruption of storage organelles, altering accumulation of lipids and proteins and causing delay in germinatio…	protein_coding	OLEOSIN 2 (OLEO2)
AT5G01410	264.883	0.43316	0.119754	3.61707	0.000297957	0.0106231	Encodes a protein predicted to function in tandem with PDX2 to form glutamine amidotransferase complex with involved in vitamin B6 biosynthesis.	protein_coding	REDUCED SUGAR RESPONSE 4 (RSR4)
AT4G02480	176.069	0.434523	0.136349	3.18684	0.00143835	0.0339687	AAA-type ATPase family protein;(source:Araport11)	protein_coding
AT4G16760	382.078	0.453994	0.0990468	4.58363	4.56971e-06	0.000331192	Encodes a medium to long-chain acyl-CoA oxidase. Catalyzes the first step of fatty acid beta-oxidation. Involved in jasmonate biosynthesis. Gene expression is induced by wounding, drought stress, abscisic acid, and jasmonate.	protein_coding	ACYL-COA OXIDASE 1 (ACX1)
AT3G15450	179.503	0.459536	0.152958	3.00433	0.00266169	0.0488271	aluminum induced protein with YGL and LRDR motifs;(source:Araport11)	protein_coding
AT2G38870	461.652	0.459937	0.135812	3.38658	0.000707693	0.0200558	Predicted to encode a PR (pathogenesis-related) peptide that belongs to the PR-6 proteinase inhibitor family. Six putative PR-6-type protein encoding genes are found in Arabidopsis: At2g38900, At2g38870, At5g43570, At5g43580, At3g50020 and At3g46860.	protein_coding
AT3G50970	1790.34	0.464162	0.0847243	5.4785	4.28953e-08	7.02371e-06	Belongs to the dehydrin protein family, which contains highly conserved stretches of 7-17 residues that are repetitively scattered in their sequences, the K-, S-, Y- and lysine rich segments. LTI29 and LTI30 double overexpressors confer freeze tolerance. Located in membranes. mRNA upregulated by water deprivation and abscisic acid. The mRNA is cell-to-cell mobile.	protein_coding	LOW TEMPERATURE-INDUCED 30 (LTI30)
AT5G63190	883.587	0.464857	0.0760163	6.11522	9.6423e-10	3.0449e-07	Encodes a member of the MRF (MA3 DOMAIN-CONTAINING TRANSLATION REGULATORY FACTOR) gene family under TOR control that is transcriptionally induced by dark and starvation. MRF1 can be phosphorylated in vitro by S6K1 and S6K2.	protein_coding	MA3 DOMAIN-CONTAINING TRANSLATION REGULATORY FACTOR 1 (MRF1)
AT3G05500	335.878	0.465925	0.146563	3.17901	0.00147781	0.0343863	Encodes a protein that associates with lipid droplet surfaces and shares sequence homology with family of small rubber particle proteins. The mRNA is cell-to-cell mobile.	protein_coding	LD-ASSOCIATED PROTEIN 3 (LDAP3)
AT3G19960	806.595	0.466625	0.129406	3.60589	0.00031109	0.0109153	member of Myosin-like proteins	protein_coding	MYOSIN 1 (ATM1)
AT2G41070	115.968	0.466862	0.137653	3.39158	0.000694911	0.0200223	Transcription factor homologous to ABI5. Regulates AtEm1 expression by binding directly at the AtEm1 promoter. Located in the nucleus and expressed during seed maturation in the cotyledons and later in the whole embryo.	protein_coding	ENHANCED EM LEVEL (EEL)
AT1G01470	509.312	0.467097	0.100665	4.64009	3.48255e-06	0.000256606	Encodes late-embryogenesis abundant protein whose mRNA levels are induced in response to wounding and light stress. Might be involved in protection against desiccation.	protein_coding	LATE EMBRYOGENESIS ABUNDANT 14 (LEA14)
AT4G19860	234.475	0.468202	0.121346	3.8584	0.000114133	0.00507532	Encodes a cytosolic calcium-independent phospholipase A.	protein_coding
AT1G47980	297.479	0.469099	0.127946	3.66638	0.000246008	0.00921697	desiccation-like protein;(source:Araport11)	protein_coding
AT3G51810	1864.8	0.470572	0.105603	4.45603	8.34896e-06	0.000550907	Encodes a ABA-inducible protein that accumulates during seed maturation, in parallel with its corresponding mRNA but with a 3 d delay. During germination, AtEm1 protein undergoes two successive cleavages before being degraded. Both proteins are more stable than the corresponding mRNA. The gene can be activated by the basic leucine zipper transcription factor ABI5. Expressed predominantly in prova…	protein_coding	LATE EMBRYOGENESIS ABUNDANT 1 (EM1)
AT5G16840	133.125	0.475646	0.132287	3.59557	0.000323677	0.0110928	Binds to ACD11 and fungal elicitor RxLR207. Regulates ROS mediated defense response.	protein_coding	BINDING PARTNER OF ACD11 1 (BPA1)
AT4G36210	284.779	0.475683	0.126213	3.76891	0.000163965	0.00666889	transmembrane/coiled-coil protein (DUF726);(source:Araport11)	protein_coding
AT4G25140	15646.8	0.485604	0.0818537	5.93258	2.98209e-09	8.23777e-07	Encodes oleosin1, a protein found in oil bodies, involved in seed lipid accumulation. Suppression of OLEO1 (and OLEO2) resulted in an aberrant phenotype of embryo cells that contain unusually large oilbodies that are not normally observed in seeds. Changes in the size of oilbodies caused disruption of storage organelles, altering accumulation of lipids and proteins and causing delay in germinatio…	protein_coding	OLEOSIN 1 (OLEO1)
AT1G09430	97.7902	0.485743	0.152043	3.19478	0.00139937	0.0336228	Encodes subunit A of the heteromeric enzyme ATP citrate lyase (ACL). In animals, ACL is encoded by a single gene; ACL in Arabidopsis is composed of two polypeptides, ACLA (encoded by 3 genes) and ACLB (encoded by 2 genes). The holoenzyme has an A(4)B(4)stoichiometry. Expression of both ACLA and ACLB but not of either of the subunits alone results in ACL activity.	protein_coding	ATP-CITRATE LYASE A-3 (ACLA-3)
AT5G43940	148.744	0.491814	0.147984	3.32344	0.000889155	0.0236804	Encodes a glutathione-dependent formaldehyde dehydrogenase (also known as class III type alcohol dehydrogenase) reduces S-nitrosoglutathione (GSNO), the condensation product of glutathione and NO, that is a naturally occurring NO reservoir and also a reactive nitrogen intermediate. Gene expression is reduced by wounding and induced by salicylic acid. Is required for the acclimation of plants to h…	protein_coding	SENSITIVE TO HOT TEMPERATURES 5 (HOT5)
AT5G53300	508.277	0.49216	0.127583	3.85756	0.000114525	0.00507532	Encodes a ubiquitin conjugating enzyme.	protein_coding	UBIQUITIN-CONJUGATING ENZYME 10 (UBC10)
AT5G65380	115.207	0.500383	0.148232	3.37567	0.000736362	0.0203466	MATE efflux family protein;(source:Araport11)	protein_coding
AT4G31860	216.2	0.501908	0.149219	3.36356	0.000769432	0.0211283	Protein phosphatase 2C family protein;(source:Araport11)	protein_coding
AT5G51570	140.348	0.502211	0.131318	3.82439	0.000131095	0.00568208	SPFH/Band 7/PHB domain-containing membrane-associated protein family;(source:Araport11)	protein_coding	HYPERSENSITIVE INDUCED REACTION 3 (HIR3)
AT3G03341	848.16	0.503357	0.0924448	5.44495	5.18189e-08	8.12877e-06	cold-regulated protein;(source:Araport11)	protein_coding
AT1G15430	149.922	0.506232	0.132579	3.81835	0.000134349	0.00576656	hypothetical protein (DUF1644);(source:Araport11)	protein_coding
AT3G09840	446.273	0.510029	0.0870286	5.86047	4.6156e-09	1.13364e-06	Encodes a cell division cycle protein, a member of AAA-type ATPases gene family. Expressed throughout the plant in regions of cell division. Within the cell, sub-cellular localization varies depending on the stage of the cell cycle.Mutants in which the expression of CDC48A is altered show defects in cytokinesis, cell expansion and cell differentiation. The mRNA is cell-to-cell mobile.	protein_coding	(CDC48A)
AT3G14990	280.06	0.51158	0.148413	3.447	0.000566847	0.017283	Encodes a homolog of animal DJ-1 superfamily protein. In the A. thaliana genome, three genes encoding close homologs of human DJ-1 were identified AT3G14990 (DJ1A), AT1G53280 (DJ1B) and AT4G34020 (DJ1C). Among the three homologs, DJ1C is essential for chloroplast development and viability. It exhibits glyoxalase activity towards glyoxal and methylglyoxal. The mRNA is cell-to-cell mobile.	protein_coding	DJ-1 HOMOLOG A (DJ1A)
AT5G42950	148.114	0.512445	0.154436	3.31818	0.000906048	0.0239362	EXA1 is a GYF domain-containing gene of the SMY2 subgroup. Mutants exhibit resistance to potexviruses.	protein_coding	ESSENTIAL FOR POTEXVIRUS ACCUMULATION 1 (EXA1)
AT3G02040	97.2511	0.515081	0.15986	3.22206	0.00127271	0.0317889	Encodes a member of the glycerophosphodiester phosphodiesterase (GDPD) family. Has glycerophosphodiester phosphodiesterase activity. Functions in maintaining cellular phosphate homeostasis under phosphate starvation. The mRNA is cell-to-cell mobile.	protein_coding	SENESCENCE-RELATED GENE 3 (SRG3)
AT5G66400	54899.5	0.520338	0.0904317	5.75393	8.7193e-09	1.58641e-06	Belongs to the dehydrin protein family, which contains highly conserved stretches of 7-17 residues that are repetitively scattered in their sequences, the K-, S-, Y- and lysine rich segments. ABA- and drought-induced glycine-rice dehydrin protein. The ABA-induced expression of RAB18 was reduced following ACC application, indicating that ethylene inhibits the ABA signaling pathway. RAB18 is also e…	protein_coding	RESPONSIVE TO ABA 18 (RAB18)
AT2G17390	93.4916	0.524722	0.166452	3.15239	0.00161942	0.0359771	Highly homologous to AKR2A. Involved in chloroplast biogenesis. Double mutants of AKR2A and AKR2B have yellow leaves, significantly reduced chloroplast proteins, and no thylakoid membranes. The mRNA is cell-to-cell mobile.	protein_coding	ANKYRIN REPEAT-CONTAINING 2B (AKR2B)
AT2G20990	192.054	0.526397	0.136363	3.86025	0.000113269	0.00507532	Encodes a protein specifically localized to the ER-PM boundary with similarity to synaptotagmins, a class of membrane trafficking proteins. SYT1 is expressed in all tissues. Loss of function mutations show hypersensitivity to NaCl and electrolyte leakage from the plasma membrane. SYT1 also affects calcium dependent freezing tolerance and mechanical stress response. Regulates endocytosis endosome …	protein_coding	SYNAPTOTAGMIN A (SYTA)
AT4G29840	392.956	0.527115	0.140367	3.75527	0.000173153	0.00695917	threonine synthase	protein_coding	METHIONINE OVER-ACCUMULATOR 2 (MTO2)
AT1G20630	173.364	0.52778	0.156344	3.37575	0.000736135	0.0203466	Catalyzes the reduction of hydrogen peroxide using heme group as cofactor. Protects cells from toxicity by H2O2.	protein_coding	CATALASE 1 (CAT1)
AT3G15730	159.439	0.52951	0.139388	3.79883	0.000145383	0.00607994	Encodes phospholipase D alpha 1 (PLD alpha 1). Positive regulator of abscisic acid (ABA) mediated stomatal movements. PLD alpha 1 plays an important role in seed deterioration and aging in Arabidopsis. The mRNA is cell-to-cell mobile.	protein_coding	PHOSPHOLIPASE D ALPHA 1 (PLDALPHA1)
AT5G54080	203.124	0.547268	0.155321	3.52346	0.000425951	0.0135477	Encodes a homogentisate 1,2-dioxygenase that can convert homogentisate to malylacetoacetate and is likely to be involved in tyrosine catabolism.	protein_coding	HOMOGENTISATE 1,2-DIOXYGENASE (HGO)
AT1G27730	85.0719	0.548044	0.176755	3.10058	0.0019314	0.0400878	Related to Cys2/His2-type zinc-finger proteins found in higher plants. Compensated for a subset of calcineurin deficiency in yeast. Salt tolerance produced by ZAT10 appeared to be partially dependent on ENA1/PMR2, a P-type ATPase required for Li+ and Na+ efflux in yeast. The protein is localized to the nucleus, acts as a transcriptional repressor and is responsive to chitin oligomers. Also involv…	protein_coding	SALT TOLERANCE ZINC FINGER (STZ)
AT1G48830	88.1381	0.5499	0.160653	3.4229	0.000619565	0.0182953	Ribosomal protein S7e family protein;(source:Araport11)	protein_coding
AT1G54100	351.939	0.552906	0.133162	4.15212	3.29412e-05	0.00177601	Aldehyde dehydrogenase	protein_coding	ALDEHYDE DEHYDROGENASE 7B4 (ALDH7B4)
AT5G35200	101.289	0.558309	0.170546	3.27365	0.00106169	0.0269857	ENTH/ANTH/VHS superfamily protein;(source:Araport11)	protein_coding	(PICALM3)
AT4G16500	88.1684	0.559143	0.162961	3.43114	0.000601042	0.0179541	Cystatin/monellin superfamily protein;(source:Araport11)	protein_coding	PHYTOCYSTATIN 4 (CYS4)
AT3G10340	91.6512	0.562063	0.18101	3.10515	0.00190182	0.03966	Encodes PAL4, a putative a phenylalanine ammonia-lyase. Arabidopsis has four PALs: AT2G37040 (PAL1), AT3G53260 (PAL2), AT5G04230 (PAL3) and AT3G10340 (PAL4).	protein_coding	PHENYLALANINE AMMONIA-LYASE 4 (PAL4)
AT5G55070	80.2299	0.56398	0.18434	3.05946	0.0022174	0.0441582	Encodes the E2 subunit of the 2-oxoglutarate dehydrogenase.	protein_coding	(E2-OGDH2)
AT3G47340	914.483	0.565496	0.121662	4.64808	3.35044e-06	0.000251056	encodes a glutamine-dependent asparagine synthetase, the predicted ASN1 peptide contains a purF-type glutamine-binding domain, and is expressed predominantly in shoot tissues, where light has a negative effect on its mRNA accumulation. Expression is induced within 3 hours of dark treatment, in senescing leaves and treatment with exogenous photosynthesis inhibitor. Induction of gene expression was…	protein_coding	GLUTAMINE-DEPENDENT ASPARAGINE SYNTHASE 1 (ASN1)
AT1G78380	388.883	0.576569	0.170214	3.38732	0.000705786	0.0200558	Encodes a glutathione transferase that is a member of Tau GST gene family. Expression is induced by drought stress, oxidative stress, and high doses of auxin and cytokinin. naming convention according to Wagner et al. (2002) The expression of this gene is upregulated by herbicide safeners such as benoxacor and fenclorim.	protein_coding	GLUTATHIONE S-TRANSFERASE TAU 19 (GSTU19)
AT5G59170	1891.16	0.579519	0.149035	3.88847	0.000100878	0.00469454	Proline-rich extensin-like family protein;(source:Araport11)	protein_coding
AT1G45145	138.937	0.580481	0.156833	3.70127	0.000214527	0.0083195	encodes a cytosolic thioredoxin that reduces disulfide bridges of target proteins by the reversible formation of a disulfide bridge between two neighboring Cys residues present in the active site. Thioredoxins have been found to regulate a variety of biological reactions in prokaryotic and eukaryotic cells.	protein_coding	THIOREDOXIN H-TYPE 5 (TRX5)
AT5G67360	275.83	0.582584	0.124231	4.68953	2.73839e-06	0.000216694	Encodes a subtilisin-like serine protease essential for mucilage release from seed coats.	protein_coding	(ARA12)
AT3G59350	119.832	0.58278	0.159418	3.65566	0.00025652	0.00937251	Pti-like protein. Interacts with CLV1 and functions in CLE peptide signaling pathway in root development. Membrane localization is dependent on palmytolation.	protein_coding	MAZZA (MAZ)
AT1G77120	976.829	0.584096	0.0880589	6.63301	3.28908e-11	1.81763e-08	Catalyzes the reduction of acetaldehyde using NADH as reductant. Requires zinc for activity. Dimer. Anaerobic response polypeptide (ANP). Fermentation. The protein undergoes thiolation following treatment with the oxidant tert-butylhydroperoxide. The mRNA is cell-to-cell mobile.	protein_coding	ALCOHOL DEHYDROGENASE 1 (ADH1)
AT2G16770	65.2896	0.588655	0.185623	3.17123	0.00151794	0.0349522	Basic-region leucine zipper (bZIP23) transcription factor involved in the adaptation to zinc deficiency. Binds ZDRE motifs.	protein_coding	(bZIP23)
AT5G24970	157.144	0.589812	0.135956	4.33827	1.43609e-05	0.000920137	Protein kinase superfamily protein;(source:Araport11)	protein_coding
AT3G44310	150.567	0.590522	0.173003	3.41335	0.000641683	0.0187873	Mutants are resistant to indole-3-acetonitrile (IAN). NIT1 catalyzes the terminal activation step in indole-acetic acid biosynthesis. Predominantly expressed isoform of nitrilase isoenzyme family. Aggregation of NIT1 in cells directly abutting wound sites is one of the earliest events associated with wound and herbicide-induced cell death. The protein undergoes thiolation following treatment with…	protein_coding	NITRILASE 1 (NIT1)
AT1G29680	435.722	0.592524	0.130378	4.54465	5.50261e-06	0.000392372	histone acetyltransferase (DUF1264);(source:Araport11)	protein_coding
AT4G34620	278.032	0.596186	0.121079	4.92393	8.48247e-07	8.72116e-05	Encodes ribosomal protein S16, has embryo-defective lethal mutant phenotype	protein_coding	SMALL SUBUNIT RIBOSOMAL PROTEIN 16 (SSR16)
AT4G23860	57.2703	0.607286	0.197619	3.07302	0.00211902	0.0431715	PHD finger protein-like protein;(source:Araport11)	protein_coding
AT4G22240	58.544	0.609705	0.192945	3.16	0.00157769	0.0354873	Involved in photoprotection of photosystem II. The RVSI and twin-positive motifs in the transit peptide are necessary for efficient leucoplast import of prFB.	protein_coding	FIBRILLIN 1B (FBN1B)
AT1G48130	5513.9	0.609742	0.119518	5.1017	3.36617e-07	4.31639e-05	encodes a protein similar to the 1-cysteine (1-Cys) peroxiredoxin family of antioxidants. Expression is limited to seed (aleurone and embryo) and is not induced by ABA or drought.	protein_coding	1-CYSTEINE PEROXIREDOXIN 1 (PER1)
AT4G17940	51.7026	0.617117	0.197904	3.11827	0.00181915	0.0386656	Tetratricopeptide repeat (TPR)-like superfamily protein;(source:Araport11)	protein_coding
AT1G14170	45.287	0.618964	0.206371	2.99928	0.0027062	0.0489882	RNA-binding KH domain-containing protein;(source:Araport11)	protein_coding	(ATKH2)
AT3G27660	9758.97	0.622501	0.0905272	6.8764	6.13827e-12	5.42746e-09	Encodes oleosin4 (Plant Cell, 2006, 18:1961), a protein found in oil bodies, involved in seed lipid accumulation. Functions in freezing tolerance of seeds. Note: also referred to as OLE3 in Plant Journal 2008, 55:798.	protein_coding	OLEOSIN 4 (OLEO4)
AT3G15670	20892.4	0.623798	0.114672	5.43986	5.33215e-08	8.12877e-06	Late embryogenesis abundant protein (LEA) family protein;(source:Araport11)	protein_coding	LATE EMBRYOGENESIS ACCUMULATING 76 (LEA76)
AT3G12580	1618.87	0.628068	0.122162	5.14126	2.72909e-07	3.77041e-05	Cytoplasmically localized member of the heat shock protein 70 family. Forms complex(heat shock granule) with J3. Mutants are heat sensitive and show increased accummulation of insoluble proteins suggesting a role in thermotolerance.	protein_coding	HEAT SHOCK 70 KDA PROTEIN 4 (HSP70-4)
AT5G14180	305.052	0.639635	0.133664	4.7854	1.70651e-06	0.000157177	Myzus persicae-induced lipase 1;(source:Araport11)	protein_coding	MYZUS PERSICAE-INDUCED LIPASE 1 (MPL1)
AT5G58070	592.714	0.640565	0.145401	4.40551	1.05534e-05	0.000686127	Encodes a temperature-induced lipocalin TIL1. Involved in thermotolerance. Peripherally associated with plasma membrane.	protein_coding	TEMPERATURE-INDUCED LIPOCALIN (TIL)
AT1G07030	71.8095	0.641789	0.186803	3.43565	0.000591128	0.0177781	Mitochondrial substrate carrier family protein;(source:Araport11)	protein_coding	MITOCHONDRIAL IRON TRANSPORTER 2 (MIT2)
AT3G02750	118.95	0.64342	0.167627	3.83839	0.000123842	0.00542086	Protein phosphatase 2C family protein;(source:Araport11)	protein_coding
AT5G60460	68.9913	0.654015	0.171511	3.81325	0.000137149	0.00583013	Preprotein translocase Sec, Sec61-beta subunit protein;(source:Araport11)	protein_coding
AT1G52690	3130.33	0.654803	0.128422	5.09885	3.41719e-07	4.31639e-05	Late embryogenesis abundant protein (LEA) family protein;(source:Araport11)	protein_coding	LATE EMBRYOGENESIS ABUNDANT 7 (LEA7)
AT4G11220	74.0825	0.655271	0.184683	3.5481	0.000388027	0.0126137	VIRB2-interacting protein 2;(source:Araport11)	protein_coding	VIRB2-INTERACTING PROTEIN 2 (BTI2)
AT5G04170	121.431	0.655995	0.146446	4.47943	7.48416e-06	0.000509038	Calcium-binding EF-hand family protein;(source:Araport11)	protein_coding
AT1G07150	71.8277	0.659193	0.208649	3.15933	0.00158132	0.0354873	Member of MEKK subfamily. Involved in wound induced signaling where it interacts with At5g40440, and activates At1g59580.	protein_coding	MITOGEN-ACTIVATED PROTEIN KINASE KINASE KINASE 13 (MAPKKK13)
AT5G13370	80.3303	0.660371	0.211369	3.12426	0.00178251	0.0382547	IBA - specific acyl acid amido synthetase which conjugates glutamine to IBA. It is involved in generating inactive and/or storage forms of IBA in the seedling, root, and silique. May play a role in auxin homeostasis by modulating the levels of IBA for peroxisomal conversion to IAA.	protein_coding	GRETCHEN HAGEN 3.15 (GH3.15)
AT1G14950	5745.68	0.663647	0.15616	4.24979	2.13966e-05	0.00126126	Polyketide cyclase/dehydrase and lipid transport superfamily protein;(source:Araport11)	protein_coding
AT3G50500	69.1892	0.666928	0.180887	3.68699	0.000226918	0.00872351	encodes a member of SNF1-related protein kinases (SnRK2) whose activity is activated by ionic (salt) and non-ionic (mannitol) osmotic stress. Enzyme involved in the ABA signaling during seed germination, dormancy and seedling growth.	protein_coding	SNF1-RELATED PROTEIN KINASE 2.2 (SNRK2.2)
AT1G20970	78.8567	0.667094	0.194921	3.42239	0.00062074	0.0182953	calponin-like domain protein;(source:Araport11)	protein_coding
AT5G47810	381.334	0.673391	0.144013	4.67591	2.92649e-06	0.000226983	phosphofructokinase 2;(source:Araport11)	protein_coding	PHOSPHOFRUCTOKINASE 2 (PFK2)
AT1G12780	67.9591	0.677985	0.218084	3.10882	0.00187835	0.0393633	Encodes a UDP-glucose epimerase that catalyzes the interconversion of the sugar nucleotides UDP-glucose UDP-galactose via a UDP-4-keto-hexose intermediate. Responsive to stress.	protein_coding	UDP-D-GLUCOSE/UDP-D-GALACTOSE 4-EPIMERASE 1 (UGE1)
AT5G24160	80.1701	0.682673	0.173878	3.92615	8.63159e-05	0.00410325	squalene monooxygenase 6;(source:Araport11)	protein_coding	SQUALENE MONOXYGENASE 6 (SQE6)
AT4G15630	123.728	0.683143	0.161638	4.22638	2.37479e-05	0.00134602	Uncharacterized protein family (UPF0497);(source:Araport11)	protein_coding	CASP-LIKE PROTEIN 1E1 (CASPL1E1)
AT2G35630	40.8446	0.688932	0.228473	3.01538	0.00256662	0.0474607	Member of the MAP215 family of microtubule-associated proteins required to establish interphase arrays of cortical microtubules.Mutants have defects in cytokinesis during pollen development. Vegetative phenotypes observed in temperature sensitive mutants include left-handed organ twisting, isotropic cell expansion and impairment of root hair polarity. The mRNA is cell-to-cell mobile.	protein_coding	MICROTUBULE ORGANIZATION 1 (MOR1)
AT5G03030	54.3582	0.699429	0.194992	3.58697	0.000334544	0.0113771	Chaperone DnaJ-domain superfamily protein;(source:Araport11)	protein_coding	(PAM18-3)
AT3G02470	292.279	0.707372	0.148908	4.75041	2.03002e-06	0.000179495	Encodes a S-adenosylmethionine decarboxylase involved in polyamine biosynthesis.	protein_coding	S-ADENOSYLMETHIONINE DECARBOXYLASE (SAMDC)
AT1G60170	67.3692	0.710677	0.192915	3.68388	0.000229709	0.00875469	Encodes a splicing factor PRP31. Involved in transcriptional gene silencing and stress responses.	protein_coding	(PRP31)
AT1G55530	74.3952	0.711317	0.18728	3.79816	0.000145776	0.00607994	RING/U-box superfamily protein;(source:Araport11)	protein_coding	BCA2A ZINC FINGER ATL 6 (BTL06)
AT5G65660	202.668	0.711649	0.237163	3.00067	0.00269386	0.0489882	hydroxyproline-rich glycoprotein family protein;(source:Araport11)	protein_coding
AT4G39800	96.3452	0.716093	0.227459	3.14823	0.00164263	0.0363103	** Referred to as MIPS2 in Mitsuhashi et al 2008. myo-inositol-1-phosphate synthase isoform 1.Expressed in leaf, root and silique. Immunolocalization experiments with an antibody recognizing MIPS1, MIPS2, and MIPS3 showed endosperm localization.	protein_coding	D-MYO-INOSITOL 3-PHOSPHATE SYNTHASE 1 (MIPS1)
AT2G28490	3290.27	0.717876	0.114363	6.27717	3.448e-10	1.2703e-07	RmlC-like cupins superfamily protein;(source:Araport11)	protein_coding
AT3G12120	68.4829	0.721542	0.225323	3.20226	0.00136355	0.0335918	Major enzyme responsible for the synthesis of 18:2 fatty acids in the endoplasmic reticulum. Contains His-rich motifs, which contribute to the interaction with the electron donor cytochrome b5. Mutations in this gene suppress the low temperature-induced phenotype of Arabidopsis tocopherol-deficient mutant vte2.	protein_coding	FATTY ACID DESATURASE 2 (FAD2)
AT4G36700	405.976	0.726596	0.125413	5.79365	6.88741e-09	1.32388e-06	RmlC-like cupins superfamily protein;(source:Araport11)	protein_coding
AT4G04020	50.2588	0.732048	0.206735	3.541	0.000398616	0.0128634	Fibrillin precursor protein. The fibrillin preprotein, but not the mature protein interacts with ABI2. Regulated by abscisic acid response regulators. Involved in abscisic acid-mediated photoprotection. The mRNA is cell-to-cell mobile.	protein_coding	FIBRILLIN (FIB)
AT3G53990	192.498	0.740821	0.134066	5.52578	3.28032e-08	5.5778e-06	Encodes universal stress protein (USP). Functions as a molecular chaperone under heat shock and oxidative stress conditions. Chaperone activity and assembly into complexes is redox regulated.	protein_coding	UNIVERSAL STRESS PROTEIN (ATUSP)
AT3G01570	3612.08	0.748136	0.111197	6.72802	1.71988e-11	1.26727e-08	Oleosin family protein;(source:Araport11)	protein_coding
AT1G49240	57.9607	0.752234	0.210523	3.57317	0.000352691	0.0117237	Member of a subclass of actins composed of ACT2 and ACT8. Its mRNA is strongly expressed in strongly expressed in leaves, roots, stems, flowers, pollen, and siliques. However, protein expression, assayed by a ACT8:GUS fusion reporter, is very low in pollen.	protein_coding	ACTIN 8 (ACT8)
AT2G34250	137.112	0.753137	0.187926	4.00763	6.13302e-05	0.00301268	SecY protein transport family protein;(source:Araport11)	protein_coding
AT5G51830	159.282	0.765788	0.152157	5.03287	4.83178e-07	5.46505e-05	Encodes one of the several Arabidopsis fructokinases. Nomenclature according to Riggs 2017 has been adopted for the family by the community (personal communication, Boernke, Callis, Granot, Boernke, and Smeekens). Important for seed oil accumulation and vascular development.	protein_coding	FRUCTOKINASE 1 (FRK1)
AT5G42050	104.18	0.768002	0.190396	4.03371	5.49035e-05	0.00275828	Stress responsive asparagine-rich protein. Binds to PevD (Verticillium dahliae ) fungal effector protein. NRP interacts with CRY2, leading to increased cytoplasmic accumulation of CRY2 in a blue light-independent manner (PMID:28633330).NRP also binds FyPP3 and recruits it to endosomes and thus targets it for degradation.Under ER stress NRP1 is activated by bZIP60 and inhibits cell death.	protein_coding	ASPARAGINE-RICH PROTEIN (NRP)
AT5G11700	32.7325	0.770881	0.255435	3.01792	0.0025452	0.0474607	ephrin type-B receptor;(source:Araport11)	protein_coding
AT4G19200	108.803	0.779749	0.16105	4.84166	1.28762e-06	0.000129376	Glycine and proline rich protein.Mutants have increased size.	protein_coding	GLYCINE AND PROLINE RICH PROTEIN 3 (GPRP3)
AT2G32150	48.9196	0.790222	0.252632	3.12795	0.00176028	0.037962	Encodes a xanthosine monophosphate (XMP)phosphatase. Dephosphorylates XMP to xanthosine as an initial step in purine nucleotide catabolism.	protein_coding	XMP-SPECIFIC PHOSPHATASE (XMPP)
AT2G22720	31.317	0.790294	0.254215	3.10877	0.00187868	0.0393633	SPT2 chromatin protein;(source:Araport11)	protein_coding
AT1G03890	389.254	0.80765	0.180037	4.48602	7.25659e-06	0.000501271	RmlC-like cupins superfamily protein;(source:Araport11)	protein_coding
AT5G39590	40.9524	0.809909	0.226155	3.58122	0.000341996	0.0114735	TLD-domain containing nucleolar protein;(source:Araport11)	protein_coding	OXIDATION RESISTANCE 5 (OXR5)
AT1G66260	42.1453	0.810259	0.238974	3.39058	0.000697453	0.0200223	RNA-binding (RRM/RBD/RNP motifs) family protein;(source:Araport11)	protein_coding	(ALY3)
AT1G36160	50.5181	0.819571	0.212491	3.85697	0.0001148	0.00507532	Encodes acetyl-CoA carboxylase. Mutant displays uncoordinated cell divisions which are enhanced by cytokinins. Mutant also has aberrant organization of the apical region in the embryo and abnormal root and shoot development and is deficient in freezing tolerance after cold acclimation. Essential for very long chain fatty acid elongation. The mRNA is cell-to-cell mobile.	protein_coding	ACETYL-COA CARBOXYLASE 1 (ACC1)
AT4G37430	42.1729	0.822264	0.231403	3.55339	0.000380299	0.0124541	Encodes a member of the CYP81F cytochrome P450 monooxygenase subfamily.	protein_coding	CYTOCHROME P450, FAMILY 91, SUBFAMILY A, POLYPEPTIDE 2 (CYP91A2)
AT4G21860	88.7446	0.82257	0.198269	4.14876	3.34287e-05	0.00178058	2-Cys methionine sulfoxide reductase.	protein_coding	METHIONINE SULFOXIDE REDUCTASE B 2 (MSRB2)
AT1G66580	231.481	0.823601	0.172895	4.76359	1.90179e-06	0.000171588	senescence associated gene 24;(source:Araport11)	protein_coding	SENESCENCE ASSOCIATED GENE 24 (SAG24)
AT2G41260	4598.57	0.829	0.142905	5.80106	6.5897e-09	1.32388e-06	Late-embryogenesis-abundant gene. Involved in the acquisition of desiccation tolerance during late phase of embryogenesis.	protein_coding	(M17)
AT4G28520	36416.8	0.840173	0.265891	3.15984	0.00157856	0.0354873	Encodes a 12S seed storage protein that is tyrosine-phosphorylated and its phosphorylation state is modulated in response to ABA in Arabidopsis thaliana seeds.	protein_coding	CRUCIFERIN 3 (CRU3)
AT5G53970	61.4447	0.842109	0.233509	3.60633	0.000310556	0.0109153	Encodes a cytosolic tyrosine aminotransferase which is strongly induced upon aging and coronatine treatment. AtTAT1 prefers Tyr as an amino donor but can also use Phe, Trp, His, Met, and Leu. The mRNA is cell-to-cell mobile.	protein_coding	TYROSINE AMINOTRANSFERASE 7 (TAT7)
AT4G11600	1015.01	0.845586	0.141468	5.97725	2.26942e-09	6.68874e-07	Encodes glutathione peroxidase. Exhibits moderate binding affinity with dinotefuran.	protein_coding	GLUTATHIONE PEROXIDASE 6 (GPX6)
AT1G73210	63.9889	0.850501	0.229359	3.70816	0.000208771	0.00816794	hypothetical protein (DUF789);(source:Araport11)	protein_coding
AT4G36850	161.664	0.852986	0.180291	4.73117	2.23232e-06	0.00018979	PQ-loop repeat family protein / transmembrane family protein;(source:Araport11)	protein_coding
AT5G45350	40.5291	0.853737	0.245757	3.47391	0.000512938	0.0159697	proline-rich family protein;(source:Araport11)	protein_coding	GLYCINE AND PROLINE RICH PROTEIN 2 (GPRP2)
AT5G24930	57.643	0.861231	0.200546	4.29442	1.75148e-05	0.00106073	Flowering repressor in long days (LD) and short days (SD) and acts on the expression of FT and FT-like genes as well as on SUPPRESSOR OF OVEREXPRESSION OF CONSTANS 1 (SOC1).	protein_coding	CONSTANS-LIKE 4 (COL4)
AT1G06430	25.2764	0.896855	0.284038	3.15751	0.00159121	0.0355291	encodes a FtsH protease that is localized to the chloroplast	protein_coding	FTSH PROTEASE 8 (ftsh8)
AT5G45830	78.7775	0.899823	0.201785	4.45932	8.2219e-06	0.000550743	Encodes DOG1 (DELAY OF GERMINATION 1). A quantitative trait locus involved in the control of seed dormancy. Belongs to a novel plant-specific gene family whose members include: DOG1-like 1-4 (DOGL1-4, At4g18660, At4g18680, At4g18690, At4g18650 respectively) and DOG1. DOG1 expression is seed-specific.	protein_coding	DELAY OF GERMINATION 1 (DOG1)
AT2G31960	34.2423	0.911237	0.271295	3.35884	0.000782697	0.0213599	encodes a protein similar to callose synthase	protein_coding	GLUCAN SYNTHASE-LIKE 3 (GSL03)
AT2G32800	55.1641	0.912619	0.235425	3.87648	0.000105979	0.00488054	protein kinase family protein;(source:Araport11)	protein_coding	L-TYPE LECTIN RECEPTOR KINASE S.2 (LECRK-S.2)
AT1G17810	3535.86	0.919771	0.148479	6.19463	5.84215e-10	1.98678e-07	beta-tonoplast intrinsic protein (beta-TIP) mRNA, complete	protein_coding	BETA-TONOPLAST INTRINSIC PROTEIN (BETA-TIP)
AT2G47600	37.9742	0.928078	0.246292	3.76821	0.000164422	0.00666889	Encodes a magnesium/proton exchanger, member of putative Na+/Ca2+ antiporter gene family	protein_coding	MAGNESIUM/PROTON EXCHANGER (MHX)
AT1G02310	43.3268	0.960728	0.222414	4.31955	1.5635e-05	0.000973557	Glycosyl hydrolase superfamily protein;(source:Araport11)	protein_coding	ENDO-BETA-MANNANASE 1 (MAN1)
AT1G05333	108.364	0.962086	0.239333	4.01987	5.82305e-05	0.00289255	Natural antisense transcript overlaps with AT1G17810;(source:Araport11)	antisense_long_noncoding_rna
ATMG00640	44.7398	0.975091	0.282739	3.44873	0.000563227	0.017283	encodes a plant b subunit of mitochondrial ATP synthase based on structural similarity and the presence in the F(0) complex.	protein_coding	(ORF25)
AT5G61820	106.342	0.995553	0.154241	6.45451	1.08568e-10	4.79977e-08	stress up-regulated Nod 19 protein;(source:Araport11)	protein_coding
AT5G12010	90.3148	0.995573	0.171668	5.79941	6.65485e-09	1.32388e-06	nuclease;(source:Araport11)	protein_coding
AT2G38900	33.6648	0.999344	0.283355	3.52683	0.000420566	0.0134733	Predicted to encode a PR (pathogenesis-related) peptide that belongs to the PR-6 proteinase inhibitor family. Six putative PR-6-type protein encoding genes are found in Arabidopsis: At2g38900, At2g38870, At5g43570, At5g43580, At3g50020 and At3g46860.	protein_coding
AT5G17570	26.5488	1.00738	0.316228	3.18561	0.00144449	0.0339687	TatD related DNase;(source:Araport11)	protein_coding
AT3G54140	146.009	1.02144	0.200799	5.08688	3.63999e-07	4.47011e-05	Encodes a di- and tri-peptide transporter that recognizes a variety of different amino acid combinations. GFP-tagged PTR1 localizes to the plasma membrane and has 8 to 11 predicted transmembrane domains. PTR1 is expressed in a number of different vascular tissues throughout the plant based on promoter:GUS expression analysis. ptr1 mutants have a lower dry weight than wild type plants when both ar…	protein_coding	NRT1/ PTR FAMILY 8.1 (NPF8.1)
AT3G44880	50.9266	1.02934	0.272261	3.78071	0.000156382	0.00646134	Encodes a pheide a oxygenase (PAO). Accelerated cell death (acd1) mutants show rapid, spreading necrotic responses to both virulent and avirulent Pseudomonas syringae pv. maculicola or pv. tomato pathogens and to ethylene.	protein_coding	ACCELERATED CELL DEATH 1 (ACD1)
AT2G43710	34.6556	1.04782	0.298634	3.50871	0.000450289	0.0142195	Encodes a stearoyl-ACP desaturase, involved in fatty acid desaturation. The ssi2 mutants have increased 18:0 and reduced 18:1 fatty acids. Exogenous application of glycerol to wild type plants mimics the ssi2 mutant phenotype. The altered 18:1 fatty acid content in the ssi2 mutants has an impact on SA- and JA-mediated defense signaling. ssi2 mutants resulted in hyper-resistance to green peach aph…	protein_coding	SUPPRESSOR OF SA INSENSITIVE 2 (SSI2)
AT2G25520	39.9954	1.05095	0.224128	4.68905	2.74482e-06	0.000216694	Drug/metabolite transporter superfamily protein;(source:Araport11)	protein_coding
AT4G34710	115.019	1.0543	0.224298	4.70046	2.59576e-06	0.000212515	Encodes a arginine decarboxylase (ADC), a rate-limiting enzyme that catalyzes the first step of polyamine (PA) biosynthesis via ADC pathway in Arabidopsis thaliana. Arabidopsis genome has two ADC paralogs, ADC1 and ADC2. ADC2 is stress-inducible (osmotic stress). Double mutant analysis showed that ADC genes are essential for the production of PA, and are required for normal seed development. Over…	protein_coding	ARGININE DECARBOXYLASE 2 (ADC2)
AT4G27160	28946.1	1.06076	0.25095	4.22699	2.36842e-05	0.00134602	seed storage albumin 3;(source:Araport11)	protein_coding	SEED STORAGE ALBUMIN 3 (SESA3)
AT4G19410	30.5433	1.06843	0.260334	4.10409	4.05918e-05	0.00213638	Pectinacetylesterase family protein;(source:Araport11)	protein_coding	PECTIN ACETYLESTERASE 7 (PAE7)
AT4G08290	56.4333	1.07101	0.21299	5.02845	4.94463e-07	5.46505e-05	nodulin MtN21-like transporter family protein	protein_coding	USUALLY MULTIPLE ACIDS MOVE IN AND OUT TRANSPORTERS 20 (UMAMIT20)
AT1G62290	171.526	1.08985	0.127913	8.52021	1.59271e-17	7.04136e-14	Saposin-like aspartyl protease family protein;(source:Araport11)	protein_coding	PUTATIVE ASPARTIC PROTEINASE A2 (PASPA2)
ATCG00720	35.2505	1.12749	0.333124	3.38461	0.00071279	0.0200716	Encodes the cytochrome b(6) subunit of the cytochrome b6f complex.	protein_coding	PHOTOSYNTHETIC ELECTRON TRANSFER B (PETB)
AT5G03240	1651.21	1.13864	0.173871	6.54875	5.802e-11	2.85007e-08	encodes ubiquitin that is attached to proteins destined for degradation. UBQ3 is most homologous with UBQ4, and is expressed in higher levels in vegetative tissue but lower levels in flowers than UBQ4. UBQ3 encodes different number of ubiquitins in different ecotypes. UBQ3 transcript level is modulated by UV-B and light/dark treatments.	protein_coding	POLYUBIQUITIN 3 (UBQ3)
AT5G65140	85.422	1.14667	0.218911	5.2381	1.6224e-07	2.31376e-05	Haloacid dehalogenase-like hydrolase (HAD) superfamily protein;(source:Araport11)	protein_coding	TREHALOSE-6-PHOSPHATE PHOSPHATASE J (TPPJ)
AT2G21620	48.3624	1.1632	0.226926	5.12591	2.96112e-07	3.967e-05	Encodes gene that is induced in response to desiccation; mRNA expression is seen 10 and 24 hrs after start of desiccation treatment.	protein_coding	RESPONSIVE TO DESICCATION 2 (RD2)
AT1G47540	869.885	1.16386	0.338194	3.44141	0.00057869	0.0175232	Scorpion toxin-like knottin superfamily protein;(source:Araport11)	protein_coding
AT5G05965	74.8399	1.18251	0.254355	4.64903	3.33496e-06	0.000251056	cell wall RBR3-like protein;(source:Araport11)	protein_coding
AT5G48180	132.519	1.20449	0.206049	5.84566	5.04552e-09	1.17401e-06	Encodes a nitrile-specifier protein NSP5. NSP5 is one out of five (At3g16400/NSP1, At2g33070/NSP2, At3g16390/NSP3, At3g16410/NSP4 and At5g48180/NSP5) A. thaliana epithiospecifier protein (ESP) homologues that promote simple nitrile, but not epithionitrile or thiocyanate formation.	protein_coding	NITRILE SPECIFIER PROTEIN 5 (NSP5)
AT4G36360	120.558	1.2078	0.210084	5.74912	8.97089e-09	1.58641e-06	putative beta-galactosidase (BGAL3 gene)	protein_coding	BETA-GALACTOSIDASE 3 (BGAL3)
AT3G09440	65.8909	1.21059	0.284402	4.25663	2.07533e-05	0.00123987	Heat shock protein 70 isoform.	protein_coding	HEAT SHOCK PROTEIN 70-3 (HSP70-3)
AT4G33150	29.9425	1.28276	0.384835	3.33327	0.000858329	0.0230421	This is a splice variant of the LKR/SDH locus. It encodes a bifunctional polypeptide lysine-ketoglutarate reductase and saccharopine dehydrogenase involved in lysine degradation. There is another splice variant that encodes a mono saccharopine dehydrogenase protein. Gene expression is induced by abscisic acid, jasmonate, and under sucrose starvation.	protein_coding	LYSINE-KETOGLUTARATE REDUCTASE (LKR)
ATCG00340	617.043	1.3135	0.418035	3.14208	0.00167752	0.036897	Encodes the D1 subunit of photosystem I reaction center.	protein_coding	(PSAB)
AT4G37180	47.1767	1.33831	0.282811	4.73217	2.22137e-06	0.00018979	UIF1 is a nuclear and cytoplasmically localized myb-domain containing member of the GARP G2-like subfamily of transcription factors. Interacts with ULT1 and binds to the WUS promoter. UIF1 binding domains are also found in CUC and AG promoters suggesting they are also direct targets. This locus was also identified as a putative cytoskeletal protein in a yeast screen.	protein_coding	ULT1 INTERACTING FACTOR 1 (UIF1)
AT2G38530	339.66	1.39832	0.187147	7.47175	7.91365e-14	1.74931e-10	Involved in lipid transfer between membranes and plays a role in maintaining the integrity of the cuticle-cell wall interface. Belongs to a family of Lipid transfer proteins. Sequence similarity to other plant/Arabidopsis LPT genes but highest similarity to LPT1. Stress and pathogen-inducible motifs found in the upstream region. Expressed in flower, leaves and siliques but absent in roots. Predic…	protein_coding	LIPID TRANSFER PROTEIN 2 (LTP2)
AT1G71695	51.4168	1.41538	0.238976	5.92266	3.16766e-09	8.23777e-07	Peroxidase superfamily protein;(source:Araport11)	protein_coding
AT4G01870	50.9212	1.52557	0.22056	6.91681	4.61919e-12	5.10536e-09	tolB protein-like protein;(source:Araport11)	protein_coding
AT3G44300	41.9152	1.54222	0.309976	4.97531	6.51442e-07	6.85721e-05	Encodes an enzyme that catalyzes the hydrolysis of indole-3-acetonitrile (IAN) to indole-3-acetic acid (IAA) (nitrile aminohydrolase, EC 3.5.5.1) and IAN to indole-3-acetamide (IAM) at lower levels. Mutants have reduced sensitivity to IAN and are sensitive to IAA. This enzyme likely participates in other non-auxin-related metabolic pathways. The mRNA is cell-to-cell mobile.	protein_coding	NITRILASE 2 (NIT2)
ATMG00020	4417.8	1.63288	0.377151	4.32951	1.49439e-05	0.000943814	mitochondrial 26S ribosomal RNA protein	ribosomal_rna	RIBOSOMAL RNA26S (RRN26)
AT3G02480	608.948	1.7262	0.340357	5.07175	3.94174e-07	4.70984e-05	Late embryogenesis abundant protein (LEA) family protein;(source:Araport11)	protein_coding	ABA-RESPONSE PROTEIN (ABR)
AT4G27150	2693.21	1.84782	0.287144	6.43518	1.23328e-10	4.95666e-08	seed storage albumin 2;(source:Araport11)	protein_coding	SEED STORAGE ALBUMIN 2 (SESA2)
ATCG00020	42.7958	1.86495	0.347277	5.37019	7.86534e-08	1.15909e-05	Encodes chlorophyll binding protein D1, a part of the photosystem II reaction center core	protein_coding	PHOTOSYSTEM II REACTION CENTER PROTEIN A (PSBA)
AT4G27140	2245.73	1.93838	0.290461	6.67347	2.49831e-11	1.57786e-08	seed storage albumin 1;(source:Araport11)	protein_coding	SEED STORAGE ALBUMIN 1 (SESA1)
AT5G07190	80.4313	2.06734	0.296819	6.96499	3.28418e-12	4.83979e-09	Gene is expressed preferentially in the embryo and encodes a unique protein of unknown function.	protein_coding	SEED GENE 3 (ATS3)

## Sheet: medium vs large
Differentially expressed genes between medium and large dry Col-0 seeds.
gene	baseMean	log2FoldChange	lfcSE	stat	pvalue	padj	Gene Model Description	Gene Model Type	Primary Gene Symbol
AT5G07190	80.4313	1.61134	0.332279	4.84936	1.23861e-06	0.00220905	Gene is expressed preferentially in the embryo and encodes a unique protein of unknown function.	protein_coding	SEED GENE 3 (ATS3)
AT4G37180	47.1767	1.42032	0.315137	4.507	6.57519e-06	0.0078179	UIF1 is a nuclear and cytoplasmically localized myb-domain containing member of the GARP G2-like subfamily of transcription factors. Interacts with ULT1 and binds to the WUS promoter. UIF1 binding domains are also found in CUC and AG promoters suggesting they are also direct targets. This locus was also identified as a putative cytoskeletal protein in a yeast screen.	protein_coding	ULT1 INTERACTING FACTOR 1 (UIF1)
AT4G27150	2693.21	1.21827	0.287936	4.23104	2.32611e-05	0.014671	seed storage albumin 2;(source:Araport11)	protein_coding	SEED STORAGE ALBUMIN 2 (SESA2)
AT4G34710	115.019	1.18284	0.235494	5.02279	5.09273e-07	0.00181658	Encodes a arginine decarboxylase (ADC), a rate-limiting enzyme that catalyzes the first step of polyamine (PA) biosynthesis via ADC pathway in Arabidopsis thaliana. Arabidopsis genome has two ADC paralogs, ADC1 and ADC2. ADC2 is stress-inducible (osmotic stress). Double mutant analysis showed that ADC genes are essential for the production of PA, and are required for normal seed development. Over…	protein_coding	ARGININE DECARBOXYLASE 2 (ADC2)
AT4G01870	50.9212	1.04004	0.250468	4.15238	3.29038e-05	0.014671	tolB protein-like protein;(source:Araport11)	protein_coding
AT4G27160	28946.1	1.02871	0.250988	4.09864	4.15582e-05	0.0164709	seed storage albumin 3;(source:Araport11)	protein_coding	SEED STORAGE ALBUMIN 3 (SESA3)
AT2G38530	339.66	0.795258	0.191453	4.1538	3.26996e-05	0.014671	Involved in lipid transfer between membranes and plays a role in maintaining the integrity of the cuticle-cell wall interface. Belongs to a family of Lipid transfer proteins. Sequence similarity to other plant/Arabidopsis LPT genes but highest similarity to LPT1. Stress and pathogen-inducible motifs found in the upstream region. Expressed in flower, leaves and siliques but absent in roots. Predic…	protein_coding	LIPID TRANSFER PROTEIN 2 (LTP2)
AT4G36850	161.664	0.729642	0.184561	3.95339	7.70508e-05	0.027484	PQ-loop repeat family protein / transmembrane family protein;(source:Araport11)	protein_coding
AT1G03890	389.254	0.698099	0.181662	3.84286	0.000121611	0.0394352	RmlC-like cupins superfamily protein;(source:Araport11)	protein_coding
AT5G54640	82.5126	0.649568	0.154822	4.19556	2.72194e-05	0.014671	Isolated from T-DNA insertion line, the rat5 mutant is deficient in T-DNA integration. Encodes histone2A protein.	protein_coding	RESISTANT TO AGROBACTERIUM TRANSFORMATION 5 (RAT5)
AT1G14950	5745.68	0.591716	0.15623	3.78747	0.000152188	0.0452379	Polyketide cyclase/dehydrase and lipid transport superfamily protein;(source:Araport11)	protein_coding
AT3G27660	9758.97	0.401095	0.090543	4.42988	9.42846e-06	0.00840783	Encodes oleosin4 (Plant Cell, 2006, 18:1961), a protein found in oil bodies, involved in seed lipid accumulation. Functions in freezing tolerance of seeds. Note: also referred to as OLE3 in Plant Journal 2008, 55:798.	protein_coding	OLEOSIN 4 (OLEO4)
