# Supplementary material for: Dormancy heterogeneity among Arabidopsis thaliana seeds is linked to individual seed size
Source: Plant Commun. 2023 Oct 12;5(2):100732. doi: 10.1016/j.xplc.2023.100732 (PMC10873894; doi:10.1016/j.xplc.2023.100732)
Supplement: Supplemental Dataset 2. Single-seed RNA-seq results for small and large seeds [file mmc5.xlsx]

## Sheet: genes
Genes passing all filtering steps with mean expression.
	expression all seeds	expression small seeds 3d	expression large seeds 3d	expression small seeds 7d+24h	expression large seeds 7d+24h	expression Col-0 3d	expression dog1-4 3d	expression Col-0 7d+24h	expression dog1-4 7d+24h
AT1G01020	0.966207	1.09544	1.0469	0.947688	0.977752	1.07715	0.912765	0.862648	0.811586
AT1G01050	1.36554	1.30886	1.33784	1.50001	1.39793	1.26614	1.37217	1.46775	1.27204
AT1G01080	0.456126	0.269616	0.2741	0.693148	0.80943	0.133813	0.268569	0.473683	0.717547
AT1G01090	0.917839	0.571782	0.615553	1.33486	1.46768	0.405027	0.636685	1.04549	1.25107
AT1G01100	3.4638	3.43647	3.34938	3.57575	3.54384	3.55383	3.29916	3.5341	3.41467
AT1G01140	0.382079	0.156534	0.207734	0.497421	0.774863	0.0900351	0.29929	0.31032	0.712898
AT1G01210	1.44705	1.58794	1.56628	1.35857	1.27528	1.62834	1.36682	1.44227	1.3544
AT1G01290	1.00961	1.11668	1.03447	0.987505	0.931216	1.07203	0.942081	0.990763	1.00262
AT1G01300	1.44209	0.800959	0.763517	1.79231	2.45513	0.797087	0.912216	1.53113	2.45797
AT1G01320	2.0373	2.04921	1.93574	1.95453	2.06245	2.09695	2.05852	2.04724	2.09246
AT1G01430	0.333298	0.397647	0.333223	0.211842	0.305706	0.322849	0.388945	0.335271	0.371372
AT1G01440	0.437533	0.444684	0.546779	0.480231	0.299712	0.429695	0.464341	0.470144	0.367149
AT1G01540	0.75795	0.924851	1.08167	0.457473	0.593986	0.933774	0.977169	0.590989	0.514551
AT1G01600	0.742936	1.07639	1.07226	0.54099	0.270831	1.03233	1.13278	0.595885	0.235957
AT1G01620	0.121568	0.156404	0.0454964	0.0776533	0.0866434	0.0724143	0.30019	0.0577623	0.175741
AT1G01640	0.303386	0.316489	0.210795	0.148629	0.0866434	0.202342	0.638928	0.223711	0.600065
AT1G01780	0.721442	0.82342	0.967429	0.738582	0.444802	0.800972	0.903512	0.782964	0.317704
AT1G01800	1.2067	1.12295	1.17153	1.28203	1.28445	1.07924	1.22125	1.22137	1.26889
AT1G01810	0.443201	0.37805	0.449398	0.406931	0.608568	0.282779	0.349136	0.458016	0.610208
AT1G01860	0.567895	0.505869	0.611903	0.580772	0.566332	0.484572	0.612375	0.596983	0.584866
AT1G01910	1.00102	0.876654	0.804014	1.06964	1.24573	0.833064	0.911703	0.946886	1.31369
AT1G01920	1.21136	1.22009	1.26212	1.34132	1.26304	1.15425	1.13552	1.30443	1.00981
AT1G01940	1.35459	1.33176	1.30078	1.4238	1.44752	1.25558	1.33238	1.29031	1.45217
AT1G02090	1.52093	1.62038	1.55679	1.37419	1.46696	1.62422	1.42521	1.45156	1.64893
AT1G02100	1.54849	1.84354	1.79474	1.51681	1.22096	1.64279	1.59917	1.57502	1.20156
AT1G02140	3.09168	3.68476	3.61086	2.61308	2.3584	3.73363	3.57424	2.86777	2.31327
AT1G02170	0.517585	0.652987	0.61207	0.454347	0.461012	0.52054	0.558656	0.472339	0.411154
AT1G02290	0.447005	0.503544	0.435084	0.409928	0.418116	0.363729	0.484868	0.593443	0.366606
AT1G02330	1.23757	1.10632	1.17021	1.25295	1.37846	1.18053	1.1954	1.19607	1.41815
AT1G02370	1.16923	1.29952	1.43212	0.969388	0.95925	1.38657	1.31559	1.12271	0.877913
AT1G02405	0.407212	0.367031	0.415337	0.34891	0.423696	0.503731	0.347647	0.352708	0.499191
AT1G02410	0.949966	0.823538	1.11705	1.00368	1.03076	0.859856	0.869534	0.973067	0.92395
AT1G02610	0.737378	1.24495	1.19184	0.189638	0.0920939	1.32548	1.28739	0.410223	0.178737
AT1G02640	0.525568	0.0186642	0.0368695	0.778802	1.12657	0.192064	0.230168	0.364152	1.44052
AT1G02660	0.560468	0.755182	0.916949	0.547668	0.151083	0.686284	0.775032	0.495226	0.167293
AT1G02680	1.29111	1.57577	1.56312	1.2121	0.915598	1.51725	1.24993	1.33167	0.971038
AT1G02740	0.679912	0.613216	0.833002	0.700403	0.560174	0.640619	0.709706	0.850943	0.534324
AT1G02750	0.964325	1.02056	1.11618	0.722879	0.782705	1.16082	1.16906	0.841049	0.908698
AT1G02780	3.97753	3.76459	3.68905	4.30095	4.31672	3.71298	3.72549	4.13203	4.16706
AT1G02870	1.93941	1.63875	1.62339	2.24433	2.36217	1.61721	1.59886	2.09441	2.32265
AT1G02910	0.86296	0.972255	1.01472	0.905889	0.778056	0.902586	0.788726	0.848242	0.696003
AT1G02990	0.809187	0.806136	0.791045	0.876451	0.75412	0.829704	0.775723	0.979612	0.660195
AT1G03000	0.981797	0.867038	0.894065	1.14709	1.21181	0.811012	0.902275	0.940632	1.07603
AT1G03090	1.07346	1.51591	1.5188	0.792675	0.516887	1.42837	1.34153	0.917462	0.571782
AT1G03110	0.576905	0.188411	0.269786	0.923258	1.02986	0.216552	0.22082	0.77722	0.975474
AT1G03130	0.717032	1.21299	0.972816	0.429689	0.204622	1.07293	1.10356	0.590317	0.162398
AT1G03140	1.61263	2.03293	1.95857	1.35286	1.17058	1.94048	1.83001	1.52178	1.10672
AT1G03150	0.857825	0.728743	0.698353	0.975652	1.10583	0.627516	0.770713	0.823963	1.1252
AT1G03160	0.733726	0.823291	0.704571	0.835654	0.793476	0.609085	0.529755	0.835583	0.734358
AT1G03190	0.424298	0.427365	0.57572	0.470014	0.352708	0.4605	0.356851	0.471784	0.282275
AT1G03220	1.0526	0.842119	0.956468	0.993334	1.17687	0.814589	1.32276	0.997345	1.31562
AT1G03250	0.924989	0.846733	0.871509	0.915549	1.11765	0.799732	0.88383	0.855169	1.10689
AT1G03280	1.10183	1.23319	1.30098	1.07416	0.84677	1.1327	1.19164	1.16423	0.876405
AT1G03330	1.59154	1.50868	1.44903	1.72389	1.69097	1.57533	1.45289	1.58695	1.74002
AT1G03350	0.912012	0.973443	0.963925	0.877631	0.868512	0.974215	0.982882	0.763486	0.894468
AT1G03360	1.12232	0.951768	0.869652	1.33309	1.33895	0.96513	0.851364	1.12413	1.53478
AT1G03430	0.864845	1.04147	1.09157	0.737992	0.669789	0.885891	0.975415	0.825061	0.697655
AT1G03475	1.48107	1.33919	1.36119	1.63142	1.70618	1.39983	1.37702	1.5711	1.45821
AT1G03530	1.44699	1.56733	1.43826	1.38771	1.36361	1.46989	1.47206	1.41123	1.46618
AT1G03550	0.807606	1.12931	0.981965	0.607211	0.603792	0.826832	0.95831	0.789241	0.56959
AT1G03590	0.551242	0.670556	0.531077	0.528202	0.534313	0.549046	0.52011	0.638417	0.437452
AT1G03600	1.27366	1.7197	1.38724	1.17989	0.811574	1.58809	1.46926	1.31422	0.726962
AT1G03650	0.305171	0.103538	0.158611	0.400253	0.37247	0.208576	0.236652	0.480361	0.476137
AT1G03680	1.61432	1.6182	1.66695	1.53495	1.65644	1.50684	1.74466	1.63174	1.55614
AT1G03687	0.464671	0.262939	0.332536	0.652185	0.736751	0.262678	0.283458	0.601206	0.578873
AT1G03730	0.528753	0.541002	0.612372	0.450253	0.519459	0.515723	0.652744	0.485127	0.456246
AT1G03860	1.59752	1.54035	1.49925	1.55643	1.58628	1.74927	1.62069	1.58336	1.64431
AT1G03910	1.9565	2.32264	2.16643	1.75921	1.432	2.33326	2.01716	1.98522	1.64501
AT1G03930	0.4261	0.458406	0.474413	0.351364	0.273828	0.37371	0.511158	0.52124	0.446029
AT1G03960	0.815365	1.00339	0.983768	0.67807	0.677906	0.978707	0.810197	0.805722	0.590317
AT1G04000	0.844582	0.793738	1.07098	0.654757	0.779877	0.78396	0.961936	0.851664	0.865046
AT1G04070	1.38161	1.31843	1.3536	1.30364	1.50088	1.22765	1.41227	1.27335	1.66122
AT1G04080	2.11801	2.32812	2.36712	1.98068	1.90363	2.35912	2.11452	2.09123	1.80731
AT1G04170	1.93095	1.81714	1.85777	2.09749	2.11504	1.84715	1.81716	1.87532	2.01695
AT1G04200	0.423691	0.351906	0.536259	0.414694	0.424368	0.434903	0.448817	0.405704	0.375596
AT1G04210	1.33236	1.37296	1.39441	1.24222	1.2996	1.32125	1.38243	1.32571	1.32203
AT1G04230	0.735418	0.895931	0.920416	0.591285	0.705313	0.789921	0.801402	0.667723	0.516462
AT1G04270	3.57748	3.26962	3.298	3.92848	3.9278	3.24752	3.30185	3.81712	3.81728
AT1G04290	0.514083	0.350266	0.427024	0.665528	0.617971	0.324768	0.47979	0.602186	0.640988
AT1G04340	1.08563	1.01162	0.98218	1.12669	1.23773	1.02027	0.981425	1.10275	1.21844
AT1G04400	1.44318	1.74917	1.74804	1.14624	0.911504	1.81523	1.74613	1.47264	0.969859
AT1G04410	2.7597	2.46423	2.41343	3.04016	3.19605	2.43932	2.63951	2.75772	3.11541
AT1G04420	0.445294	0.294274	0.23917	0.673964	0.569754	0.232384	0.322849	0.589892	0.632282
AT1G04430	0.261811	0.197956	0.238351	0.262384	0.255164	0.165478	0.311546	0.386356	0.276282
AT1G04440	1.13279	1.63636	1.41743	0.819789	0.603956	1.55252	1.42715	0.951618	0.666875
AT1G04480	2.29512	1.81485	1.74272	2.75852	2.94287	1.85653	1.92571	2.42713	2.87273
AT1G04510	1.75124	1.87761	1.77255	1.65167	1.67128	1.83891	1.71914	1.70277	1.77704
AT1G04520	0.0522033	0.0216608	0.0307486	0.0563713	0.0649825	0.0758253	0.0553421	0.0475453	0.0649825
AT1G04555	0.549655	0.642098	0.561139	0.459243	0.415249	0.525072	0.692004	0.614006	0.489894
AT1G04590	1.4117	1.37137	1.36918	1.5307	1.51052	1.31214	1.2308	1.61402	1.3511
AT1G04635	0.292006	0.185415	0.237917	0.335814	0.443575	0.162449	0.222059	0.354478	0.391134
AT1G04640	0.388982	0.293176	0.367032	0.383359	0.514692	0.261569	0.326556	0.391806	0.571228
AT1G04690	1.73538	1.70502	1.85081	1.72365	1.86021	1.59094	1.72546	1.65231	1.77539
AT1G04710	0.761077	0.573564	0.732559	1.00938	0.930532	0.412204	0.594063	1.00191	0.828434
AT1G04750	1.78735	1.72612	1.77663	1.69217	1.88581	1.77514	1.7286	1.78685	1.92655
AT1G04780	1.10674	1.1253	1.16808	1.11305	0.926655	1.0413	1.16825	1.23619	1.07636
AT1G04790	0.882546	0.919787	0.753984	0.948113	0.871661	0.874077	0.829095	0.953894	0.90643
AT1G04810	1.83999	1.89685	1.84699	1.61923	1.36419	1.87997	2.34964	1.78637	1.98256
AT1G04820	0.526133	0.208091	0.144298	0.787108	1.05668	0.131167	0.364013	0.482084	1.02187
AT1G04850	2.22202	2.35665	2.26255	2.17722	1.95645	2.33617	2.2648	2.26507	2.15975
AT1G04860	1.06046	1.09574	1.00191	0.96305	1.08949	1.15397	1.07246	1.03641	1.0705
AT1G04870	1.49235	1.13944	1.04577	1.95122	1.9368	1.16653	1.08712	1.88206	1.71296
AT1G04900	0.789067	0.607047	0.656314	1.13094	1.0443	0.415912	0.524082	1.03487	0.889653
AT1G04920	0.768246	0.917333	1.078	0.673044	0.60366	0.930101	0.789585	0.740009	0.422598
AT1G04930	0.478982	0.485682	0.550021	0.449026	0.427235	0.448125	0.501119	0.536353	0.435683
AT1G04940	0.550632	0.41703	0.436325	0.812011	0.778495	0.375545	0.369785	0.720164	0.489612
AT1G04945	1.19373	1.07538	1.17227	1.10413	1.31535	1.17306	1.1164	1.16299	1.42882
AT1G04960	0.707802	0.734016	0.691328	0.697653	0.654073	0.671294	0.834951	0.712272	0.667427
AT1G04970	1.06347	1.36781	1.39122	0.927125	0.650958	1.27865	1.23844	1.05458	0.609832
AT1G04980	0.941347	0.761044	0.838387	1.27288	1.14591	0.634813	0.922971	0.828305	1.12094
AT1G05030	0.614284	0.776254	0.714571	0.52301	0.446584	0.676375	0.734922	0.655972	0.390579
AT1G05055	0.560898	0.50338	0.561454	0.506116	0.687603	0.469169	0.537731	0.467147	0.753399
AT1G05070	0.989434	0.998584	0.998388	1.01183	0.948832	0.810997	1.04313	1.1489	0.953681
AT1G05140	0.816833	0.941812	0.839168	0.762518	0.549567	1.07799	0.909186	0.820708	0.637862
AT1G05150	1.45519	1.74584	1.93878	1.07952	1.14185	1.6567	1.68997	1.33994	1.06349
AT1G05170	0.454471	0.423153	0.320717	0.470522	0.566038	0.457175	0.40393	0.458016	0.532934
AT1G05180	1.27127	1.37136	1.26185	1.1755	1.27584	1.34775	1.19666	1.18597	1.35506
AT1G05190	1.28497	0.91154	0.828087	1.63749	1.75942	0.976394	1.24	1.29122	1.62241
AT1G05205	1.00722	0.569883	0.678942	1.41666	1.50657	0.552587	0.770974	1.10111	1.44695
AT1G05270	1.05132	1.40534	1.33839	0.883378	0.616841	1.35066	1.28859	1.01676	0.522208
AT1G05350	0.29947	0.155307	0.120489	0.439352	0.412795	0.138641	0.251245	0.422457	0.449568
AT1G05360	0.545362	0.565542	0.674436	0.521771	0.489776	0.501943	0.475522	0.645083	0.49033
AT1G05410	0.912887	1.1169	0.828302	1.02331	0.773148	0.991808	0.884404	0.981139	0.702845
AT1G05460	0.607595	0.538807	0.53091	0.691154	0.650404	0.607381	0.470145	0.806136	0.562792
AT1G05500	0.820555	0.827432	0.86974	0.859002	0.682836	0.913587	0.792018	0.832822	0.788698
AT1G05520	1.18391	1.17684	1.31277	1.13036	1.2005	1.14785	1.01044	1.2451	1.24792
AT1G05570	0.511732	0.3707	0.363285	0.575876	0.645508	0.367437	0.423339	0.675863	0.666332
AT1G05600	0.580628	0.676256	0.714932	0.52301	0.371927	0.698574	0.635373	0.656952	0.372599
AT1G05680	0.697588	0.671489	0.59383	0.784181	0.673116	0.341828	0.693447	0.915468	0.901436
AT1G05720	1.37838	1.41925	1.41187	1.4194	1.33562	1.34208	1.34711	1.47229	1.27944
AT1G05750	0.461557	0.404902	0.468894	0.643985	0.429135	0.427906	0.355062	0.598339	0.362925
AT1G05780	0.569954	0.490756	0.652519	0.538666	0.552563	0.601754	0.528957	0.585964	0.610079
AT1G05785	0.753608	0.774519	0.988985	0.700946	0.597962	0.670054	0.892378	0.833626	0.575876
AT1G05830	1.18305	1.44915	1.37124	1.03088	0.907023	1.39493	1.28046	1.21279	0.825061
AT1G05850	1.46979	1.47522	1.58633	1.38064	1.35351	1.48107	1.76382	1.31778	1.40559
AT1G05900	0.484071	0.395783	0.582575	0.476137	0.610751	0.355623	0.462849	0.533227	0.456116
AT1G05910	0.906156	0.82696	0.830107	1.00372	1.04882	0.795473	0.747727	0.903008	1.08905
AT1G06040	1.30645	0.814962	1.31083	1.53694	1.21268	0.915674	1.43157	1.77336	1.45294
AT1G06070	1.3352	1.63472	1.4554	1.2698	1.15991	1.59472	1.31959	1.2396	1.01292
AT1G06150	0.628382	0.448908	0.607023	0.714289	0.758294	0.485167	0.56185	0.779826	0.669068
AT1G06190	1.50879	1.59339	1.47065	1.51289	1.51743	1.58089	1.47249	1.48454	1.43759
AT1G06210	1.35308	1.60702	1.52615	1.22668	1.06213	1.64506	1.39261	1.30193	1.07011
AT1G06220	1.97419	1.98512	1.96472	1.98339	1.99871	2.02105	1.94748	1.93152	1.96154
AT1G06290	1.43845	1.38669	1.31496	1.61192	1.54744	1.45884	1.19256	1.43745	1.5528
AT1G06380	0.813214	0.626809	0.737306	0.83287	0.980285	0.748539	0.658324	0.903553	1.01416
AT1G06390	1.32682	1.40011	1.36357	1.46453	1.14845	1.25158	1.28197	1.59224	1.11162
AT1G06410	1.58294	1.84173	1.93655	1.24455	1.22954	1.80943	1.93456	1.37955	1.30097
AT1G06450	0.762184	0.777315	0.709738	0.659147	0.904777	0.758051	0.666181	0.709229	0.9109
AT1G06470	0.710976	0.515672	0.629878	0.572454	1.07875	0.486407	0.609169	0.646309	1.14408
AT1G06500	1.02703	1.11473	1.02258	1.1576	0.807233	1.07446	1.06105	1.21773	0.761635
AT1G06510	0.556483	0.598471	0.579634	0.613748	0.406931	0.573844	0.602732	0.726842	0.350809
AT1G06515	0.892427	0.860536	0.818072	1.04017	0.901074	0.835796	0.851201	1.00482	0.825179
AT1G06530	1.8073	1.75508	1.73878	1.98495	1.99245	1.69899	1.59318	1.73731	1.95284
AT1G06550	0.266007	0.157631	0.226664	0.266608	0.391005	0.0943031	0.165478	0.413467	0.409243
AT1G06590	0.567895	0.453249	0.569887	0.737567	0.696734	0.290754	0.48184	0.760489	0.548894
AT1G06670	1.84094	1.96825	1.91915	1.70099	1.72634	2.03087	1.80983	1.79448	1.78093
AT1G06680	0.86882	1.34737	1.18087	0.368754	0.319603	1.50284	1.47439	0.477234	0.298911
AT1G06690	0.447758	0.178194	0.327102	0.647536	0.550547	0.251627	0.389325	0.748787	0.483782
AT1G06710	0.539592	0.539775	0.649159	0.636635	0.477907	0.47855	0.535527	0.602433	0.398354
AT1G06720	1.96429	1.86113	1.85891	2.0689	1.91706	1.92011	1.86782	2.21387	2.00289
AT1G06730	0.34951	0.286252	0.240977	0.416464	0.364695	0.305907	0.278641	0.501892	0.3978
AT1G06770	0.85977	0.794149	0.742993	1.17623	0.802778	0.772893	0.815945	1.06635	0.703023
AT1G06790	0.878452	0.733214	0.727511	1.02775	1.18747	0.712177	0.560049	0.831939	1.2393
AT1G06820	0.673361	0.66291	0.727044	0.713746	0.666071	0.649405	0.569146	0.75314	0.645212
AT1G06890	0.890134	0.839927	0.989978	0.933365	0.8952	0.882555	0.90864	0.875532	0.798067
AT1G06900	1.33319	1.04971	1.17426	1.80168	1.59696	0.960408	1.1545	1.63828	1.28065
AT1G06910	0.47008	0.413232	0.552647	0.527906	0.471229	0.411908	0.404478	0.569199	0.41047
AT1G06950	2.2135	2.32083	2.24405	2.11461	2.17755	2.3109	2.13675	2.18242	2.22177
AT1G06960	0.8858	0.760161	0.665809	1.13969	1.09936	0.660923	0.676253	1.16528	0.909817
AT1G07020	0.943367	0.98616	1.03487	0.917072	0.85479	1.00225	0.915112	0.99219	0.846719
AT1G07070	1.03643	0.591957	0.580321	1.43059	1.68971	0.646713	0.657084	1.17772	1.49981
AT1G07080	3.30233	3.61045	3.71357	2.92801	2.79085	3.71512	3.65637	3.20534	2.81551
AT1G07110	1.40048	1.64064	1.61679	1.20785	1.1417	1.54703	1.56079	1.43773	1.05905
AT1G07140	1.9616	1.72387	1.83933	2.15206	2.24819	1.76313	1.84886	1.88894	2.22263
AT1G07170	1.28258	1.41645	1.2457	1.44221	1.12682	1.35593	1.22865	1.40102	1.04332
AT1G07210	1.15631	0.909003	0.942705	1.41193	1.44585	0.922277	1.04244	1.256	1.31217
AT1G07320	1.72625	1.91297	1.6358	1.75629	1.65596	1.795	1.72405	1.70773	1.62097
AT1G07350	1.7424	2.46648	2.22092	1.5614	0.73546	2.56806	1.93216	1.77734	0.697917
AT1G07360	1.69914	1.49249	1.69049	1.59726	1.90621	1.62633	1.63235	1.61448	2.03186
AT1G07370	0.0549472	0.030108	0.041183	0.0258844	0.0776533	0.0553421	0.0430984	0.0547656	0.111137
AT1G07380	0.891274	0.842549	1.0111	1.025	0.855123	0.728093	0.793554	1.13645	0.73811
AT1G07470	0.841243	0.890268	0.849387	0.815384	0.881339	0.897888	0.790099	0.814962	0.790847
AT1G07480	1.10649	1.42257	1.32028	0.91758	0.790306	1.40212	1.19509	1.10426	0.708178
AT1G07570	0.695445	0.628625	0.523691	0.925353	0.761728	0.462849	0.511574	0.966895	0.77493
AT1G07590	0.699783	0.433913	0.394588	0.760998	0.88569	0.394023	0.96545	0.823506	0.933316
AT1G07615	1.12859	1.36123	1.14497	1.17826	0.950946	1.20404	1.19756	1.19001	0.803518
AT1G07660	1.06875	1.21034	1.24175	1.14471	0.913225	1.17152	1.13971	1.10617	0.628024
AT1G07670	1.40055	1.3969	1.28681	1.35965	1.57592	1.37841	1.27505	1.27848	1.6493
AT1G07705	0.73555	0.64716	0.659242	0.805828	0.957644	0.630414	0.663318	0.635716	0.881643
AT1G07745	0.538003	0.55772	0.518968	0.645767	0.477907	0.542942	0.443739	0.708178	0.407474
AT1G07750	0.571729	0.391689	0.616903	0.677774	0.693182	0.333983	0.453598	0.751878	0.652056
AT1G07770	2.81049	2.32423	2.34266	3.27456	3.26771	2.45027	2.46977	3.13195	3.20568
AT1G07780	0.56594	0.256945	0.390407	0.83858	0.944313	0.23844	0.397182	0.799423	0.6534
AT1G07790	1.40511	1.29678	1.38624	1.41021	1.55024	1.28279	1.38199	1.27942	1.65128
AT1G07810	1.14629	0.899671	1.02907	1.18137	1.39281	0.764775	1.18528	1.10211	1.60923
AT1G07820	1.86435	1.99062	1.94159	1.87704	1.81196	1.93186	1.89969	1.91499	1.54974
AT1G07830	2.1149	2.36886	2.35556	2.14391	1.78014	2.40963	2.15868	2.17416	1.53683
AT1G07840	1.48964	1.34222	1.26682	1.485	1.67343	1.49406	1.3331	1.56164	1.75463
AT1G07920	3.34747	3.27325	3.3313	3.43667	3.49602	3.26863	3.3061	3.33552	3.33069
AT1G07940	3.18484	2.90958	3.10366	3.45533	3.41253	3.01432	3.07857	3.25116	3.24901
AT1G07950	1.20451	1.18597	1.16006	1.34264	1.31565	1.03733	1.21864	1.15974	1.21351
AT1G07960	1.55899	1.49812	1.5816	1.72407	1.61361	1.5477	1.45539	1.66164	1.38902
AT1G07970	0.83897	0.795295	0.733547	1.0347	0.841401	0.871633	0.722667	1.02704	0.682411
AT1G08000	0.583494	0.57846	0.538199	0.666873	0.555017	0.489305	0.487217	0.69153	0.658426
AT1G08010	0.707043	0.686177	0.650061	0.936359	0.654084	0.629865	0.663188	0.79795	0.63621
AT1G08030	0.649582	0.652444	0.597443	0.658604	0.750097	0.544647	0.636316	0.672619	0.682166
AT1G08125	1.28855	1.53999	1.45083	1.15227	1.05457	1.43306	1.3322	1.29566	1.05519
AT1G08130	1.2468	1.27618	1.34798	1.27325	1.17471	1.23494	1.26247	1.1713	1.23573
AT1G08165	0.659991	1.07269	1.12319	0.317834	0.216066	1.03076	0.900538	0.521111	0.113755
AT1G08200	1.23371	0.988607	1.17252	1.29408	1.50975	1.10069	1.23377	1.21928	1.34833
AT1G08220	0.997199	0.848785	0.964359	1.12264	1.21774	1.002	0.795212	0.953764	1.07035
AT1G08320	0.660217	0.53429	0.505089	0.647361	0.580218	0.726912	0.749779	0.723716	0.812769
AT1G08360	3.19917	2.97142	2.99921	3.46463	3.43943	3.06935	2.85304	3.46463	3.32253
AT1G08370	1.57724	1.74137	1.89491	1.33674	1.28347	1.90892	1.65661	1.52702	1.27976
AT1G08380	0.088289	0.0228878	0.0338091	0.0216608	0.08065	0.0231287	0.405922	0.090867	0.0288811
AT1G08410	1.59196	1.78803	1.75675	1.48971	1.42182	1.7868	1.66368	1.50074	1.33437
AT1G08450	0.962574	0.809015	0.912343	1.30886	1.12467	0.625767	0.783648	1.06026	1.0696
AT1G08465	0.429749	0.403262	0.503956	0.41224	0.495899	0.356302	0.402559	0.577776	0.286499
AT1G08480	2.03401	1.83616	1.92395	2.20463	2.29145	1.79092	1.88028	2.12048	2.21781
AT1G08500	0.14829	0.105862	0.144984	0.145633	0.185958	0.204738	0.122572	0.0649825	0.211842
AT1G08510	1.59322	1.70561	1.78205	1.31928	1.36192	1.85999	1.72706	1.61586	1.38212
AT1G08520	0.989286	1.06499	0.937188	1.08459	1.06385	0.916653	0.913673	1.03147	0.899248
AT1G08540	0.588936	0.432143	0.404468	0.771769	0.726373	0.428716	0.585838	0.635538	0.721098
AT1G08580	1.86929	1.47115	1.44366	1.96005	2.43876	1.57322	1.54799	1.91784	2.58636
AT1G08600	1.38585	1.59648	1.64692	1.17914	1.05038	1.57362	1.54188	1.34412	1.1633
AT1G08610	0.842835	0.839501	0.845157	0.929059	0.843972	0.878775	0.750113	0.916353	0.739207
AT1G08620	1.11188	1.2033	1.22247	1.06336	0.863487	1.26747	1.22412	1.0261	1.02981
AT1G08640	1.76003	1.66922	1.59395	1.9177	1.90514	1.6602	1.65752	1.87695	1.79401
AT1G08650	0.629972	0.564908	0.55226	0.767252	0.755594	0.516832	0.573963	0.703529	0.602057
AT1G08660	0.886065	0.892546	0.832608	1.163	0.965634	0.648726	0.769865	0.894611	0.916732
AT1G08680	1.17271	1.27165	1.21908	1.10079	1.1916	1.28495	1.18002	1.12767	1.00815
AT1G08720	0.781775	1.0025	0.945515	0.594411	0.53023	0.933524	0.93803	0.834049	0.482556
AT1G08750	0.856002	0.884852	0.872246	0.841306	0.932136	0.808019	0.777161	0.844136	0.887176
AT1G08760	0.697223	0.723552	0.637304	0.689631	0.791824	0.647617	0.699323	0.744822	0.641968
AT1G08780	1.38418	1.31617	1.22883	1.4949	1.52331	1.2856	1.23813	1.40249	1.57824
AT1G08840	0.413571	0.334599	0.348273	0.56212	0.477907	0.209255	0.268747	0.594115	0.508558
AT1G08845	0.791148	0.73056	0.849989	0.75039	0.858119	0.656538	0.810832	0.785276	0.887507
AT1G08880	2.04533	2.06324	2.15297	1.92009	2.02226	2.06521	2.07551	1.96725	2.09887
AT1G08890	0.416972	0.158303	0.355911	0.483357	0.47491	0.1988	0.412158	0.463466	0.785276
AT1G08930	0.471997	0.415556	0.301656	0.406801	0.646688	0.31802	0.610545	0.353935	0.719067
AT1G08980	0.879194	1.43678	1.3086	0.425302	0.272483	1.47093	1.39901	0.516462	0.224513
AT1G09010	1.29516	1.83527	1.5978	0.989443	0.583818	1.7603	1.70909	1.2486	0.652435
AT1G09060	0.79558	0.90505	0.972517	0.664172	0.592641	0.95447	0.888098	0.802041	0.591957
AT1G09070	2.39741	3.16938	3.15664	1.58549	1.57928	2.95894	3.04678	1.92043	1.79072
AT1G09100	1.99757	2.3121	2.19791	1.55087	1.38061	2.29161	2.60078	1.74501	1.91516
AT1G09130	1.62183	1.64729	1.60954	1.69133	1.61656	1.6021	1.66101	1.58338	1.5634
AT1G09150	1.58483	1.413	1.48022	1.72191	1.8038	1.49053	1.4644	1.66517	1.63521
AT1G09160	0.443908	0.275609	0.255038	0.594836	0.626961	0.167826	0.381481	0.498895	0.743158
AT1G09200	0.463755	0.274218	0.214542	0.572584	0.852059	0.266946	0.352464	0.353133	0.815692
AT1G09210	1.22698	0.666189	0.648808	1.78471	1.91043	0.693052	0.952872	1.36009	1.77923
AT1G09230	0.97739	1.0359	1.14432	1.00152	0.883671	0.90616	1.00887	0.965962	0.875779
AT1G09300	1.21324	1.12659	1.13652	1.3358	1.1706	1.37602	1.17157	1.2664	1.12209
AT1G09310	0.118923	0.148726	0.109653	0.0433217	0.0361014	0.0115643	0.311991	0.103538	0.187184
AT1G09320	0.766373	0.867722	0.885219	0.710881	0.614561	0.89584	0.706073	0.786046	0.667841
AT1G09330	1.04983	0.79559	1.0076	1.23197	1.21178	0.953561	0.965378	1.04684	1.18314
AT1G09390	0.151087	0.0186642	0.0706786	0.305163	0.126968	0.0960915	0.118541	0.226283	0.24372
AT1G09490	0.458014	0.346042	0.354658	0.648209	0.655972	0.286498	0.294343	0.529003	0.54374
AT1G09520	1.28854	1.50455	1.57466	1.22966	1.01172	1.53469	1.30876	1.27907	0.873962
AT1G09530	0.751422	0.80623	0.682737	0.686376	0.932693	0.823982	0.55937	0.710999	0.806314
AT1G09560	0.75247	0.827302	0.818719	0.715234	0.71442	0.601789	0.882735	0.803659	0.657069
AT1G09580	0.315221	0.186642	0.164045	0.427365	0.548894	0.123488	0.165478	0.407474	0.491675
AT1G09590	2.19971	1.51074	1.61315	2.79723	3.01174	1.73093	1.70272	2.42482	2.78403
AT1G09640	3.24555	3.51001	3.50606	3.13953	2.86395	3.43583	3.37927	3.27067	2.8679
AT1G09660	1.44569	1.22015	1.2884	1.55271	1.77144	1.28096	1.38054	1.4095	1.65614
AT1G09690	3.17812	2.80024	2.78453	3.66383	3.60829	2.83548	2.73133	3.46634	3.51855
AT1G09700	0.846333	0.761305	0.684943	1.09113	0.995319	0.607416	0.673094	1.10211	0.84769
AT1G09760	1.60141	1.54674	1.46458	1.64009	1.70713	1.55464	1.48868	1.59694	1.80796
AT1G09780	0.194952	0.040325	0.0749921	0.213069	0.281473	0.0437777	0.252274	0.109531	0.540697
AT1G09795	1.40405	1.54435	1.37766	1.50127	1.4214	1.39815	1.30986	1.43546	1.24269
AT1G09800	0.385646	0.503427	0.380359	0.352708	0.368376	0.395942	0.241469	0.352036	0.489351
AT1G09810	1.05133	0.988272	1.04912	1.05444	1.21448	0.972303	0.99231	0.877916	1.26035
AT1G09830	0.768357	0.497126	0.501582	0.927915	1.18083	0.42743	0.591714	0.786374	1.22294
AT1G09840	0.746209	0.721735	0.851712	0.765646	0.750815	0.668826	0.856074	0.865303	0.4921
AT1G09870	1.47229	1.67257	1.692	1.36138	1.26204	1.55926	1.56044	1.39535	1.28169
AT1G09900	0.634221	0.451479	0.694882	0.71062	0.573552	0.511574	0.70284	0.702008	0.727514
AT1G09980	1.04056	1.0106	1.12376	0.961503	1.00478	1.04848	1.15323	1.07559	0.949555
AT1G10030	0.486615	0.245501	0.267412	0.693693	0.847401	0.223848	0.30177	0.587616	0.716451
AT1G10040	0.537375	0.388692	0.59396	0.590989	0.546323	0.303558	0.516272	0.653661	0.704072
AT1G10130	1.04727	0.968806	1.08434	1.09321	1.0951	1.03218	1.01223	1.0748	1.01774
AT1G10200	0.42205	0.177393	0.146924	0.692727	0.816223	0.0900351	0.322316	0.549992	0.570558
AT1G10270	1.29523	1.23733	1.28494	1.13331	1.47951	1.28283	1.28175	1.07364	1.58806
AT1G10290	1.03539	0.960051	1.00114	1.11064	1.17432	0.982035	1.023	0.976994	1.05351
AT1G10310	1.68974	1.87753	1.95376	1.38393	1.54079	1.94547	1.72949	1.55604	1.53951
AT1G10430	0.845769	0.939253	0.889584	0.873787	0.798915	0.811988	0.832802	0.854614	0.765635
AT1G10500	1.44631	1.53874	1.4762	1.30641	1.35274	1.52871	1.61566	1.44906	1.30618
AT1G10510	1.20579	1.46233	1.36572	1.14303	1.06516	1.33257	1.12361	1.10018	1.05751
AT1G10522	1.9165	1.8439	1.63996	2.1121	2.08622	1.75178	1.87329	2.09459	1.92221
AT1G10570	0.909392	1.20816	1.09612	0.701925	0.754496	1.11969	0.939326	0.86391	0.597916
AT1G10600	1.0568	1.19126	1.38044	0.79672	0.797984	1.24818	1.35358	1.00175	0.696311
AT1G10630	0.752778	0.422977	0.457761	1.22436	1.07479	0.437801	0.492503	0.874591	1.02531
AT1G10670	0.845266	0.488678	0.608144	1.28793	1.24367	0.417831	0.610792	1.05664	1.03661
AT1G10720	0.621619	0.570981	0.742054	0.601585	0.487451	0.554257	0.711079	0.608981	0.699305
AT1G10740	0.561639	0.446454	0.587442	0.62262	0.577776	0.477311	0.514483	0.571912	0.69428
AT1G10760	1.57265	1.16954	1.33516	1.76501	1.95774	1.12902	1.48551	1.81113	1.91758
AT1G10900	0.823853	0.660515	0.952802	0.904743	0.849704	0.62326	0.798371	0.954107	0.847653
AT1G10910	1.02333	1.20478	1.36969	0.997641	0.671228	1.11942	1.10534	1.1169	0.610751
AT1G10930	0.465218	0.355162	0.419216	0.590742	0.537451	0.38135	0.337441	0.561553	0.535669
AT1G10950	1.79826	1.48762	1.52687	2.08057	2.07754	1.60593	1.65069	2.05004	1.89762
AT1G11130	0.409542	0.185958	0.208421	0.622999	0.736622	0.184338	0.113164	0.56959	0.645625
AT1G11200	0.521427	0.471123	0.379972	0.593998	0.650521	0.348576	0.476512	0.577776	0.667723
AT1G11280	0.854236	0.70163	0.817685	1.0362	1.12947	0.45969	0.72523	1.00342	0.954354
AT1G11310	1.21758	1.30938	1.2351	1.1662	1.14511	1.28909	1.22462	1.23103	1.14126
AT1G11380	0.507816	0.592641	0.625313	0.411697	0.385813	0.496302	0.62641	0.513891	0.414022
AT1G11390	0.626429	0.541002	0.613059	0.693182	0.737294	0.493703	0.54188	0.831005	0.557767
AT1G11400	1.10961	1.14291	1.01623	1.28319	1.18427	1.02107	0.993286	1.17495	1.05693
AT1G11410	0.466369	0.157631	0.121742	0.686045	0.921581	0.130785	0.252484	0.616331	0.831447
AT1G11430	1.94439	1.71841	1.72959	2.16135	2.14338	1.87285	1.81714	2.05754	2.04829
AT1G11475	2.62637	2.59838	2.60267	2.64324	2.67299	2.59507	2.53056	2.68131	2.68493
AT1G11580	0.267308	0.00722028	0.0338091	0.348235	0.557066	0.122248	0.26021	0.155498	0.647727
AT1G11650	3.12922	3.44111	3.46339	2.91911	2.68463	3.35008	3.43375	3.07962	2.67449
AT1G11660	0.423339	0.291277	0.280353	0.561011	0.468115	0.28043	0.366031	0.557884	0.576549
AT1G11670	0.569634	0.330375	0.454146	0.539893	0.889112	0.44139	0.618814	0.482556	0.797559
AT1G11680	1.52634	1.40741	1.36728	1.80833	1.79661	1.29409	1.36656	1.52423	1.63878
AT1G11720	1.29319	1.6183	1.53934	1.1353	0.95111	1.63063	1.45724	1.17804	0.84592
AT1G11750	1.28937	1.20019	1.23205	1.42968	1.47784	1.18566	1.21348	1.22579	1.34722
AT1G11755	0.687124	0.598104	0.682062	0.769738	0.767698	0.602468	0.56198	0.777797	0.734852
AT1G11760	1.00291	1.21495	1.23596	0.955747	0.601089	1.22973	1.14115	1.0123	0.640988
AT1G11820	1.00087	0.794102	0.973286	1.11809	1.27068	0.878716	0.924164	0.898197	1.14709
AT1G11860	2.02262	2.17944	2.05869	1.89218	1.81252	2.24076	2.18675	2.00564	1.80974
AT1G11870	0.708532	0.604723	0.663001	0.810063	0.673291	0.720033	0.649417	0.760619	0.785667
AT1G11890	1.02292	1.01218	0.998251	0.963099	1.16039	0.914301	0.971992	1.02357	1.13737
AT1G11950	0.559289	0.461202	0.611084	0.64795	0.564562	0.457854	0.526858	0.763486	0.441004
AT1G11960	0.503359	0.508699	0.685123	0.505018	0.477234	0.449235	0.608371	0.455019	0.342491
AT1G12000	0.884865	0.520013	0.552935	1.15491	1.36972	0.553148	0.575669	0.883971	1.45496
AT1G12020	0.837565	0.643195	0.725572	0.791367	0.929994	0.814159	0.786179	0.824342	1.1826
AT1G12050	0.967009	0.77316	0.876545	1.08497	1.18281	0.715751	0.927918	0.999281	1.17073
AT1G12060	0.499115	0.513336	0.68987	0.434585	0.282275	0.728569	0.563769	0.555821	0.231733
AT1G12090	0.351242	0.0632128	0.0221217	0.476671	0.722997	0.136162	0.547904	0.163839	0.66998
AT1G12120	0.716782	0.598057	0.676496	0.796603	0.74238	0.64224	0.673991	0.880922	0.721509
AT1G12140	0.602549	0.690987	0.806864	0.567429	0.544541	0.496862	0.544742	0.604758	0.566757
AT1G12230	1.03121	1.26934	1.28211	0.911244	0.750651	1.13982	1.25583	1.05296	0.596442
AT1G12310	1.42126	1.31518	1.36268	1.44569	1.52151	1.29848	1.38234	1.45534	1.58598
AT1G12330	1.21007	1.5685	1.84581	0.779156	0.574532	1.52654	1.82731	0.906004	0.675701
AT1G12360	0.908433	1.05275	1.03975	0.924292	0.651337	0.990127	1.096	0.828448	0.690303
AT1G12390	0.646247	0.590329	0.652699	0.715647	0.633639	0.725408	0.600131	0.824682	0.427919
AT1G12400	0.516009	0.287562	0.415035	0.692214	0.647654	0.426367	0.419632	0.536094	0.699472
AT1G12410	1.48398	1.38282	1.3802	1.74974	1.65263	1.30326	1.3322	1.52261	1.54277
AT1G12470	1.01059	1.30222	1.17671	0.868547	0.810241	1.20759	0.994264	0.899459	0.831054
AT1G12530	0.750454	0.785831	0.710319	0.841565	0.706657	0.615142	0.723477	0.826664	0.791448
AT1G12580	0.797974	0.892888	0.830241	0.750651	0.607082	0.850008	0.886321	0.887555	0.681184
AT1G12640	0.844824	0.898784	0.859989	0.894267	0.849672	0.827605	0.925961	0.860786	0.642511
AT1G12650	1.49261	1.40687	1.28188	1.64564	1.53751	1.35583	1.35866	1.60631	1.74097
AT1G12680	0.744821	0.999767	0.838349	0.655854	0.537451	0.864052	0.881495	0.657883	0.528331
AT1G12710	0.696899	0.8597	0.758128	0.643266	0.600959	0.71866	0.714775	0.763451	0.517938
AT1G12750	0.485669	0.598221	0.586286	0.483228	0.466475	0.504838	0.523271	0.392904	0.332817
AT1G12770	0.980462	0.949162	0.886724	1.1508	1.07593	0.836211	0.73987	1.06589	1.13314
AT1G12780	2.14585	2.33921	2.22972	1.84708	1.9575	2.40865	2.31418	1.99994	2.07674
AT1G12830	1.32939	1.22199	1.20257	1.31604	1.43311	1.21689	1.24202	1.38742	1.61039
AT1G12840	1.35696	1.29699	1.33884	1.43564	1.4421	1.38067	1.31395	1.3159	1.33104
AT1G12845	0.317864	0.274937	0.183793	0.272601	0.480903	0.125837	0.185447	0.378475	0.634748
AT1G12850	1.17368	1.03457	1.19012	1.24008	1.29797	1.064	1.1263	1.10022	1.33485
AT1G12860	0.966695	0.918726	0.958392	1.02374	1.13737	0.779463	0.910547	0.979695	1.02292
AT1G12910	1.11016	1.11845	1.02898	1.14493	1.05109	1.25402	1.16965	1.12565	0.9889
AT1G12930	0.597797	0.569211	0.534572	0.688829	0.765397	0.419632	0.530446	0.743311	0.527104
AT1G12970	0.51456	0.75222	0.571841	0.407356	0.319603	0.717684	0.592394	0.434585	0.324913
AT1G13000	0.643559	0.611435	0.601069	0.639219	0.781182	0.471898	0.666608	0.670424	0.704203
AT1G13020	0.845396	0.733933	0.75468	1.00887	1.09574	0.575501	0.728306	0.802845	1.05736
AT1G13030	0.865069	0.718395	1.01184	0.908248	0.834899	0.955698	0.771191	0.849423	0.873879
AT1G13080	0.0691919	0.0216608	0.0221217	0.050542	0.0619859	0.034693	0.0742027	0.0980873	0.188954
AT1G13120	0.899055	0.855086	0.950947	0.928176	0.889912	0.810353	0.771093	1.02234	0.963356
AT1G13160	0.919691	0.678661	0.628191	1.22658	1.21195	0.729415	0.679963	0.98802	1.2042
AT1G13180	0.484971	0.402707	0.393203	0.519341	0.652432	0.454443	0.400759	0.568774	0.484998
AT1G13195	0.55625	0.560435	0.648942	0.506541	0.543315	0.486921	0.535396	0.635787	0.533652
AT1G13220	0.926846	0.939287	1.19769	0.932646	0.740811	0.913753	0.939055	1.00884	0.748327
AT1G13270	0.772947	0.453804	0.547633	0.924378	1.21922	0.394154	0.692338	0.76134	1.18123
AT1G13280	0.369182	0.31007	0.309162	0.319603	0.367574	0.364408	0.319821	0.409798	0.551207
AT1G13380	1.6641	1.54479	1.43562	2.02261	1.74607	1.49965	1.51667	1.9512	1.58819
AT1G13440	3.05744	2.95741	2.98569	3.2208	3.11069	2.90083	3.00058	3.19551	3.08427
AT1G13460	0.551386	0.596114	0.789712	0.512534	0.518244	0.566237	0.525499	0.559111	0.348485
AT1G13560	1.82194	1.65202	1.78372	1.8095	1.98236	1.90394	1.71234	1.78527	1.94525
AT1G13570	0.730189	0.83988	0.859735	0.745083	0.515071	0.730094	0.803071	0.877795	0.474238
AT1G13690	2.00253	2.15814	2.15136	1.90882	1.84333	2.1683	1.9918	2.05299	1.75024
AT1G13730	1.03718	0.584749	0.672255	1.24381	1.66514	0.606855	0.783005	1.07539	1.65153
AT1G13770	0.776688	0.778742	0.901354	0.708048	0.784147	0.658074	0.792485	0.821214	0.770968
AT1G13810	0.887438	0.822147	0.899162	1.02906	0.889535	0.798754	0.802212	0.886883	0.970185
AT1G13820	1.02689	1.27882	1.40226	0.990633	0.598896	1.25892	1.17584	1.07071	0.450807
AT1G13870	0.714766	0.705856	0.767369	0.68693	0.752338	0.751565	0.545887	0.745081	0.762826
AT1G13880	0.945898	1.32003	1.24264	0.732117	0.4541	1.17476	1.34235	0.893856	0.420027
AT1G13980	1.10615	1.00419	1.04967	1.33336	1.12459	0.845345	0.999905	1.40898	1.07818
AT1G14000	0.961393	0.939763	1.00425	0.892072	1.01773	0.930778	1.01262	0.826831	1.06821
AT1G14010	0.643908	0.565117	0.45958	0.833376	0.841093	0.483036	0.634993	0.661422	0.667039
AT1G14030	0.512751	0.355705	0.301788	0.763782	0.765517	0.272454	0.272454	0.755594	0.605312
AT1G14060	1.4932	1.21803	1.2243	1.66777	1.74711	1.26874	1.35785	1.50516	1.94729
AT1G14200	0.662704	1.01553	0.768085	0.80272	0.112528	1.05685	0.612627	0.833762	0.105308
AT1G14270	0.616595	0.618112	0.52733	0.738403	0.714042	0.546017	0.50019	0.660879	0.623976
AT1G14360	0.845912	0.786764	0.800359	1.03273	0.996754	0.655296	0.775805	0.833272	0.882659
AT1G14380	0.804465	0.850141	0.860556	0.817579	0.691956	0.766837	0.955782	0.830922	0.664301
AT1G14410	1.03525	0.761293	0.779044	1.32199	1.35852	0.788345	0.824733	1.13758	1.30037
AT1G14450	1.51184	1.1483	1.24985	1.80727	1.91927	1.16056	1.31586	1.58367	1.89877
AT1G14560	0.570225	0.444814	0.521764	0.639891	0.675992	0.441224	0.526048	0.656952	0.652303
AT1G14570	1.60352	1.91265	1.88504	1.34863	1.29304	1.803	1.81311	1.48556	1.29729
AT1G14580	0.535852	0.476858	0.432843	0.649731	0.679414	0.394406	0.424962	0.533098	0.690729
AT1G14610	1.87972	1.83925	1.7709	2.02587	2.01952	1.72639	1.67118	2.0249	1.95374
AT1G14650	1.97472	2.11467	2.12298	1.86583	1.76152	2.12385	1.9814	1.98786	1.84436
AT1G14670	1.3459	0.99795	1.06359	1.71485	1.65629	0.997292	1.14618	1.61281	1.56665
AT1G14690	0.64	0.523565	0.518791	0.967071	0.693053	0.3406	0.411095	0.921542	0.736257
AT1G14710	1.23814	1.21432	1.28963	1.29692	1.25052	1.22066	1.16743	1.17584	1.28999
AT1G14810	1.37132	0.883754	0.892977	1.67566	1.96828	1.0297	1.1204	1.41188	1.97179
AT1G14830	0.861379	0.636814	0.659676	1.09316	1.09792	0.708336	0.692503	0.938862	1.05621
AT1G14850	1.85738	2.0579	1.96784	1.78957	1.56302	1.98044	1.95643	1.96306	1.58543
AT1G14860	1.25747	1.71843	1.58529	1.11174	0.641167	1.63267	1.49079	1.23112	0.661718
AT1G14900	1.40843	1.24475	1.10227	1.6326	1.60332	1.18585	1.19367	1.51099	1.78309
AT1G14910	1.24791	1.81118	1.28344	1.02414	0.903779	1.73596	1.2379	1.07381	0.918842
AT1G14920	1.84413	2.55693	1.40067	1.53671	1.69105	2.51887	1.44375	1.69714	1.90157
AT1G14930	2.53944	4.05825	3.6415	1.1921	0.960861	4.04823	3.9147	1.4247	1.1282
AT1G14980	2.80378	2.77025	2.48873	2.9328	2.89924	2.82355	2.69176	2.78673	3.02963
AT1G14990	0.78525	0.459254	0.520643	0.965289	1.13698	0.50057	0.62022	1.07526	0.993581
AT1G15000	0.134909	0.0559925	0.0147478	0.164297	0.24372	0.0523138	0.0827388	0.123972	0.337584
AT1G15110	1.12425	1.28609	1.29613	1.02424	1.02487	1.19494	1.15707	1.05537	0.959968
AT1G15120	2.12411	2.06784	1.99047	2.34288	2.42599	1.90905	1.90183	2.14106	2.20641
AT1G15140	1.05895	1.00981	1.16494	0.950946	1.10735	1.10266	1.13317	0.88287	1.12326
AT1G15210	0.097664	0.0114439	0	0.102311	0.181062	0.0596101	0.0649872	0.0836467	0.27548
AT1G15215	0.770205	0.802303	0.965542	0.816364	0.727373	0.676253	0.72976	0.839123	0.60759
AT1G15220	0.510186	0.340049	0.418784	0.673964	0.702974	0.27919	0.288966	0.60366	0.767284
AT1G15250	2.03836	1.81755	1.84665	2.49445	2.27776	1.78411	1.71715	2.29134	2.0679
AT1G15270	2.3481	2.19022	2.13391	2.46235	2.57886	2.18749	2.24568	2.3883	2.59082
AT1G15290	0.677919	0.646441	0.504642	0.555267	0.856809	0.613736	0.86422	0.523553	0.856349
AT1G15390	1.40624	1.25613	1.18136	1.57113	1.58441	1.3688	1.29314	1.56124	1.42748
AT1G15410	0.638585	0.350266	0.367466	1.01644	1.00532	0.329036	0.409426	0.835454	0.784015
AT1G15420	2.0452	1.96647	1.97065	2.13114	2.09236	2.03471	1.8866	2.12554	2.15083
AT1G15440	1.75906	1.64204	1.5868	1.91079	1.85799	1.74672	1.58533	1.905	1.8323
AT1G15470	0.578333	0.421124	0.392094	0.79114	0.748503	0.236521	0.459821	0.809934	0.758849
AT1G15480	1.17117	1.27733	1.32494	1.30121	0.898622	1.27997	1.19368	1.29635	0.801843
AT1G15500	3.43838	3.22796	3.20239	3.71842	3.73013	3.19287	3.19681	3.66892	3.55952
AT1G15510	0.421238	0.436367	0.308595	0.506245	0.377366	0.272454	0.371156	0.531328	0.561979
AT1G15690	3.44558	3.16754	3.26646	3.56786	3.65948	3.27346	3.34164	3.55369	3.72789
AT1G15700	0.692634	0.963441	0.75473	0.674093	0.504216	0.830421	0.657262	0.723586	0.435683
AT1G15710	0.419815	0.329277	0.390407	0.549437	0.464693	0.246977	0.377082	0.493445	0.504346
AT1G15730	0.755284	0.828143	0.852411	0.749718	0.807788	0.611518	0.809758	0.672018	0.712013
AT1G15780	0.882575	1.02045	1.05759	0.902125	0.760917	0.915983	0.880647	0.867038	0.659819
AT1G15810	1.20802	1.01557	1.2245	1.31012	1.43786	1.07838	1.10501	1.09408	1.3966
AT1G15820	0.0820888	0.0445486	0.0190613	0.0433217	0.040325	0.0115643	0.389513	0.0433217	0.0662095
AT1G15870	0.602078	0.373154	0.444964	0.816235	0.867828	0.39884	0.391555	0.769445	0.747017
AT1G15885	0.714877	0.826288	0.747526	0.862177	0.512109	0.797822	0.617444	0.913828	0.442348
AT1G15930	3.12917	2.64506	2.58291	3.70514	3.65822	2.80351	2.62461	3.61102	3.38292
AT1G16000	1.43967	1.20475	1.21758	1.66334	1.5631	1.39667	1.34196	1.43531	1.68855
AT1G16040	1.14693	1.06529	1.09948	1.20991	1.17551	1.08764	1.10168	1.2171	1.21672
AT1G16170	0.391742	0.235284	0.28898	0.54099	0.61088	0.197691	0.294474	0.503791	0.456671
AT1G16190	1.24001	1.19368	1.18119	1.3325	1.50394	1.07825	0.96521	1.19386	1.46567
AT1G16280	0.955264	0.88963	0.845242	0.957233	1.02107	1.02044	0.842104	1.02927	1.03433
AT1G16320	0.735969	0.634159	0.744501	0.793488	0.721817	0.585097	0.831957	0.898691	0.677644
AT1G16340	0.624516	0.564987	0.512583	0.864878	0.695082	0.535646	0.369237	0.763615	0.684181
AT1G16350	2.45992	2.93762	2.70813	2.23001	2.08618	2.86487	2.53056	2.36298	1.96914
AT1G16430	0.586871	0.478344	0.533583	0.683095	0.680086	0.508296	0.467117	0.638546	0.702727
AT1G16460	1.40238	1.65699	1.6521	1.23958	1.07847	1.60159	1.62083	1.3117	1.06737
AT1G16470	1.8777	1.94107	1.89387	1.63036	1.75247	1.88225	2.11891	1.64891	2.15666
AT1G16520	0.368365	0.0848736	0.0676182	0.720497	0.729713	0.0742027	0.085767	0.522208	0.64977
AT1G16560	1.13624	1.13256	1.07709	1.30063	1.14745	1.16457	1.08602	1.25524	0.924883
AT1G16570	0.542597	0.555985	0.507583	0.690186	0.558014	0.448817	0.524808	0.619577	0.433913
AT1G16610	2.50212	2.66948	2.68937	2.3084	2.19275	2.74611	2.52611	2.4945	2.39694
AT1G16670	0.54395	0.635963	0.538284	0.616756	0.483228	0.468226	0.530316	0.604215	0.473566
AT1G16700	0.802598	0.463891	0.45482	1.03458	1.21044	0.468345	0.684098	0.899542	1.19311
AT1G16710	1.34277	1.5673	1.685	1.09802	0.979617	1.62139	1.52856	1.29759	0.976655
AT1G16740	1.98327	1.79033	1.8632	2.11279	2.25979	1.78683	1.77705	2.04905	2.22043
AT1G16790	0.793512	0.711304	0.579948	0.969596	0.995272	0.568968	0.674883	0.972228	0.867874
AT1G16810	2.49498	3.06795	2.91357	2.0536	1.81582	2.92467	2.89738	2.18881	2.11541
AT1G16860	0.686211	0.784736	0.695991	0.80584	0.609524	0.642193	0.730355	0.712142	0.509112
AT1G16870	0.880848	0.759098	0.788924	1.11001	1.07332	0.724848	0.649025	0.894646	1.04096
AT1G16890	2.59073	2.80837	2.74337	2.38114	2.22004	2.87686	2.85548	2.60064	2.24885
AT1G16900	0.982826	0.870399	1.06691	1.01373	1.10558	0.748275	0.946613	0.932949	1.17708
AT1G16916	0.740481	0.600793	0.750586	0.943416	0.775732	0.595303	0.677911	0.855665	0.722489
AT1G16920	0.898527	0.643398	0.54302	1.35793	1.20295	0.58096	0.527406	1.28224	1.03574
AT1G16970	0.7516	0.865823	0.856629	0.747948	0.707919	0.704581	0.733636	0.748586	0.649188
AT1G17020	0.787403	0.247401	0.197288	1.29911	1.55496	0.264597	0.417404	0.867765	1.4291
AT1G17070	0.602373	0.560221	0.666281	0.664548	0.58909	0.48103	0.602982	0.627386	0.627516
AT1G17130	1.52529	1.52114	1.66739	1.25459	1.6004	1.56401	1.53205	1.41587	1.65029
AT1G17200	0.645901	0.291277	0.17948	1.02031	1.16941	0.246977	0.350925	0.731907	1.15997
AT1G17220	1.04922	0.978894	1.01865	1.09471	1.02902	0.973582	1.11699	1.02758	1.15358
AT1G17280	1.58336	1.73717	1.886	1.37292	1.26602	1.89438	1.70045	1.66821	1.15254
AT1G17290	1.86266	2.03322	1.99114	1.56548	1.66357	1.93248	2.08587	1.81104	1.8242
AT1G17350	0.480947	0.382828	0.473075	0.605016	0.660066	0.30096	0.36138	0.585504	0.475465
AT1G17440	1.09057	1.09341	1.30066	1.04481	1.04481	1.19402	1.16671	0.989866	0.896559
AT1G17455	0.33508	0.2955	0.22929	0.267835	0.429135	0.26021	0.290206	0.449994	0.455019
AT1G17510	1.60848	1.64518	1.67353	1.47984	1.49399	1.6977	1.71074	1.55277	1.61742
AT1G17590	0.545403	0.553	0.491147	0.643645	0.475465	0.517381	0.472625	0.654923	0.552859
AT1G17650	0.57368	0.261841	0.298161	0.97503	0.991911	0.200719	0.328487	0.670177	0.850934
AT1G17690	1.19715	1.17154	1.2006	1.13324	1.31034	1.12996	1.05333	1.1948	1.38123
AT1G17730	0.827378	0.868595	0.959564	0.671392	0.719196	0.877224	0.891054	0.763073	0.872865
AT1G17850	0.581103	0.405032	0.422144	0.835275	0.91319	0.225088	0.394023	0.762814	0.682293
AT1G17890	0.496566	0.309812	0.406408	0.687979	0.653153	0.339921	0.336332	0.532672	0.701075
AT1G17930	0.753199	0.905664	0.837367	0.620543	0.569199	0.830218	0.71661	0.880746	0.667416
AT1G17940	0.54575	0.667478	0.692247	0.509112	0.478332	0.617325	0.42675	0.558557	0.418754
AT1G18070	2.17648	2.17251	2.23694	2.15829	2.16976	2.20037	2.10045	2.14963	2.22459
AT1G18080	3.49062	3.44051	3.41295	3.71958	3.62929	3.33408	3.32218	3.57466	3.48672
AT1G18150	0.546364	0.379819	0.480281	0.546441	0.761291	0.364969	0.430505	0.707882	0.695248
AT1G18190	0.508774	0.532391	0.583261	0.559111	0.494117	0.476881	0.474378	0.473011	0.477907
AT1G18210	1.83969	1.835	1.97102	1.71249	1.81905	1.7997	1.96578	1.65337	1.96471
AT1G18250	0.0846331	0.0445486	0.0485569	0.110758	0.172744	0.0407495	0.0754425	0.0547656	0.128195
AT1G18300	0.512607	0.828023	0.498653	0.390462	0.413467	0.608656	0.453027	0.483357	0.425302
AT1G18335	0.63867	0.735834	0.69875	0.634311	0.508015	0.692933	0.682823	0.704626	0.454347
AT1G18340	0.655631	0.615954	0.787116	0.763911	0.699483	0.509106	0.482389	0.777088	0.609406
AT1G18360	0.549619	0.558735	0.670075	0.575322	0.484325	0.502919	0.530864	0.58187	0.494672
AT1G18440	0.479458	0.553968	0.546092	0.462923	0.35259	0.541833	0.471254	0.47314	0.435812
AT1G18480	0.621204	0.38704	0.395275	0.590828	0.960301	0.417283	0.395942	0.649473	1.16431
AT1G18500	1.8345	2.22212	2.24091	1.46357	1.2992	2.29424	2.09109	1.72448	1.35631
AT1G18540	2.8041	2.30197	2.29821	3.20238	3.37627	2.40054	2.48248	2.96075	3.39214
AT1G18580	0.413125	0.400265	0.527198	0.343034	0.456246	0.390435	0.387967	0.314837	0.486897
AT1G18600	0.418607	0.268389	0.31503	0.567429	0.574649	0.293103	0.287177	0.487451	0.550794
AT1G18650	0.525288	0.273664	0.313475	0.832822	0.899588	0.297371	0.273694	0.676535	0.625746
AT1G18660	0.912284	1.00676	0.852181	0.845081	0.887636	0.964401	0.861012	0.929826	0.95013
AT1G18700	1.38023	1.62177	1.62952	1.17758	0.955666	1.75377	1.60606	1.44027	0.868644
AT1G18800	2.05713	1.75287	1.89208	2.42226	2.31613	1.75602	1.79585	2.28729	2.2252
AT1G18850	1.32491	1.1984	1.24498	1.33282	1.53714	1.2329	1.03063	1.31964	1.69708
AT1G18890	0.414809	0.444012	0.497016	0.340721	0.354478	0.34004	0.451714	0.446454	0.445357
AT1G18950	1.12405	1.2982	1.23589	0.9931	0.93654	1.26947	1.17205	1.14003	0.951486
AT1G19100	0.578588	0.661305	0.624192	0.541545	0.534324	0.593514	0.583988	0.595095	0.495899
AT1G19130	1.34962	1.52084	1.52975	1.33488	1.05267	1.4207	1.4789	1.29518	1.16985
AT1G19290	0.824478	1.00779	0.922994	0.78477	0.69973	0.82602	0.832258	0.89947	0.624944
AT1G19360	0.653681	0.563217	0.590383	0.806383	0.746851	0.468739	0.713844	0.597112	0.740303
AT1G19370	0.712213	0.570308	0.61535	0.635291	0.822983	0.487087	0.853547	0.76869	0.941553
AT1G19430	0.690919	0.617428	0.738125	0.795493	0.742759	0.55993	0.678721	0.72329	0.671096
AT1G19440	0.343262	0.331059	0.316536	0.426138	0.54276	0.111924	0.272454	0.3226	0.418918
AT1G19450	0.276738	0.453393	0.365092	0.123972	0.211842	0.291315	0.251245	0.217835	0.300939
AT1G19480	0.452111	0.359386	0.54238	0.462251	0.459254	0.46397	0.446206	0.470686	0.414694
AT1G19485	1.03303	1.27396	1.20673	0.94376	0.844138	1.13309	1.08448	0.992863	0.790433
AT1G19490	1.84983	2.02162	2.21385	1.67851	1.35702	2.05772	2.00309	2.00904	1.46916
AT1G19580	1.06424	1.00422	1.03009	1.18975	1.12739	1.07224	1.06008	1.07001	0.959511
AT1G19690	0.524275	0.480786	0.602889	0.55063	0.618643	0.517082	0.38135	0.615529	0.427365
AT1G19740	1.08272	1.13243	1.21288	0.981937	0.881217	1.19945	1.27134	1.01753	0.970835
AT1G19770	1.12343	1.67952	1.56783	0.858884	0.493999	1.58286	1.48246	0.936542	0.403132
AT1G19800	0.646612	0.413349	0.643121	0.812896	0.803811	0.547175	0.487098	0.698633	0.764041
AT1G19835	0.433409	0.416476	0.565321	0.451893	0.318376	0.445907	0.575464	0.408701	0.289495
AT1G19860	0.996686	1.25742	1.20929	0.718383	0.711174	1.24784	1.11499	0.888024	0.83464
AT1G19870	1.11818	1.16495	1.28576	1.10684	1.04489	1.11028	1.20635	1.05946	0.971192
AT1G19880	1.01275	1.21846	1.29466	0.772735	0.678871	1.25424	1.17256	0.849977	0.870575
AT1G19920	0.811738	0.616463	0.732946	0.929696	1.05172	0.517215	0.708814	0.843515	1.08775
AT1G20010	0.0946295	0.0114439	0.0583047	0.0722028	0.090867	0.0523138	0.256325	0.040325	0.175741
AT1G20050	1.85471	1.53637	1.48893	2.28147	2.21084	1.60507	1.45187	2.22744	2.02129
AT1G20090	0.933354	1.21634	1.35215	0.58909	0.393033	1.33189	1.25742	0.73963	0.603531
AT1G20140	1.21014	1.14565	1.28958	1.12112	1.36112	1.12768	1.19675	0.996199	1.44369
AT1G20200	1.80451	1.67937	1.70203	1.78485	1.79117	1.68164	1.98537	1.66063	2.14949
AT1G20220	1.6098	1.13547	1.13478	2.07225	2.22984	1.13724	1.26309	1.67848	2.20882
AT1G20270	0.736656	0.631622	0.620685	0.905579	0.973263	0.488149	0.677612	0.823291	0.767428
AT1G20330	1.22275	1.07407	1.23206	1.32812	1.46338	1.01219	1.14114	1.15231	1.37587
AT1G20340	0.309731	0.553203	0.361648	0.0144406	0.0692061	0.485847	0.868049	0.0692061	0.0649825
AT1G20380	0.478298	0.610208	0.663133	0.480361	0.367149	0.456232	0.350364	0.551762	0.349464
AT1G20430	1.3003	0.965976	0.904403	1.72465	1.75598	0.992609	0.975784	1.40131	1.6669
AT1G20440	0.311231	0.0114439	0.0866794	0.439202	0.596069	0.10036	0.374077	0.205602	0.670197
AT1G20540	0.951718	1.16971	1.04229	0.938062	0.915845	1.00771	0.87552	1.00498	0.661293
AT1G20550	0.49784	0.390591	0.506197	0.58909	0.548636	0.3406	0.452692	0.532	0.62098
AT1G20560	0.824721	0.829707	0.96543	0.800912	0.900424	0.535562	0.81429	0.919479	0.831773
AT1G20575	0.810215	0.847699	0.790432	0.841941	0.850012	0.686578	0.789286	0.80669	0.867165
AT1G20580	1.81229	1.65796	1.55544	2.00339	2.03404	1.59	1.55372	2.01236	2.08104
AT1G20670	0.498	0.312383	0.350177	0.611564	0.698078	0.207467	0.418511	0.530101	0.848785
AT1G20780	0.593797	0.797832	0.853097	0.531457	0.362253	0.675957	0.632644	0.486107	0.417691
AT1G20810	0.563173	0.626254	0.524957	0.626005	0.518786	0.526048	0.604948	0.677386	0.400253
AT1G20830	0.7957	0.91011	0.926836	0.886538	0.690482	0.717981	0.832945	0.810373	0.592641
AT1G20840	0.650975	0.538973	0.716258	0.914324	0.747229	0.262809	0.67386	0.719196	0.632708
AT1G20900	0.962341	0.956431	0.97165	0.895233	0.946168	0.993384	1.03536	0.807362	1.09442
AT1G20910	0.877625	0.820705	0.90104	0.900732	0.914537	0.870835	0.725527	0.928846	0.957609
AT1G20950	0.659227	0.364707	0.46152	0.943976	0.999176	0.284567	0.478681	0.721939	1.00935
AT1G20970	1.1208	1.40404	1.47635	0.832953	0.643066	1.51763	1.4636	0.906561	0.737308
AT1G21090	0.502833	0.184188	0.357164	0.846194	0.967452	0.158181	0.130785	0.660496	0.707708
AT1G21170	0.371797	0.307617	0.446338	0.433358	0.427908	0.302879	0.287177	0.43501	0.334044
AT1G21190	1.71874	1.7154	1.70855	1.84999	1.65542	1.68665	1.64433	1.82373	1.6645
AT1G21280	0.500962	0.517571	0.585635	0.513465	0.417691	0.488196	0.540902	0.549024	0.397257
AT1G21310	0.272082	0.273546	0.130236	0.167314	0.278183	0.226031	0.574522	0.158139	0.368398
AT1G21350	0.666771	0.834899	0.80471	0.667427	0.420687	0.755954	0.739573	0.723115	0.392361
AT1G21370	0.482013	0.436367	0.55596	0.516086	0.509242	0.37887	0.533904	0.539775	0.38691
AT1G21440	0.36038	0.225067	0.259352	0.582933	0.493445	0.170855	0.21958	0.456246	0.470014
AT1G21590	0.783446	0.578213	0.640061	0.976946	1.14378	0.561803	0.56018	0.93996	0.859002
AT1G21600	1.694	1.59975	1.71641	1.8338	1.65805	1.74893	1.62948	1.81595	1.55002
AT1G21640	0.81253	0.831431	0.894317	0.738582	0.876026	0.835368	0.800969	0.847311	0.678058
AT1G21650	0.810305	0.774387	0.796118	0.879743	0.942873	0.614033	0.647187	0.931138	0.892922
AT1G21660	1.0949	1.46399	1.50652	0.998022	0.587191	1.31544	1.22093	1.15752	0.521783
AT1G21670	0.583926	0.549273	0.497268	0.46034	0.615153	0.471815	0.66631	0.632294	0.776843
AT1G21690	1.23278	1.2486	1.14283	1.34191	1.34231	1.09153	1.07293	1.24366	1.37344
AT1G21700	1.14734	1.23741	1.21948	1.01061	1.21334	1.19759	1.07374	1.0563	1.17153
AT1G21710	0.46152	0.319603	0.366345	0.596983	0.558014	0.377511	0.38011	0.573552	0.516333
AT1G21720	1.76341	1.70464	1.70338	1.56818	1.67514	1.70213	1.97011	1.61619	2.16777
AT1G21740	0.358911	0.15408	0.23093	0.463349	0.617052	0.081499	0.223299	0.53922	0.554888
AT1G21750	1.92298	1.25835	1.3054	2.75156	2.74144	1.26233	1.48106	2.24027	2.31906
AT1G21790	0.54931	0.571914	0.848928	0.501349	0.276282	0.634002	0.761714	0.542596	0.267033
AT1G21880	0.984005	0.543444	0.677869	1.18937	1.56523	0.574642	0.74068	1.08597	1.48166
AT1G21920	1.21073	1.4124	1.3744	1.11973	0.870543	1.32056	1.41941	1.18445	0.991063
AT1G21980	0.467115	0.22574	0.317055	0.623551	0.715941	0.222059	0.313204	0.591119	0.720966
AT1G22050	0.560505	0.60012	0.614963	0.560209	0.468917	0.585277	0.536503	0.576549	0.542642
AT1G22060	0.967574	1.24145	1.0739	0.803811	0.683887	1.34026	0.999188	0.92965	0.674862
AT1G22110	0.485309	0.503674	0.522585	0.417148	0.331047	0.505354	0.530316	0.512664	0.561142
AT1G22140	1.29414	1.1114	1.13842	1.33652	1.32832	1.3744	1.22463	1.31455	1.52175
AT1G22160	0.35615	0.143863	0.148177	0.551207	0.564433	0.0681462	0.28167	0.65746	0.426138
AT1G22190	1.26036	2.05115	1.71946	0.639928	0.411025	2.11419	1.60958	0.964982	0.594702
AT1G22200	1.66356	1.7032	1.65371	1.69482	1.66792	1.69847	1.55319	1.73214	1.60404
AT1G22270	1.6646	1.3209	1.36972	1.87056	2.12137	1.3747	1.3864	1.64699	2.2141
AT1G22300	2.35762	2.05155	2.16195	2.67758	2.62485	2.0483	2.13242	2.59069	2.56393
AT1G22310	0.482983	0.525334	0.52427	0.425595	0.46769	0.438315	0.443309	0.506658	0.532672
AT1G22360	0.529254	0.184188	0.204108	0.675916	0.958023	0.290075	0.287049	0.637439	0.985448
AT1G22410	0.31358	0.174396	0.211481	0.365804	0.536094	0.127756	0.336021	0.288268	0.464989
AT1G22450	1.73681	1.43329	1.42431	2.03545	2.10641	1.46424	1.53428	1.79405	2.09098
AT1G22510	0.483472	0.436909	0.396962	0.568785	0.580772	0.291184	0.415102	0.556115	0.617428
AT1G22520	1.04181	0.880628	0.995153	1.22576	1.2152	0.814206	0.92527	1.01808	1.25565
AT1G22530	1.78183	1.81332	2.0959	1.2819	1.72194	1.815	2.04567	1.3164	2.17412
AT1G22570	0.6422	0.97387	0.841147	0.411025	0.349582	0.775625	0.577087	0.598635	0.615483
AT1G22640	0.326655	0.182418	0.338358	0.343034	0.171517	0.373923	0.318711	0.411154	0.474781
AT1G22660	0.960462	1.03641	1.08334	0.920574	0.888142	1.05781	0.891556	0.969053	0.839665
AT1G22700	1.20189	1.21841	1.29429	1.29294	1.048	1.2988	1.20575	1.30374	0.956135
AT1G22710	0.380049	0.126296	0.256846	0.372599	0.471913	0.141109	0.469169	0.448353	0.749977
AT1G22730	0.930838	1.05581	1.0946	0.869812	0.743431	1.01881	1.09268	0.914926	0.662649
AT1G22750	0.529946	0.0475453	0.209542	0.967958	0.877548	0.130785	0.210495	0.873879	0.907656
AT1G22780	2.90974	2.784	2.71609	3.22905	3.1147	2.85092	2.69149	2.99018	2.89458
AT1G22790	0.987576	1.12816	1.04372	1.03978	0.76758	1.12933	0.979375	1.05638	0.758837
AT1G22830	0.475269	0.419472	0.53233	0.453792	0.541674	0.467677	0.379431	0.517985	0.489905
AT1G22840	1.9885	1.66498	1.58741	2.21416	2.58024	1.70573	1.67864	2.0128	2.44954
AT1G22850	0.62302	0.75923	0.859956	0.467018	0.429135	0.688618	0.872375	0.520556	0.395487
AT1G22870	0.787175	0.929317	0.912308	0.842202	0.62478	0.787836	0.821369	0.877539	0.505018
AT1G22882	0.682938	0.878482	0.965315	0.464564	0.397257	0.761845	0.957836	0.470557	0.577221
AT1G22920	1.12171	0.993928	1.02228	1.16237	1.2293	1.00707	1.08097	1.12816	1.34589
AT1G22940	0.525559	0.623304	0.654978	0.52478	0.457226	0.589926	0.46106	0.516203	0.37969
AT1G22950	0.603262	0.235957	0.280907	0.926535	1.00216	0.153782	0.279071	0.932138	1.00077
AT1G22960	0.486152	0.401363	0.323343	0.551348	0.636092	0.367187	0.395942	0.603105	0.605266
AT1G22970	1.24338	1.29706	1.3348	1.26287	1.12155	1.31622	1.21919	1.30794	1.08979
AT1G23010	0.392174	0.192635	0.31403	0.367149	0.62807	0.143589	0.36014	0.373826	0.753399
AT1G23020	0.747501	1.13848	0.893985	0.426008	0.256391	1.11421	1.08243	0.488549	0.590317
AT1G23040	0.340546	0.192635	0.205795	0.393458	0.330375	0.284018	0.347766	0.415791	0.551207
AT1G23100	1.13791	0.646852	0.730739	1.50296	1.77339	0.733122	0.847133	1.13943	1.71393
AT1G23120	0.931962	1.62757	1.56929	0.504216	0.203949	1.5084	1.30099	0.576008	0.188411
AT1G23220	0.835291	0.805805	0.808157	0.889535	0.990291	0.643862	0.725494	0.892497	0.922984
AT1G23230	1.00753	1.12872	1.09766	0.875439	0.89009	1.14084	1.11185	0.939077	0.880924
AT1G23260	0.820901	0.728612	0.77456	0.847817	0.981643	0.583442	0.780071	0.897934	0.969266
AT1G23280	1.63126	1.44699	1.51788	1.81782	1.82953	1.39368	1.3687	1.78617	1.88172
AT1G23290	3.14643	2.8074	2.65849	3.53434	3.55291	2.91389	2.86424	3.33274	3.49187
AT1G23360	0.480812	0.436367	0.42465	0.609653	0.613748	0.229225	0.305907	0.597112	0.624223
AT1G23380	0.720914	0.518916	0.665507	0.657624	0.808035	0.544217	0.776304	0.731786	1.06251
AT1G23400	0.901748	1.14607	0.970545	0.795623	0.799588	1.05189	0.855681	0.898359	0.698751
AT1G23410	0.176255	0.030108	0.0338091	0.309812	0.347812	0.0742027	0.0534229	0.205849	0.349711
AT1G23440	1.16506	1.35417	1.43116	1.02057	0.832166	1.33422	1.40825	1.11137	0.838439
AT1G23490	1.59503	1.29073	1.40213	1.91776	1.99844	1.14493	1.43213	1.71625	1.84747
AT1G23820	2.75128	2.70086	2.66191	2.81714	2.81422	2.71389	2.68593	2.94748	2.66589
AT1G23870	0.657687	1.12399	0.726138	0.405704	0.216066	0.945042	0.99062	0.571228	0.290593
AT1G24040	0.596945	0.609536	0.707547	0.506116	0.496324	0.572174	0.724729	0.67696	0.485552
AT1G24050	1.85217	1.67667	1.62821	2.07063	2.00995	1.726	1.64272	2.09194	1.96311
AT1G24090	0.680185	0.674222	0.621169	0.732953	0.771933	0.631619	0.593302	0.725356	0.688287
AT1G24100	0.71045	0.67807	0.66158	0.744919	0.759551	0.779092	0.794446	0.625875	0.640639
AT1G24120	0.834979	0.815091	0.987647	0.768123	0.758969	0.856326	0.855338	0.846886	0.79507
AT1G24180	1.32829	1.33961	1.43612	1.41411	1.37217	1.25162	1.29719	1.24649	1.27018
AT1G24240	0.474632	0.321256	0.306788	0.636765	0.705123	0.254023	0.331385	0.573552	0.660879
AT1G24265	0.857688	0.828187	0.944609	1.02353	0.934888	0.708336	0.768712	0.876287	0.776286
AT1G24267	1.4177	1.46825	1.5364	1.31304	1.30595	1.55239	1.46863	1.25518	1.4462
AT1G24290	0.406318	0.325479	0.494076	0.448896	0.400679	0.338681	0.417021	0.447126	0.379819
AT1G24310	0.77591	0.43514	0.561007	1.05963	1.13303	0.497972	0.51905	0.845363	1.14605
AT1G24350	0.587411	0.60641	0.569646	0.644918	0.526679	0.541023	0.595303	0.600109	0.614432
AT1G24440	0.671778	0.940717	0.876689	0.364152	0.240723	0.959088	0.904885	0.682281	0.415378
AT1G24460	1.7974	2.1632	2.26991	1.53946	1.20959	2.27545	2.09411	1.5594	1.28599
AT1G24490	1.56247	1.69515	1.81649	1.42113	1.43163	1.62859	1.62031	1.37451	1.5185
AT1G24510	1.99565	1.74446	1.84625	2.17579	2.35695	1.74582	1.77999	1.97782	2.33012
AT1G24580	1.14574	0.960312	1.40207	1.36998	1.19012	0.838812	1.00925	1.38503	1.0111
AT1G24610	0.665301	0.429146	0.410589	0.93898	0.97698	0.216552	0.472064	0.867579	0.998528
AT1G24764	0.368767	0.270288	0.253231	0.532129	0.462239	0.211604	0.326687	0.426008	0.463466
AT1G25220	0.239742	0.0878703	0.0866794	0.357475	0.41224	0.0711745	0.222059	0.273828	0.40148
AT1G25260	1.99209	1.57677	1.53453	2.39042	2.48603	1.62351	1.57984	2.24017	2.48778
AT1G25280	1.11102	1.38142	1.42755	0.891021	0.803779	1.31625	1.20605	1.1	0.771804
AT1G25350	1.48529	1.4147	1.50512	1.38603	1.53905	1.50029	1.55128	1.43648	1.55064
AT1G25380	1.15268	1.15659	1.17765	1.20274	1.33832	1.01863	1.03418	1.10106	1.1902
AT1G25420	1.10929	1.38762	1.34541	1.01593	0.764701	1.36189	1.23853	1.01762	0.751488
AT1G25470	0.541082	0.565659	0.641821	0.601336	0.506788	0.661614	0.486407	0.528449	0.339365
AT1G25490	1.2926	1.2416	1.15014	1.4811	1.31502	1.1584	1.19027	1.45784	1.34099
AT1G25520	0.907855	0.513844	0.611891	1.15772	1.40894	0.552753	0.611123	0.924437	1.46918
AT1G25540	1.1598	1.33743	1.22603	1.04975	0.847949	1.41698	1.33079	1.20886	0.866464
AT1G26110	2.36063	2.50476	2.69966	2.23878	2.12962	2.61183	2.45247	2.2472	2.01132
AT1G26120	0.433309	0.400136	0.333223	0.431459	0.54112	0.343498	0.347897	0.500795	0.564433
AT1G26150	0.578356	0.610763	0.52091	0.683095	0.498895	0.657393	0.56061	0.635928	0.4587
AT1G26170	1.098	1.28828	1.30759	0.990208	0.929814	1.15066	1.10565	1.05246	0.964321
AT1G26180	0.592906	0.400937	0.558766	0.828173	0.765515	0.369785	0.46025	0.704744	0.650662
AT1G26190	0.856578	0.599945	0.816013	0.847817	1.10557	0.634002	0.790731	0.920873	1.13383
AT1G26260	0.430762	0.129422	0.120489	0.763063	0.886915	0.0943031	0.169746	0.590317	0.679155
AT1G26270	2.18998	2.07668	1.84801	2.43744	2.5292	2.02983	1.91101	2.31524	2.36069
AT1G26300	0.428597	0.381046	0.37484	0.513336	0.495899	0.391805	0.327927	0.48213	0.459243
AT1G26340	0.935055	0.576302	0.71181	1.174	1.34217	0.673213	0.676206	0.911293	1.40536
AT1G26370	1.16501	1.26499	1.23786	0.972639	1.10349	1.31042	1.16232	1.13328	1.13805
AT1G26460	1.17215	1.04122	0.965732	1.28157	1.47147	1.01931	0.997948	1.16046	1.43175
AT1G26470	1.66892	1.73988	1.71204	1.84053	1.63177	1.63956	1.53729	1.77167	1.47781
AT1G26520	0.639307	0.444684	0.545139	0.828339	0.935133	0.445228	0.506078	0.704626	0.69986
AT1G26550	1.92057	2.0188	1.78984	1.91749	2.00314	1.82248	1.8618	1.90702	2.03965
AT1G26580	1.87981	2.73436	2.72453	1.27659	0.68659	2.82914	2.52765	1.5712	0.722621
AT1G26630	3.79826	3.36349	3.48488	4.04521	4.16805	3.53836	3.6134	3.94944	4.21206
AT1G26650	0.54372	0.522881	0.622505	0.579428	0.506245	0.545338	0.541833	0.581151	0.452022
AT1G26660	1.08327	1.11951	1.1363	1.0734	1.03848	1.10761	1.04629	1.15396	0.991599
AT1G26740	1.37506	1.02577	1.01024	1.7501	1.80814	1.0995	1.02978	1.46435	1.79849
AT1G26750	0.853869	0.559915	0.645735	1.08509	1.24452	0.557021	0.569146	0.827253	1.33188
AT1G26770	0.747163	0.0836467	0.163479	0.986251	1.73253	0.255895	0.360847	0.544087	1.82927
AT1G26800	0.843936	1.23084	0.952637	0.956377	0.135416	1.32977	0.845859	1.13941	0.16852
AT1G26850	1.82912	1.69212	1.69541	1.94327	2.05739	1.68076	1.73184	1.78254	2.04432
AT1G26880	2.41167	1.97657	1.87076	2.83451	2.99122	2.0894	2.0457	2.52918	2.93763
AT1G26910	0.614999	0.110758	0.260038	1.14102	1.28926	0.132024	0.15929	0.761032	1.0494
AT1G27000	1.85488	2.26278	2.1817	1.59528	1.25066	2.28204	2.12261	1.83992	1.31813
AT1G27050	1.0851	1.02996	1.08273	0.875439	1.2233	1.046	1.0273	0.964441	1.43058
AT1G27090	2.16094	2.56922	2.57037	1.87527	1.58058	2.609	2.54806	2.12552	1.42672
AT1G27130	1.7098	2.18546	2.18251	1.37318	1.14283	2.00318	2.08829	1.50507	1.21469
AT1G27290	1.93517	2.26693	2.2147	1.707	1.22781	2.39529	2.35385	2.06525	1.26551
AT1G27310	2.19855	2.3145	2.32146	2.2689	2.06897	2.18762	2.31176	2.1944	1.92441
AT1G27330	1.40146	1.21478	1.18927	1.6664	1.83363	1.00451	1.26729	1.26826	1.75762
AT1G27350	1.91244	1.89307	1.93596	2.13589	1.84346	1.78247	2.01078	1.98523	1.71287
AT1G27385	0.868023	0.863748	0.876596	0.965844	0.834134	0.846251	0.777628	0.952702	0.826288
AT1G27390	2.06804	1.90863	2.05985	2.08827	2.21814	2.03566	1.97167	2.09892	2.1617
AT1G27400	2.72497	2.05697	2.03413	3.33587	3.5149	2.22303	2.16557	3.11541	3.32844
AT1G27410	0.542522	0.572633	0.720754	0.493574	0.330918	0.652531	0.598153	0.585918	0.391134
AT1G27420	0.565157	0.989455	0.916669	0.410353	0.176968	0.793806	0.675529	0.44958	0.119748
AT1G27430	1.23438	1.53706	1.5986	0.904814	0.879873	1.51785	1.45581	1.08632	0.907527
AT1G27435	1.69948	1.44459	1.37396	2.09921	2.06135	1.42667	1.4021	1.88553	1.8897
AT1G27450	1.56693	1.0361	1.06587	1.92899	2.27262	1.12749	1.33113	1.60286	2.15293
AT1G27510	1.50777	1.94865	1.79508	1.2895	0.945498	2.0245	1.71188	1.51037	0.85019
AT1G27520	1.14401	1.51992	1.52119	0.910656	0.68069	1.48235	1.2748	1.09903	0.67617
AT1G27530	1.77648	1.75344	1.66852	1.91983	1.92215	1.66821	1.61035	1.83758	1.82665
AT1G27540	1.07483	1.25819	1.28707	0.963273	0.769787	1.24627	1.11036	1.22538	0.744905
AT1G27595	0.63593	1.03333	0.873664	0.511011	0.270831	0.710139	0.82825	0.493574	0.374369
AT1G27600	0.914571	0.937224	1.01275	0.945095	0.761966	0.943229	1.00256	0.982528	0.734476
AT1G27680	0.823646	0.43514	0.59119	1.05185	1.40915	0.471254	0.558691	0.956678	1.10395
AT1G27690	0.620628	0.751761	0.647519	0.595213	0.590742	0.473437	0.468656	0.70885	0.726287
AT1G27695	0.991193	1.01609	0.922053	1.05617	0.931089	1.02538	1.0134	0.9868	0.977701
AT1G27752	1.17158	1.42763	1.38584	1.08813	0.732034	1.44849	1.37401	1.14138	0.784604
AT1G27760	1.2143	1.17588	1.21026	1.07137	1.52922	0.976776	1.22563	1.06297	1.45988
AT1G27770	0.81053	1.30469	0.87457	0.634182	0.667416	1.02147	0.782293	0.608309	0.594541
AT1G27840	0.786631	1.01031	1.01352	0.6763	0.51021	0.876856	1.00346	0.687991	0.522326
AT1G27900	0.839463	0.913994	1.00827	0.84101	0.652857	0.788775	0.946795	0.887176	0.680937
AT1G27910	0.610265	0.653578	0.766382	0.56553	0.40148	0.6815	0.726221	0.640612	0.452022
AT1G27950	2.37132	2.48782	2.39237	2.46643	2.35719	2.22208	2.26768	2.34697	2.42782
AT1G27960	0.855186	1.00194	0.902041	0.716495	0.731007	0.996672	0.817449	0.933837	0.744103
AT1G27970	1.42617	1.27626	1.08972	1.4586	1.7222	1.32071	1.35285	1.26938	1.91082
AT1G28060	1.51551	1.48701	1.56733	1.41947	1.53511	1.52501	1.56221	1.42825	1.60136
AT1G28090	0.47261	0.404489	0.411108	0.575322	0.595213	0.342258	0.356433	0.512664	0.579545
AT1G28150	1.28381	1.55527	1.43397	1.23959	0.938818	1.54114	1.31283	1.37481	0.880169
AT1G28210	0.673252	0.637698	0.768442	0.60641	0.531445	0.716242	0.726052	0.771508	0.631197
AT1G28250	0.600682	0.518965	0.639192	0.646309	0.630099	0.565522	0.534154	0.629415	0.641543
AT1G28280	0.563943	0.460093	0.559502	0.493574	0.611978	0.450988	0.613867	0.539775	0.781018
AT1G28290	0.695386	0.433614	0.459371	1.00189	0.995729	0.433664	0.380988	0.716928	1.12999
AT1G28340	1.10811	0.895956	1.1588	1.19979	1.24467	0.856993	1.12615	1.12737	1.25379
AT1G28350	0.714986	0.392915	0.473594	1.04653	1.11351	0.341149	0.469585	0.861835	1.00929
AT1G28395	1.20306	0.720578	0.959791	1.48612	1.74234	0.86912	0.908364	1.27938	1.6472
AT1G28400	0.616319	0.862986	0.823821	0.635547	0.466307	0.0900351	0.336596	1.22519	0.485992
AT1G28410	0.740705	1.00352	0.76167	0.771804	0.597537	0.710519	0.861703	0.715257	0.505018
AT1G28440	1.19626	1.21193	1.3585	1.00131	1.27609	1.08381	1.19189	1.13623	1.31249
AT1G28490	0.901747	0.872486	1.07515	0.869478	0.880933	0.986933	0.94336	0.896721	0.693855
AT1G28510	0.419421	0.172744	0.17448	0.588928	0.805549	0.123488	0.232944	0.52465	0.722457
AT1G28530	0.655117	0.765954	0.77331	0.674768	0.589208	0.659314	0.630544	0.574095	0.575994
AT1G28580	0.607248	0.261169	0.278413	0.944562	0.947133	0.229356	0.484108	0.782497	0.918677
AT1G28660	0.35216	0.00722028	0.0688712	0.545674	0.681076	0.138081	0.131214	0.417444	0.817267
AT1G28670	0.0717021	0	0.0147478	0.049151	0.050542	0.0596101	0.0868761	0.0938637	0.217671
AT1G28760	0.415331	0.382273	0.450267	0.3978	0.40325	0.373493	0.387406	0.423141	0.505018
AT1G28960	0.865129	0.958836	1.00011	0.852304	0.599436	1.0474	1.04097	0.954837	0.473683
AT1G29030	1.48445	1.81035	1.8777	1.25004	1.09815	1.85517	1.60157	1.3974	0.998472
AT1G29040	0.561381	0.40148	0.438145	0.845918	0.573138	0.445228	0.456412	0.73064	0.595213
AT1G29060	0.714501	0.658437	0.760165	0.667545	0.696179	0.531425	0.755287	0.810489	0.83595
AT1G29070	1.52146	1.38881	1.23367	1.75097	1.71097	1.4872	1.44759	1.54914	1.5962
AT1G29120	1.6477	1.75861	1.56232	1.583	1.72404	1.67037	1.48731	1.6977	1.69504
AT1G29150	2.40429	2.62013	2.56037	2.18642	1.96357	2.67262	2.61489	2.22201	2.40252
AT1G29170	0.366661	0.166751	0.298548	0.455019	0.500665	0.209685	0.278641	0.425466	0.594541
AT1G29220	1.12612	1.15059	1.2495	0.927668	0.990208	1.1956	1.19231	1.13319	1.17386
AT1G29240	0.884106	1.19758	1.01805	0.771379	0.477234	1.17341	1.0906	0.939749	0.412795
AT1G29250	2.03477	1.55045	1.59715	2.47574	2.58866	1.6461	1.66822	2.21637	2.51846
AT1G29260	1.12956	1.45531	1.16188	1.14948	0.81121	1.47694	1.06383	1.13176	0.789678
AT1G29310	0.472888	0.169075	0.210228	0.774602	0.747197	0.129545	0.301639	0.573305	0.866676
AT1G29330	1.24079	1.62512	1.59768	1.13573	0.762012	1.5426	1.4873	1.09146	0.69754
AT1G29418	1.78758	1.47332	1.72608	1.88253	2.25913	1.54201	1.52938	1.94671	1.93496
AT1G29465	1.11528	0.977126	1.11391	1.26852	1.22026	1.01164	1.0043	1.37162	0.952623
AT1G29470	1.38936	1.12479	1.09296	1.54674	1.79302	1.05781	1.25456	1.42576	1.80818
AT1G29535	0.522595	0.425595	0.392648	0.737814	0.713062	0.254703	0.308936	0.776404	0.563878
AT1G29790	1.20031	1.03898	1.10028	1.40261	1.3307	1.08453	1.1196	1.34661	1.17504
AT1G29800	0.532131	0.589659	0.626518	0.42779	0.434585	0.623559	0.517381	0.623304	0.417018
AT1G29820	0.74559	0.677104	0.879065	0.719196	0.856135	0.66785	0.66132	0.787437	0.717711
AT1G29850	1.8167	1.74682	1.64149	1.86343	1.97739	1.76947	1.76201	1.84087	1.92743
AT1G29880	1.34592	1.08184	1.18953	1.46057	1.70138	1.17435	1.17224	1.32045	1.66012
AT1G29940	1.66104	1.65338	1.67698	1.71369	1.80206	1.54235	1.55153	1.64246	1.7038
AT1G29950	0.802981	0.79225	0.984411	0.646309	0.825897	0.73676	0.916867	0.78608	0.73955
AT1G29980	1.35725	0.798561	0.762659	1.89595	2.07696	0.708146	0.817618	1.5284	2.24494
AT1G29990	1.5032	1.54033	1.62044	1.48423	1.54315	1.46619	1.48332	1.34519	1.54459
AT1G30000	1.01939	1.2149	1.16123	1.00136	0.726712	1.14006	1.16111	1.02822	0.727209
AT1G30040	1.05526	1.94641	1.05291	0.439906	0.571782	1.5425	1.09891	0.726255	1.06893
AT1G30130	0.562208	0.513761	0.594961	0.448896	0.575463	0.614332	0.564878	0.600534	0.586093
AT1G30240	1.00828	0.979388	0.930029	0.97821	1.09987	0.892716	0.945109	1.03916	1.1983
AT1G30270	1.06265	1.34381	1.36029	0.860619	0.736128	1.18424	1.10258	1.01435	0.907055
AT1G30320	0.561618	0.622996	0.668555	0.607884	0.49945	0.502109	0.510906	0.529133	0.552989
AT1G30330	1.10877	1.11884	1.20878	1.04557	1.103	0.983263	1.11964	1.07613	1.2158
AT1G30380	0.0734599	0.0529958	0.0190613	0.0144406	0.0433217	0.030425	0.407674	0.00722028	0.0144406
AT1G30410	0.817746	1.00947	0.991011	0.751925	0.812226	0.764918	0.808446	0.837048	0.569883
AT1G30440	0.398676	0.421797	0.433831	0.487581	0.335814	0.347897	0.390435	0.446572	0.325597
AT1G30460	0.886415	0.836338	0.847783	0.973101	0.934213	0.824673	0.792618	1.03235	0.847817
AT1G30480	0.821924	0.880725	0.680677	0.85204	0.774128	0.856111	0.835104	0.787601	0.906559
AT1G30490	0.784993	0.890568	0.854435	0.687732	0.88667	0.661399	0.759424	0.753941	0.785667
AT1G30530	0.555693	0.419602	0.354658	0.50299	0.934213	0.362919	0.358352	0.539482	0.965079
AT1G30540	0.502117	0.519212	0.581756	0.430232	0.471112	0.575763	0.527836	0.517005	0.396714
AT1G30580	2.3967	2.19507	2.25241	2.60962	2.6369	2.24406	2.20725	2.52439	2.49734
AT1G30610	0.664293	0.74277	0.742875	0.662095	0.661175	0.59304	0.640439	0.702173	0.570426
AT1G30620	0.634791	0.512546	0.514824	0.720966	0.882148	0.438744	0.495753	0.667855	0.839501
AT1G30630	1.19685	1.05244	0.980058	1.22847	1.50349	1.04803	1.06746	1.10215	1.5853
AT1G30640	0.516415	0.585929	0.562128	0.495344	0.431588	0.571233	0.472064	0.563843	0.450253
AT1G30680	1.12548	1.10118	1.069	1.15059	1.26544	1.11334	1.06238	1.05334	1.1866
AT1G30690	0.630951	0.349464	0.460786	0.650924	1.0476	0.369785	0.469466	0.57111	1.12053
AT1G30755	0.630741	0.768948	0.858965	0.508193	0.332274	0.795429	0.76411	0.634736	0.391134
AT1G30820	0.579563	0.414022	0.507016	0.812901	0.807272	0.294343	0.495504	0.549144	0.750947
AT1G30890	0.47143	0.380917	0.359526	0.480361	0.578318	0.443988	0.41975	0.527776	0.577646
AT1G30970	1.49646	1.84768	2.00704	1.21207	1.00866	1.91177	1.69965	1.46016	0.841743
AT1G31020	0.814973	0.629002	0.773744	0.940207	0.851239	0.731287	0.698095	0.964876	0.928388
AT1G31120	0.797204	1.03307	0.991311	0.691956	0.499993	0.992406	0.871936	0.807917	0.495899
AT1G31130	1.24464	1.56425	1.32924	1.0603	1.01976	1.45267	1.2333	1.23959	1.06186
AT1G31160	1.15574	1.09612	1.13466	1.37558	1.26762	1.05939	1.11673	1.17939	1.0146
AT1G31190	0.542957	0.338268	0.428964	0.667298	0.762259	0.250005	0.40269	0.720966	0.766316
AT1G31220	0.648211	0.622749	0.559332	0.595083	0.632671	0.706716	0.582629	0.785702	0.698882
AT1G31230	1.11189	1.04984	0.953311	1.23255	1.24526	0.867365	1.02709	1.19921	1.31377
AT1G31330	0.199607	0.199855	0.233303	0.0938637	0.140737	0.0930633	0.560233	0.110629	0.16852
AT1G31360	0.465438	0.495485	0.513968	0.511566	0.415237	0.485298	0.329715	0.576006	0.39603
AT1G31410	0.473862	0.323284	0.557947	0.578448	0.573681	0.175123	0.368676	0.594411	0.616874
AT1G31420	0.949056	1.09495	1.14212	0.889794	0.79849	1.17794	0.975665	0.749046	0.771132
AT1G31500	0.656296	0.626254	0.573381	0.735277	0.704744	0.56142	0.573928	0.701888	0.769905
AT1G31660	1.29115	1.01377	1.07104	1.4142	1.79858	1.02123	1.08311	1.24774	1.66996
AT1G31730	1.3201	1.48525	1.38869	1.31905	1.07213	1.52183	1.3486	1.35647	1.07257
AT1G31760	1.02635	1.19242	1.34294	1.03255	0.784733	1.1423	1.0232	1.12541	0.575028
AT1G31780	0.613348	0.461154	0.542078	0.661848	0.849765	0.405039	0.534883	0.664844	0.782705
AT1G31800	0.372709	0.123972	0.176419	0.548093	0.664419	0.182419	0.244927	0.481587	0.552434
AT1G31812	2.30501	2.61203	2.51719	2.03429	1.97932	2.51401	2.61112	2.24639	1.93549
AT1G31814	0.53643	0.844869	0.73885	0.362925	0.299712	0.562279	0.675695	0.566875	0.246174
AT1G31817	1.16097	0.954777	1.0488	1.21862	1.53601	0.97767	0.885798	1.12035	1.53861
AT1G31850	1.42671	1.39513	1.408	1.60669	1.68182	1.40131	1.26695	1.62417	1.02729
AT1G31860	0.742216	0.399581	0.449266	1.09016	1.25211	0.361929	0.372814	0.852833	1.14512
AT1G31910	2.09407	1.98452	1.98979	2.1926	2.2468	2.00807	1.94753	2.17157	2.20708
AT1G31970	2.46196	1.97138	2.10243	2.91535	2.86609	2.09855	2.13348	2.83808	2.7556
AT1G32070	0.790836	0.693561	0.85288	0.934474	0.73418	0.664941	0.745926	0.883789	0.816447
AT1G32090	1.23924	1.29218	1.31191	1.25528	1.1356	1.34807	1.18416	1.21237	1.17639
AT1G32150	0.488434	0.539775	0.662012	0.48324	0.411697	0.371574	0.459821	0.614302	0.367149
AT1G32160	0.657176	0.652481	0.665929	0.788026	0.563878	0.574906	0.693267	0.771757	0.546866
AT1G32210	1.8226	1.80919	1.72412	2.03264	1.89715	1.73462	1.7217	1.90559	1.75174
AT1G32220	0.675185	0.588843	0.703063	0.794481	0.820317	0.405158	0.560017	0.756691	0.769479
AT1G32260	0.735594	0.926582	0.970784	0.646309	0.544671	0.898184	0.730106	0.723975	0.450678
AT1G32360	0.690232	0.729134	0.806951	0.799588	0.54821	0.673657	0.746618	0.754083	0.466463
AT1G32370	0.738684	0.783213	0.805059	0.827383	0.607754	0.696223	0.731595	0.895103	0.564007
AT1G32410	0.455957	0.49223	0.675123	0.344816	0.361581	0.514054	0.588093	0.32982	0.348485
AT1G32440	0.355312	0.290179	0.258099	0.344261	0.538123	0.230465	0.316363	0.31184	0.549437
AT1G32490	1.44868	1.82779	1.71248	1.18218	1.02331	1.71757	1.57756	1.34214	1.21605
AT1G32500	1.04565	1.05067	1.09834	0.961562	1.13122	0.960143	1.01425	0.954617	1.1943
AT1G32550	0.664583	0.816036	0.706815	0.699978	0.477907	0.849756	0.655473	0.699945	0.413467
AT1G32580	1.77222	1.75081	1.7238	1.88616	1.98843	1.64341	1.61786	1.75679	1.80655
AT1G32630	0.678206	0.777848	0.750681	0.639761	0.565955	0.653804	0.717255	0.690729	0.63128
AT1G32640	0.463203	0.480786	0.402396	0.282275	0.402578	0.445228	0.749648	0.461012	0.483228
AT1G32760	0.732961	0.865432	0.838314	0.655808	0.484998	0.908939	0.881646	0.771887	0.462239
AT1G32860	0.459131	0.106534	0.18742	0.417148	0.877798	0.081499	0.222059	0.445735	1.32279
AT1G32920	1.73789	2.18605	1.74621	0.668102	1.59259	2.04928	1.75581	1.34985	2.55886
AT1G32990	1.07031	0.799717	0.751356	1.27591	1.39049	0.826877	1.07869	1.08971	1.34067
AT1G33120	3.14011	2.87724	2.87131	3.44365	3.44528	3.04959	2.85029	3.44515	3.12879
AT1G33140	4.01255	3.96258	3.92811	4.1547	4.08895	4.0316	3.86072	4.21042	3.86021
AT1G33240	0.239566	0.0572194	0.0706786	0.285272	0.379018	0.110005	0.223598	0.257618	0.528084
AT1G33265	1.50231	1.42775	1.47747	1.67871	1.60648	1.3752	1.28197	1.66468	1.50208
AT1G33290	1.29969	1.66738	1.49342	1.11369	0.793349	1.73914	1.4865	1.31761	0.79703
AT1G33330	0.550507	0.464989	0.611216	0.611553	0.510339	0.503349	0.583739	0.520013	0.599979
AT1G33340	0.555656	0.993216	0.812166	0.469342	0.263611	0.75984	0.56117	0.429135	0.164297
AT1G33410	1.61564	1.78761	1.8442	1.52467	1.3451	1.70497	1.73053	1.56408	1.43082
AT1G33420	0.935212	0.948538	1.20022	0.667513	0.835867	0.954838	1.19316	0.832704	0.857271
AT1G33470	0.15607	0.0745272	0.101427	0.200398	0.158846	0.0534229	0.249456	0.139639	0.269604
AT1G33780	0.934822	1.15426	1.1933	0.817203	0.722195	1.12967	0.944084	0.864337	0.661046
AT1G33790	2.68549	2.70358	2.72664	2.4824	2.57274	2.63875	2.71614	2.79137	2.85297
AT1G34020	0.574283	0.49033	0.594649	0.640316	0.668513	0.437801	0.511324	0.630217	0.619457
AT1G34030	2.60809	2.16008	2.03659	3.16764	3.15092	2.30458	2.11102	2.89346	3.0202
AT1G34130	1.19048	0.929911	1.02534	1.4415	1.56041	0.923816	0.945371	1.37312	1.31557
AT1G34150	0.925181	0.965548	1.00982	0.970918	0.782411	1.03412	1.01582	1.13455	0.4921
AT1G34210	0.291545	0.15953	0.190481	0.340037	0.389907	0.162449	0.216552	0.39603	0.47314
AT1G34320	1.26296	1.29446	1.45627	1.34916	1.17497	1.32934	1.18898	1.30705	1.0074
AT1G34350	0.474976	0.250952	0.317524	0.532968	0.708674	0.357542	0.402559	0.503119	0.721216
AT1G34360	0.739342	0.613512	0.749683	0.660195	0.758673	0.694852	0.76189	0.791152	0.884769
AT1G34430	0.60252	0.334728	0.393467	0.813832	0.983364	0.201959	0.472924	0.715222	0.894789
AT1G34570	0.487617	0.443966	0.541224	0.441004	0.563878	0.506638	0.538126	0.440578	0.427365
AT1G34640	0.682475	0.498105	0.660495	0.884969	0.795755	0.424567	0.629554	0.884343	0.678317
AT1G34770	1.02944	1.20936	1.23963	0.964536	0.872653	1.19332	0.947972	0.984806	0.828471
AT1G34780	1.04903	1.24098	1.24809	0.919445	0.735363	1.20001	1.13317	1.04523	0.876525
AT1G35160	1.62981	1.54802	1.70899	1.7252	1.73445	1.36889	1.59529	1.64908	1.7071
AT1G35340	0.49973	0.509926	0.333657	0.579971	0.647654	0.405718	0.443988	0.634995	0.436909
AT1G35510	0.580688	0.643867	0.623191	0.554216	0.568231	0.536122	0.595137	0.577646	0.547668
AT1G35580	0.440388	0.350938	0.42659	0.475631	0.477059	0.287047	0.529557	0.375466	0.599862
AT1G35620	1.6943	1.63944	1.72592	1.78403	1.797	1.57871	1.67393	1.7974	1.55719
AT1G35680	1.44455	1.17279	0.992288	1.83476	1.76928	1.22778	1.23255	1.58409	1.729
AT1G35720	0.922203	0.806392	0.823419	0.797571	0.623175	1.00861	1.04871	1.29786	0.972052
AT1G36050	1.08349	1.05693	1.14043	1.17302	1.13479	0.986634	1.06797	1.0891	1.01904
AT1G36160	1.90055	2.24118	2.21187	1.61621	1.6652	2.11733	1.896	1.87921	1.58613
AT1G36180	0.581596	0.655311	0.536644	0.554536	0.448353	0.552753	0.647056	0.485811	0.77175
AT1G36280	0.548598	0.412677	0.406962	0.700273	0.725615	0.479111	0.382459	0.521783	0.754496
AT1G36310	1.13477	0.895362	0.923776	1.23221	1.51973	0.860582	0.957234	1.14958	1.5306
AT1G36320	1.456	1.48041	1.52382	1.42105	1.38213	1.48927	1.46509	1.5323	1.35575
AT1G36370	0.687933	0.524073	0.518137	0.732835	1.08779	0.449365	0.554553	0.649142	0.980157
AT1G36390	0.52631	0.465802	0.426458	0.646016	0.666958	0.453085	0.30053	0.534454	0.711978
AT1G36730	2.76437	3.267	3.39246	2.44668	2.14917	3.35694	3.04971	2.64875	1.82646
AT1G36980	1.6304	1.80003	1.91106	1.52657	1.35431	1.8012	1.86901	1.50653	1.28461
AT1G41830	0.232889	0.146859	0.176419	0.328346	0.31931	0.188739	0.202508	0.199007	0.299974
AT1G42430	0.858431	0.77414	0.997264	0.974887	0.782705	0.922506	0.724717	0.836211	0.857183
AT1G42440	1.67816	1.71574	1.6499	1.65241	1.68184	1.73394	1.573	1.73009	1.68728
AT1G42480	0.61235	0.293176	0.286473	1.03704	1.12597	0.133813	0.295583	0.776489	0.935188
AT1G42540	0.545101	0.463219	0.660941	0.564007	0.501337	0.576062	0.563769	0.498177	0.536224
AT1G42550	0.58756	0.429135	0.469762	0.702845	0.697535	0.399531	0.538558	0.75314	0.705052
AT1G42960	1.29782	1.00163	1.07895	1.46945	1.58023	1.14666	1.25296	1.33069	1.51542
AT1G42970	0.379155	0.0216608	0.0294956	0.60543	0.648751	0.0492856	0.355387	0.721391	0.590872
AT1G43170	4.24079	4.40335	4.38424	4.33839	4.27384	4.16299	4.14815	4.11763	4.09895
AT1G43190	1.66881	1.87381	1.8888	1.52586	1.35109	1.83526	1.75019	1.67105	1.46156
AT1G43560	0.487561	0.329703	0.357719	0.580056	0.686828	0.286486	0.453468	0.464778	0.736294
AT1G43580	1.44114	1.86184	1.77519	1.15339	0.979238	1.75713	1.81366	1.29058	0.912212
AT1G43620	0.69626	0.524792	0.798504	0.783377	0.836329	0.512564	0.613867	0.75872	0.741282
AT1G43670	2.79144	3.00814	3.06802	2.41458	2.47072	3.1697	3.09391	2.57254	2.54676
AT1G43690	0.957971	1.05486	1.04104	0.876155	0.922051	1.03038	0.866389	0.790055	1.08438
AT1G43710	1.34122	0.970869	0.972889	1.6676	1.8489	0.81945	1.02675	1.53106	1.87587
AT1G43780	0.309387	0.0114439	0.00737391	0.455135	0.620552	0.17802	0.194117	0.17127	0.828323
AT1G43860	1.26539	1.26108	1.2935	1.20562	1.25552	1.17822	1.23072	1.24711	1.4507
AT1G43890	2.06654	2.36688	2.44132	1.75875	1.62111	2.40551	2.28697	1.9692	1.69621
AT1G43900	0.882473	0.75793	0.791937	0.970197	1.02534	0.737701	0.917761	0.785997	1.06989
AT1G44100	0.904256	0.325597	0.492388	1.14186	1.69405	0.389874	0.547628	0.789515	1.83548
AT1G44170	1.35298	1.23976	1.31208	1.46043	1.51569	1.25881	1.32947	1.29919	1.40633
AT1G44350	0.458078	0.320158	0.53233	0.312383	0.278051	0.693148	0.724717	0.479559	0.331047
AT1G44575	0.371025	0.0186642	0.0318695	0.543823	0.657199	0.0291851	0.348097	0.647231	0.681269
AT1G44750	1.1061	1.06906	1.16697	1.04676	1.10021	1.05323	1.18476	1.16498	1.06436
AT1G44780	0.433595	0.363186	0.315283	0.517689	0.56278	0.322288	0.322849	0.439104	0.620804
AT1G44790	0.360947	0.222743	0.226664	0.41047	0.499025	0.261569	0.271345	0.393033	0.597962
AT1G44800	0.26377	0.0114439	0	0.475465	0.575075	0.0649872	0.13919	0.344261	0.490873
AT1G44835	0.789521	0.462547	0.549152	0.999997	1.21735	0.436013	0.556342	0.847336	1.23631
AT1G44920	0.533076	0.359256	0.498521	0.722736	0.628318	0.469596	0.45901	0.645884	0.479134
AT1G44960	1.52717	1.59029	1.50415	1.50086	1.54459	1.51005	1.55874	1.59903	1.40933
AT1G45000	2.08787	1.99778	2.01925	2.07375	2.07076	1.94904	2.21305	2.01706	2.3607
AT1G45110	0.615753	0.469342	0.473471	0.793051	0.705299	0.548366	0.472625	0.888274	0.570438
AT1G45163	0.821519	1.14211	1.16288	0.616167	0.497668	1.12114	0.95651	0.665399	0.421914
AT1G45170	0.60492	0.362218	0.370659	0.739254	0.879944	0.442583	0.485298	0.679957	0.871626
AT1G45230	1.38782	1.48399	1.46526	1.43899	1.12656	1.59157	1.41564	1.50633	1.07826
AT1G45231	0.571649	0.438019	0.595902	0.543573	0.730123	0.385749	0.521649	0.651088	0.705135
AT1G45233	0.68735	0.727267	0.702029	0.651205	0.618609	0.690087	0.767603	0.705853	0.637319
AT1G45332	1.26478	1.22955	1.17631	1.33092	1.27724	1.15847	1.25103	1.33255	1.35907
AT1G45474	0.652572	0.23119	0.442458	0.896838	1.01634	0.258541	0.548471	0.774637	1.04253
AT1G45976	1.17603	1.44054	1.46029	0.827632	0.755938	1.53296	1.49683	1.12712	0.779955
AT1G46264	0.566534	0.560091	0.760384	0.626418	0.671096	0.409856	0.550285	0.502705	0.453674
AT1G47128	0.427965	0.0487722	0.0485569	0.430873	0.605425	0.0480458	0.628274	0.194992	1.40901
AT1G47200	1.48059	1.38238	1.54314	1.54805	1.5514	1.31796	1.37948	1.49711	1.62371
AT1G47230	0.604268	0.558451	0.519522	0.793594	0.656822	0.496302	0.500021	0.712142	0.593314
AT1G47250	0.902539	0.764974	0.820359	0.92434	0.90026	0.761033	0.886146	0.942531	1.21731
AT1G47260	1.44294	1.05907	1.04077	1.80223	1.95016	1.07202	1.20464	1.49752	1.90241
AT1G47270	0.618391	0.380245	0.33685	1.22255	0.640448	0.388646	0.343759	1.16428	0.459243
AT1G47278	1.3382	1.06575	1.06997	1.64638	1.73449	1.10265	1.08959	1.43083	1.55532
AT1G47330	0.975999	1.10936	1.1423	0.843972	0.76036	1.11815	1.06162	0.854365	0.923703
AT1G47340	0.632962	0.742724	0.801178	0.655052	0.371798	0.720414	0.715394	0.689809	0.372599
AT1G47420	2.05903	1.8586	1.6982	2.4759	2.40907	1.85988	1.6728	2.24926	2.23488
AT1G47490	1.37007	1.16609	1.33084	1.43961	1.75874	1.19275	1.24634	1.25017	1.5721
AT1G47640	1.25818	1.09962	1.05599	1.53304	1.47213	1.02658	1.10804	1.37895	1.38293
AT1G47710	1.06815	1.13134	1.12551	1.03886	1.10835	0.979471	1.03963	1.0851	1.03692
AT1G47720	0.502486	0.351364	0.543886	0.589892	0.568774	0.409844	0.387406	0.491675	0.675745
AT1G47740	0.557527	0.231061	0.410589	0.90301	0.888142	0.274243	0.302879	0.59808	0.843549
AT1G47750	0.669914	0.394142	0.443145	0.815719	1.07361	0.424831	0.360701	0.727468	1.1092
AT1G47820	0.895132	0.916788	0.772444	1.12919	0.88636	0.810867	0.839337	0.953092	0.848963
AT1G47830	1.14143	1.17316	1.11771	1.17294	1.28749	1.01441	1.06959	1.1467	1.14684
AT1G47870	0.401637	0.317834	0.435771	0.371372	0.373142	0.379431	0.462039	0.438809	0.435812
AT1G47900	0.512057	0.233385	0.527031	0.757067	0.711421	0.272454	0.290206	0.69251	0.607884
AT1G47960	0.335028	0.0589892	0.119236	0.51566	0.59906	0.18007	0.278641	0.373697	0.548176
AT1G48030	1.53691	1.32843	1.40376	1.66778	1.75218	1.38659	1.47646	1.47835	1.79673
AT1G48040	0.405385	0.428049	0.408649	0.39249	0.334044	0.413694	0.317472	0.527906	0.420015
AT1G48050	0.832126	0.888227	0.848302	0.827926	0.738066	0.757621	0.80029	0.996132	0.799673
AT1G48120	0.603346	0.539232	0.743682	0.56553	0.600157	0.551525	0.664558	0.666755	0.498352
AT1G48140	0.893127	0.784604	0.76179	1.00571	1.01596	0.868498	0.783482	0.886915	1.03392
AT1G48170	0.687845	0.568785	0.568466	0.783661	0.823326	0.463278	0.622272	0.769054	0.898408
AT1G48175	0.625236	0.598388	0.621037	0.653659	0.622867	0.545422	0.595863	0.821084	0.542346
AT1G48200	0.628708	0.51225	0.38342	0.922344	0.877502	0.335092	0.472877	0.76417	0.75222
AT1G48210	1.03063	1.08007	1.16602	0.913897	0.878482	1.11417	1.2306	0.923231	0.944305
AT1G48230	0.487853	0.196859	0.18936	0.735245	0.802681	0.165347	0.273694	0.587745	0.940082
AT1G48240	0.544011	0.518114	0.577827	0.669869	0.491675	0.51265	0.544777	0.549437	0.488124
AT1G48310	0.481775	0.432014	0.480581	0.509112	0.512793	0.335223	0.413993	0.612911	0.555313
AT1G48350	1.44889	1.48775	1.25343	1.55377	1.44952	1.5381	1.39097	1.46144	1.45238
AT1G48410	2.43199	2.74091	2.70894	2.10704	2.1166	2.6976	2.56704	2.25809	2.26963
AT1G48440	1.61637	1.539	1.70654	1.61241	1.68185	1.57961	1.67675	1.57219	1.56472
AT1G48450	1.20481	1.23245	1.15605	1.19091	1.14303	1.21232	1.35172	1.29454	1.05807
AT1G48460	1.22398	1.44842	1.29495	1.2217	1.0454	1.36703	1.19459	1.20908	1.01335
AT1G48470	2.14339	2.58905	2.78145	1.86868	1.68127	2.42752	2.31216	2.11873	1.38627
AT1G48520	0.783992	0.709913	0.704618	0.948446	0.919103	0.748359	0.625728	0.876569	0.735527
AT1G48630	1.6201	0.926145	1.09427	2.1279	2.45264	1.07916	1.21698	1.7267	2.31617
AT1G48635	1.23167	1.30248	1.30497	1.22652	1.12782	1.28414	1.29684	1.32153	0.991779
AT1G48760	1.14204	1.33536	1.26429	0.999672	0.914123	1.22471	1.28312	1.07914	1.04077
AT1G48790	1.13428	1.37348	1.35972	1.03219	0.880712	1.28993	1.25964	1.0139	0.872315
AT1G48830	2.50299	2.39242	2.46556	2.6512	2.58398	2.37083	2.40849	2.55091	2.59741
AT1G48840	1.54431	2.44351	2.52487	0.739136	0.32083	2.51153	2.19096	1.21107	0.449841
AT1G48850	1.18205	1.17841	1.13337	1.32435	1.28428	1.03447	1.12258	1.1613	1.21444
AT1G48860	0.948594	0.851618	0.953391	1.03945	1.09489	0.829048	0.796321	0.968926	1.05237
AT1G48900	1.38342	1.29473	1.17584	1.41532	1.50445	1.37973	1.32524	1.41582	1.55124
AT1G48920	4.15023	3.89475	4.01999	4.48358	4.45461	3.88753	3.8113	4.44131	4.19976
AT1G48960	0.714541	0.772324	0.753826	0.824883	0.764158	0.553314	0.584418	0.820329	0.640859
AT1G49040	0.765676	0.851109	0.856422	0.813109	0.634311	0.694521	0.691611	0.792497	0.792203
AT1G49140	1.45334	1.37163	1.34705	1.72205	1.62526	1.20941	1.32994	1.4818	1.53354
AT1G49170	0.757876	0.961965	0.819979	0.943122	0.455444	0.765347	0.731504	0.885016	0.501728
AT1G49245	0.7689	0.602068	0.605805	0.841093	0.996871	0.636862	0.647834	0.869988	0.944645
AT1G49340	1.06038	1.31659	1.20707	0.991694	0.922097	1.13172	1.04866	0.975848	0.89304
AT1G49350	0.737236	0.66743	0.775514	0.859002	0.688404	0.792282	0.634766	0.838157	0.64264
AT1G49360	0.845256	0.932578	0.967467	0.870328	0.719707	0.965305	0.770843	0.8767	0.662143
AT1G49390	0.492663	0.473566	0.571322	0.472893	0.503498	0.396622	0.487217	0.478461	0.55831
AT1G49400	1.53331	1.38075	1.4016	1.61468	1.75694	1.39883	1.37338	1.64207	1.69239
AT1G49480	1.38475	1.69479	1.41575	1.37558	1.12847	1.64227	1.43704	1.42278	0.965174
AT1G49510	0.802992	0.723173	0.562213	0.977503	0.956253	0.841126	0.631619	0.794266	0.931383
AT1G49590	1.2076	1.54797	1.43594	1.00296	0.850566	1.50077	1.3987	1.10043	0.833296
AT1G49600	2.68663	2.44857	2.54554	3.09897	2.90244	2.38353	2.4313	2.965	2.70891
AT1G49650	1.19706	1.45042	1.38784	0.939913	0.697785	1.6156	1.42113	1.19083	0.883625
AT1G49670	1.38701	1.31959	1.18408	1.54521	1.61185	1.19607	1.16543	1.49488	1.57043
AT1G49740	0.951564	0.867038	1.03056	0.937471	0.948998	0.895109	0.910167	1.06483	0.958969
AT1G49760	2.02339	1.55379	1.57963	2.54502	2.57591	1.50251	1.62235	2.35522	2.43386
AT1G49890	0.731477	0.77899	0.89545	0.763733	0.602433	0.784117	0.77913	0.756395	0.496028
AT1G49970	2.26037	2.48812	2.51817	2.0274	1.94225	2.4874	2.4109	2.25382	1.96418
AT1G49980	0.790795	0.97793	0.899464	0.748752	0.568101	0.91453	0.921479	0.650662	0.650357
AT1G50000	0.70819	0.656113	0.724753	0.874916	0.812094	0.582249	0.538042	0.746049	0.728565
AT1G50010	1.55114	1.01763	1.0761	2.23196	2.2607	1.00123	1.17984	1.71869	1.90351
AT1G50120	0.469786	0.514445	0.552345	0.54099	0.435812	0.311284	0.471254	0.525452	0.40679
AT1G50140	1.18645	1.32737	1.37866	1.14984	0.999506	1.33027	1.1428	1.20798	0.960183
AT1G50200	2.75167	3.12823	3.03591	2.44752	2.24393	3.15923	2.99938	2.69557	2.31635
AT1G50300	1.15931	1.49872	1.37504	0.958709	0.826288	1.52316	1.24379	1.05887	0.799047
AT1G50370	1.32776	1.46838	1.37506	1.28386	1.22977	1.52041	1.31561	1.24438	1.18749
AT1G50400	0.511029	0.3455	0.424096	0.666873	0.773421	0.290754	0.372944	0.567559	0.641543
AT1G50430	0.522944	0.441805	0.586973	0.598764	0.639644	0.445907	0.502279	0.515919	0.452577
AT1G50440	0.546118	0.700828	0.65834	0.620425	0.37247	0.537481	0.62679	0.541545	0.314153
AT1G50450	0.951835	1.04378	1.00109	0.830805	0.857787	1.02214	1.05726	1.00047	0.80419
AT1G50480	1.98071	2.57055	2.34611	1.54187	1.38861	2.51	2.32753	1.85438	1.32336
AT1G50500	1.17477	1.27204	1.36	1.13615	0.981599	1.2442	1.22744	1.17998	1.00191
AT1G50640	1.6477	1.54643	1.60227	1.68723	1.79002	1.47672	1.63839	1.87834	1.55939
AT1G50660	1.24746	1.27959	1.35321	1.20126	1.1883	1.20469	1.24804	1.24478	1.2616
AT1G50670	0.808277	0.822795	0.790429	0.792792	0.848997	0.744437	0.850853	0.72899	0.886328
AT1G50840	1.21503	1.42701	1.3773	1.17594	1.06149	1.27687	1.27874	1.14611	0.981433
AT1G50900	0.513835	0.470026	0.322789	0.763752	0.660812	0.36014	0.404298	0.44413	0.678009
AT1G50920	2.83911	2.75945	2.82379	2.97601	2.85282	2.82688	2.74135	3.03409	2.69703
AT1G51060	1.36768	1.57964	1.47471	1.17322	1.38886	1.52807	1.44003	1.1085	1.25304
AT1G51070	0.646487	0.217293	0.273533	1.04813	1.11794	0.197691	0.453633	0.926866	0.922361
AT1G51080	0.471793	0.433783	0.368839	0.554345	0.468917	0.385618	0.447016	0.602741	0.509785
AT1G51160	1.20417	1.19431	1.12469	1.28498	1.33116	1.07328	1.13091	1.18306	1.30718
AT1G51310	1.12344	1.27199	1.29053	1.02256	0.918169	1.28956	1.11443	1.12611	0.959264
AT1G51350	0.644974	0.525464	0.703233	0.702727	0.73418	0.617871	0.609468	0.643856	0.623551
AT1G51360	0.438287	0.362253	0.423397	0.476137	0.32982	0.427476	0.541023	0.509796	0.437039
AT1G51380	0.670768	0.405032	0.438145	0.891057	1.1019	0.405588	0.332363	0.799033	0.98189
AT1G51390	0.472748	0.349039	0.409216	0.577221	0.563206	0.277402	0.36262	0.580902	0.657871
AT1G51400	0.534698	0.946512	0.629024	0.146859	0.0649825	1.06833	1.12506	0.245501	0.0649825
AT1G51450	0.78202	0.783814	1.06575	0.632966	0.715398	0.82534	0.814551	0.837045	0.587993
AT1G51500	0.680128	0.66304	0.889068	0.508015	0.588288	0.635506	0.73446	0.658426	0.768678
AT1G51510	2.02279	1.79155	1.84774	2.11454	2.30442	1.9065	1.89742	2.04205	2.27196
AT1G51520	0.719379	0.903401	1.00029	0.513465	0.545096	0.870741	0.803669	0.640859	0.485813
AT1G51570	1.22181	1.47936	1.3577	1.14214	1.02601	1.33478	1.33593	1.11331	0.990455
AT1G51580	0.485864	0.485682	0.403215	0.551348	0.512664	0.451714	0.383269	0.575876	0.520002
AT1G51590	1.04377	0.880795	1.05854	1.07948	1.10267	1.01604	0.988518	1.07712	1.14646
AT1G51610	0.579939	0.493034	0.546946	0.664844	0.591414	0.609468	0.565987	0.626548	0.540743
AT1G51630	1.17216	1.20351	1.16606	1.15008	1.19517	1.1117	1.14994	1.22078	1.17901
AT1G51650	2.45134	2.33699	2.29979	2.58884	2.60727	2.45164	2.28778	2.46247	2.57106
AT1G51710	1.70365	1.69203	1.66319	1.53371	1.76429	1.63196	1.69895	1.64032	2.00307
AT1G51720	1.0925	1.31228	1.34119	0.905039	0.781231	1.38841	1.15302	1.04219	0.825521
AT1G51730	1.69914	1.52431	1.38996	1.88354	1.95806	1.51969	1.48094	1.9191	1.90693
AT1G51745	0.983437	1.16846	1.21311	0.950095	0.725615	1.07032	1.08486	0.962424	0.699354
AT1G51760	0.937777	0.925946	1.04949	0.936295	0.835017	0.949938	0.967739	0.941612	0.898952
AT1G51940	0.90826	1.04773	1.24757	0.697868	0.819315	1.14803	0.946067	0.657081	0.712389
AT1G51965	0.620777	0.658733	0.654941	0.65911	0.582671	0.691026	0.553743	0.583097	0.58364
AT1G51980	1.68833	1.4404	1.52143	1.95879	1.96071	1.50254	1.46127	1.7995	1.85424
AT1G52160	0.925202	0.94541	0.954624	0.852595	0.937589	0.929538	0.920239	0.853942	1.00829
AT1G52310	0.899994	0.935278	1.00752	0.888817	0.917451	0.819534	0.842018	0.916565	0.873572
AT1G52342	0.894119	1.30912	1.04414	0.718512	0.348485	1.44762	1.14183	0.817677	0.337041
AT1G52360	1.41936	1.41583	1.40342	1.58368	1.43061	1.3979	1.41784	1.40564	1.29937
AT1G52370	0.795071	0.648895	0.644758	0.914581	1.08037	0.572688	0.704199	0.850129	0.938557
AT1G52420	1.1564	1.25514	1.29984	1.21474	0.944728	1.21427	1.27105	1.18468	0.871557
AT1G52500	1.04596	1.09269	1.04522	1.21655	1.05536	0.913195	0.858067	1.3282	0.855049
AT1G52510	0.436694	0.234187	0.44147	0.584441	0.479134	0.262809	0.446898	0.509112	0.533899
AT1G52600	1.66109	1.4574	1.47142	1.92487	1.83114	1.44889	1.49889	1.75928	1.88896
AT1G52670	0.287438	0.147414	0.167106	0.411697	0.426138	0.0985712	0.223848	0.443457	0.376139
AT1G52690	3.75627	4.20515	4.21498	3.43106	3.07147	4.11275	4.15203	3.64064	3.23945
AT1G52720	0.531396	0.572337	0.423397	0.66861	0.657249	0.489949	0.46093	0.483607	0.491675
AT1G52730	1.00623	1.08489	0.975478	1.13163	0.989275	0.895537	0.964234	0.971119	1.03543
AT1G52740	3.0521	3.54943	3.40815	2.76393	2.49776	3.46174	3.24058	3.00675	2.50211
AT1G52870	0.555993	0.451479	0.426458	0.811801	0.634029	0.310855	0.449393	0.86344	0.494129
AT1G52905	0.524545	0.336923	0.432711	0.643856	0.79672	0.36057	0.329036	0.611978	0.678908
AT1G52920	0.611662	0.78179	0.816867	0.601761	0.595403	0.526048	0.522723	0.642465	0.408701
AT1G52930	1.61388	1.34649	1.33519	1.97303	2.08751	1.24293	1.24984	1.69862	1.96398
AT1G53050	0.574911	0.354619	0.45764	0.735702	0.663747	0.417283	0.505268	0.683083	0.777137
AT1G53070	0.151225	0.0331047	0.0381225	0.17029	0.293719	0.0480458	0.092384	0.16852	0.361569
AT1G53120	0.677888	0.717558	0.720921	0.830465	0.614256	0.520374	0.592823	0.790893	0.634182
AT1G53165	0.549111	0.665059	0.689823	0.452022	0.494129	0.648296	0.507617	0.542217	0.397257
AT1G53200	0.876477	0.982315	1.04328	0.949848	0.766365	0.818474	0.784887	0.980157	0.688404
AT1G53230	0.40237	0.328735	0.393467	0.364152	0.462239	0.295583	0.431315	0.405704	0.536767
AT1G53240	2.15942	1.71228	1.77181	2.41225	2.74755	1.79017	1.84878	2.28222	2.69512
AT1G53310	1.22538	1.06959	1.0996	1.29193	1.49154	0.90888	1.1129	1.47271	1.3488
AT1G53480	0.317217	0.0746566	0.0466173	0.0331047	0.0144406	0.0358021	1.20561	0.0361014	1.09209
AT1G53490	0.46738	0.406259	0.373587	0.539893	0.285272	0.269974	0.661794	0.499025	0.701253
AT1G53530	0.56832	0.379277	0.42659	0.77033	0.750568	0.344308	0.355872	0.70885	0.803268
AT1G53580	0.401004	0.0559925	0.0676182	0.594413	0.827706	0.130785	0.267341	0.40664	0.846386
AT1G53590	0.908577	1.07699	1.17736	0.776125	0.600959	1.12124	0.980069	1.01365	0.530785
AT1G53645	1.26603	0.914195	1.17147	1.44787	1.58864	1.0634	1.0835	1.29977	1.55341
AT1G53650	0.343807	0.175068	0.246544	0.520002	0.497798	0.267077	0.22014	0.355705	0.464009
AT1G53720	0.95048	0.968337	0.869168	1.07986	0.869043	0.902275	0.866307	1.1057	0.940077
AT1G53730	0.8601	1.07792	0.936669	0.742923	0.586731	1.13732	0.912513	0.859214	0.632541
AT1G53750	2.27748	2.20607	2.22225	2.11674	2.20667	2.13752	2.52837	2.15518	2.64704
AT1G53760	1.01892	1.01483	1.16882	0.949846	0.984838	1.00759	1.04987	0.910357	1.06854
AT1G53790	0.846953	0.98713	1.02181	0.701549	0.708982	1.05777	0.877834	0.7496	0.677104
AT1G54000	0.33742	0.0216608	0.0454964	0.452181	0.718883	0.113164	0.203629	0.271092	0.86344
AT1G54010	0.612766	0.0993142	0.120489	0.831039	1.18107	0.260509	0.391141	0.531056	1.47127
AT1G54030	1.92481	1.69776	1.67722	1.99118	2.25758	1.67597	1.74771	1.96345	2.37806
AT1G54040	0.0739895	0.030108	0.0147478	0.00722028	0.0577623	0.00729629	0.423628	0.00722028	0.0456461
AT1G54110	0.581428	0.805138	0.649626	0.467018	0.359928	0.787073	0.585326	0.609111	0.391806
AT1G54140	1.15619	1.23658	1.20108	1.06352	1.13137	1.17226	1.08357	1.06546	1.29604
AT1G54170	1.10833	1.14591	1.09313	1.00149	1.1013	1.15536	1.19206	1.02036	1.15806
AT1G54217	0.564009	0.393588	0.628373	0.64454	0.679937	0.383652	0.449199	0.656658	0.674389
AT1G54250	1.11917	1.07425	1.06431	1.19641	1.08729	1.05871	1.08802	1.21093	1.17137
AT1G54260	0.804494	0.882033	0.959791	0.595095	0.614857	0.966676	0.9211	0.78786	0.714679
AT1G54270	2.22529	1.79964	2.03094	2.33244	2.73755	1.88326	2.01728	2.22991	2.76148
AT1G54310	0.957961	0.817545	0.863352	1.14139	1.13754	0.940246	0.765597	1.05255	0.941304
AT1G54340	1.0713	1.07635	1.07368	1.09409	1.15752	1.0233	1.01364	1.02826	1.10249
AT1G54350	0.51913	0.429017	0.577442	0.592098	0.535551	0.407079	0.466568	0.655972	0.488808
AT1G54380	1.25991	1.36209	1.42259	1.24149	1.17711	1.25167	1.32788	1.26511	1.03536
AT1G54385	0.491594	0.14509	0.287727	0.683605	1.06976	0.136292	0.225088	0.554477	0.819989
AT1G54390	1.0295	1.13798	1.12406	1.03291	0.911325	1.13074	1.11153	1.00984	0.78148
AT1G54410	0.911817	0.350938	0.683858	1.03326	1.40842	0.447696	1.03643	0.868644	1.45701
AT1G54460	0.631461	0.625333	0.549152	0.750402	0.64277	0.448125	0.629865	0.777079	0.625321
AT1G54490	1.45773	1.66751	1.80402	1.13427	1.09933	1.75726	1.63029	1.39029	1.191
AT1G54500	0.5751	0.441805	0.444964	0.765815	0.475585	0.608228	0.617555	0.583475	0.661449
AT1G54510	0.789706	0.84659	0.890653	0.848184	0.804615	0.596531	0.815265	0.808804	0.707364
AT1G54520	1.04563	1.20055	1.32213	0.917582	0.647962	1.292	1.2782	0.999921	0.717464
AT1G54580	1.32608	0.820661	0.744369	1.84058	1.95495	0.788252	1.01766	1.6238	1.79745
AT1G54610	1.18097	1.27563	1.13518	1.17411	1.14826	1.20061	1.1988	1.12904	1.18555
AT1G54630	1.40884	1.07988	1.06928	1.84819	1.81011	1.00179	1.22667	1.55053	1.67104
AT1G54770	0.898928	0.734866	0.784863	0.925262	1.1549	0.756001	0.800806	0.880675	1.14917
AT1G54830	1.63218	1.97764	1.98024	1.44795	1.26756	1.82498	1.83581	1.45763	1.27702
AT1G54850	0.500397	0.420699	0.423529	0.762518	0.549698	0.397731	0.404777	0.533227	0.507331
AT1G54990	1.1137	1.0109	1.04482	1.33668	1.31721	0.824266	0.99764	1.07538	1.29703
AT1G55000	0.660098	0.609961	0.790009	0.730807	0.557083	0.63771	0.702153	0.833506	0.422469
AT1G55040	0.508563	0.395748	0.314716	0.637178	0.686505	0.444537	0.298742	0.577612	0.706574
AT1G55080	0.982842	1.33517	1.2708	0.697785	0.758969	1.09489	1.03365	0.908588	0.770577
AT1G55090	1.4626	1.68796	1.76398	1.2819	1.03564	1.76184	1.70064	1.37591	1.10482
AT1G55140	0.280093	0.160628	0.286473	0.328593	0.353251	0.177042	0.258971	0.361698	0.312926
AT1G55150	0.960308	1.09643	0.958838	0.809181	0.922356	0.957118	1.01112	0.938899	0.988979
AT1G55160	0.967604	0.839487	1.00803	1.0025	1.00714	0.886956	0.983059	0.952159	1.06166
AT1G55190	1.20258	1.38558	1.59916	0.996754	0.678957	1.61318	1.45931	1.1009	0.802044
AT1G55205	0.57718	0.305717	0.315415	0.792762	0.975017	0.284698	0.315123	0.598979	1.0185
AT1G55300	0.672207	0.902564	0.730886	0.60366	0.377366	0.839683	0.684528	0.675191	0.566875
AT1G55340	0.550762	0.437593	0.445519	0.619198	0.741955	0.391674	0.489566	0.566875	0.709229
AT1G55350	1.29223	1.55578	1.679	1.09431	0.882327	1.55421	1.41571	1.25297	0.915598
AT1G55460	1.11215	1.19907	1.14786	1.0397	0.914583	1.26768	1.24134	1.07765	1.01298
AT1G55490	2.04302	1.45418	1.3349	2.64328	2.82951	1.46627	1.55566	2.50014	2.53437
AT1G55510	1.03968	1.34119	1.3754	0.926157	0.616885	1.34304	1.23447	0.94979	0.542642
AT1G55520	1.26054	1.45925	1.46539	1.13375	0.960999	1.46286	1.50141	1.2576	0.851913
AT1G55590	0.766439	1.10863	0.984966	0.686376	0.461567	0.965093	0.749468	0.802173	0.37969
AT1G55620	0.507095	0.50667	0.608455	0.665528	0.432982	0.358473	0.559501	0.533227	0.393033
AT1G55630	0.476342	0.499579	0.556913	0.558393	0.400253	0.479921	0.431875	0.474746	0.410306
AT1G55670	0.0969579	0.0517689	0.0368695	0.0144406	0.0818769	0.0145926	0.476879	0.0722028	0.0288811
AT1G55730	0.476896	0.371125	0.443145	0.513891	0.58909	0.364408	0.412753	0.506116	0.612095
AT1G55740	1.11115	0.449568	0.598431	1.09761	2.08755	0.596519	0.715072	1.14476	2.17949
AT1G55805	1.05656	0.834818	0.92274	1.28082	1.24891	0.955962	0.863872	1.03409	1.3054
AT1G55820	1.19853	1.10727	1.17923	1.15737	1.36474	0.980101	1.14936	1.31571	1.33124
AT1G55840	1.23028	1.12065	1.12112	1.12584	1.43854	1.18105	1.15011	1.17952	1.52181
AT1G55880	0.648951	0.58555	0.546826	0.838321	0.671651	0.516272	0.582629	0.911834	0.534324
AT1G55890	1.28256	1.09866	1.17619	1.45856	1.51801	1.06254	1.1414	1.29336	1.50578
AT1G55900	1.15582	0.981255	0.978574	1.19555	1.45568	0.917582	1.01107	1.17654	1.52261
AT1G56000	0.70989	0.660515	0.786984	0.812684	0.662945	0.750755	0.603029	0.786374	0.616756
AT1G56045	2.56197	1.91271	2.10204	3.17856	3.17285	2.07059	2.09027	3.03409	2.91503
AT1G56050	0.511731	0.214296	0.158311	0.787605	0.835021	0.229356	0.271345	0.631869	0.953234
AT1G56070	3.90892	3.64705	3.66059	4.18006	4.18409	3.67513	3.71711	4.08954	4.1082
AT1G56090	0.895347	1.2169	1.07515	0.82388	0.459243	1.13185	1.05483	0.887012	0.521783
AT1G56180	0.896683	1.20046	1.10978	0.780087	0.529133	1.12511	0.999226	0.894396	0.54315
AT1G56310	0.440567	0.274383	0.336283	0.579841	0.511566	0.34128	0.36181	0.502021	0.613322
AT1G56330	1.27625	1.13245	1.03806	1.49804	1.47858	1.20886	1.15749	1.15997	1.52965
AT1G56340	1.95402	1.30511	1.34717	2.66373	2.66798	1.3383	1.55759	2.04677	2.68232
AT1G56350	0.521535	0.51947	0.530391	0.549567	0.532543	0.518191	0.428287	0.518786	0.574224
AT1G56440	1.0129	1.56003	1.32101	0.846213	0.413904	1.55458	1.11225	0.919611	0.38868
AT1G56450	2.38101	2.36312	2.44508	2.20017	2.25085	2.39164	2.54356	2.25265	2.60418
AT1G56500	0.544416	0.343471	0.362719	0.825472	0.743595	0.255513	0.384761	0.7977	0.633639
AT1G56560	0.779096	0.616167	0.793237	0.762814	0.832445	0.644707	0.803118	0.739087	1.04034
AT1G56580	0.762047	0.185794	0.27228	0.916059	1.38986	0.310855	0.54043	0.842946	1.62094
AT1G56590	0.51714	0.498482	0.417963	0.637449	0.550794	0.372944	0.560061	0.63896	0.457343
AT1G56610	0.93312	1.1889	1.19271	0.758969	0.507721	1.17867	1.09651	0.960151	0.590989
AT1G56700	0.647502	0.348237	0.218855	0.841529	1.01574	0.333983	0.460799	0.701701	1.24503
AT1G57600	0.588553	0.603413	0.586756	0.669752	0.617854	0.493703	0.471385	0.695754	0.567559
AT1G57610	0.365261	0.307617	0.293161	0.385141	0.452022	0.246166	0.184338	0.423141	0.625875
AT1G57620	0.433687	0.164851	0.276473	0.704451	0.649861	0.133813	0.28043	0.595638	0.655984
AT1G57660	2.10518	1.3923	1.48692	2.64865	2.89681	1.61746	1.66948	2.33837	2.76892
AT1G57720	3.50904	3.40744	3.38178	3.66377	3.54415	3.429	3.46108	3.72621	3.45491
AT1G57765	0.532037	0.450678	0.406842	0.753269	0.566202	0.41894	0.512814	0.556669	0.586895
AT1G57860	1.83446	1.34197	1.40677	2.24083	2.45384	1.50131	1.48404	1.90224	2.32864
AT1G57870	0.543279	0.458242	0.495329	0.557755	0.599436	0.490115	0.542858	0.669068	0.531871
AT1G58080	1.03263	1.05034	1.04185	1.22162	1.24595	0.778009	0.898604	1.07069	0.950084
AT1G58210	0.487854	0.521289	0.492823	0.569458	0.432556	0.526169	0.449365	0.539904	0.371372
AT1G58230	1.03213	1.15414	1.10564	0.938696	0.967436	1.01186	1.15084	1.01596	0.914997
AT1G58360	1.85894	1.3548	1.57305	2.1296	2.40403	1.33222	1.61928	2.06932	2.37529
AT1G58380	1.60857	1.26777	1.26314	1.89513	2.18667	1.26115	1.30803	1.60494	2.06782
AT1G58400	0.633847	0.585128	0.829423	0.506116	0.588665	0.717638	0.786477	0.570001	0.49387
AT1G58470	0.793189	1.04845	1.13868	0.515367	0.374369	1.12801	1.10941	0.636506	0.408701
AT1G59510	0.519407	0.421371	0.516344	0.510339	0.679049	0.378322	0.409426	0.557755	0.679969
AT1G59520	1.4291	1.56082	1.58514	1.41319	1.36365	1.55012	1.40822	1.4496	1.10639
AT1G59580	0.445106	0.466475	0.487955	0.564562	0.355033	0.377082	0.495623	0.546995	0.267835
AT1G59600	0.501528	0.277509	0.319596	0.690858	0.746308	0.357542	0.367866	0.610326	0.635538
AT1G59610	1.63021	1.72242	1.64074	1.49213	1.42548	1.78828	1.83027	1.62518	1.52112
AT1G59640	1.22344	0.925602	1.11866	1.29492	1.43706	0.938507	1.09216	1.35716	1.61695
AT1G59830	1.05217	1.11597	1.13501	1.14189	0.858083	1.05602	1.0416	1.18273	0.887719
AT1G59890	0.846354	0.869741	0.973972	0.818936	0.86838	0.733075	0.753617	0.833473	0.920151
AT1G59990	1.09182	0.929708	0.930987	1.32989	1.28797	0.944047	1.01987	1.08661	1.19987
AT1G60000	0.422407	0.507897	0.536392	0.406801	0.214839	0.561553	0.564317	0.382144	0.210615
AT1G60070	0.576599	0.353263	0.464026	0.761716	0.801748	0.255382	0.485132	0.668643	0.816235
AT1G60080	0.88798	0.842794	0.865339	0.902961	0.950946	0.795859	0.732144	0.872692	1.13805
AT1G60160	0.386113	0.0415519	0.0221217	0.5747	0.801729	0.0887953	0.16121	0.564284	0.82149
AT1G60170	1.54526	1.62869	1.6074	1.48668	1.47787	1.61354	1.67406	1.41975	1.45746
AT1G60550	1.07699	1.35785	1.12726	1.15104	0.875356	1.19922	1.17872	1.03708	0.692806
AT1G60560	0.64529	0.699601	0.626651	0.61088	0.622324	0.598331	0.599919	0.734312	0.66895
AT1G60620	1.11774	1.31055	1.2834	1.02271	1.02787	1.20584	1.1455	0.942663	1.00802
AT1G60640	1.57912	1.28796	1.31763	1.84014	1.98231	1.27362	1.31256	1.55635	2.05095
AT1G60650	1.5015	1.67159	1.6485	1.38495	1.42419	1.71218	1.44183	1.38429	1.34909
AT1G60770	0.992709	0.797654	0.807072	1.24826	1.29291	0.799018	0.807755	1.04523	1.13597
AT1G60780	1.17583	1.14697	1.08321	1.21769	1.3119	1.1275	1.11345	1.11693	1.28594
AT1G60850	1.20833	1.11647	1.11327	1.24631	1.32575	1.14234	1.08591	1.08315	1.54952
AT1G60860	0.640177	0.623768	0.564334	0.835442	0.727646	0.385618	0.502501	0.886682	0.589762
AT1G60960	1.18774	1.0606	1.20765	1.54454	1.42533	0.836907	0.872433	1.43573	1.1122
AT1G60990	0.478626	0.57833	0.594382	0.494672	0.391005	0.503598	0.332064	0.54374	0.392361
AT1G60995	0.720133	0.79618	0.800528	0.830204	0.609961	0.725277	0.690155	0.708036	0.60214
AT1G61010	1.24119	1.42579	1.44408	1.23453	0.992826	1.33357	1.22863	1.21875	1.05642
AT1G61030	0.591683	0.642936	0.558334	0.598588	0.548894	0.645698	0.705572	0.555738	0.478757
AT1G61040	1.03883	1.20971	1.2411	1.00871	0.819232	1.15089	1.10974	1.00969	0.76771
AT1G61140	1.13894	1.2372	1.29785	0.972313	0.960691	1.28077	1.30392	1.03048	1.03479
AT1G61430	0.688284	0.778493	0.935081	0.658426	0.554758	0.736842	0.705737	0.70885	0.433913
AT1G61520	0.106466	0.0529958	0.0221217	0.0144406	0.104635	0.0419893	0.463985	0.105308	0.0475453
AT1G61570	2.35857	2.12343	2.22943	2.53245	2.55283	2.16541	2.12424	2.47935	2.65429
AT1G61580	1.1473	0.830074	0.993213	1.3882	1.58507	0.891817	0.843759	1.12006	1.51719
AT1G61730	1.41837	1.14856	1.24764	1.44594	1.89174	1.15776	1.21791	1.39894	1.83012
AT1G61770	1.25957	1.15847	1.11431	1.32161	1.41456	1.12672	1.12898	1.37841	1.42772
AT1G61780	1.77451	2.18098	2.05226	1.58755	1.19169	2.21757	2.03419	1.7098	1.23514
AT1G61790	1.6684	1.44263	1.449	2.0353	1.91582	1.28157	1.457	1.84471	1.91034
AT1G61850	0.533217	0.548222	0.556359	0.492902	0.432014	0.567906	0.574523	0.586648	0.50844
AT1G61870	1.42383	1.16033	1.17757	1.53213	1.81168	1.16449	1.1499	1.60626	1.77758
AT1G61980	0.969869	1.13661	1.12173	0.744951	0.791108	1.17781	1.02752	0.858083	0.90707
AT1G61990	1.11776	1.05853	1.02995	1.21878	1.08547	1.0934	1.15361	1.26722	1.03338
AT1G62010	0.530186	0.523518	0.648001	0.498766	0.454347	0.582333	0.490414	0.617003	0.429689
AT1G62020	1.2268	1.25971	1.18718	1.32305	1.24615	1.1793	1.1816	1.21529	1.22031
AT1G62085	0.647705	0.750108	0.723245	0.668185	0.535977	0.587031	0.667717	0.79672	0.453804
AT1G62130	0.567185	0.555985	0.590081	0.600109	0.584866	0.527717	0.541369	0.602694	0.534454
AT1G62150	0.390851	0.278063	0.354104	0.493574	0.568644	0.224396	0.239132	0.488678	0.476137
AT1G62330	0.736905	0.396714	0.681628	0.814289	0.971909	0.509106	0.623893	0.902712	0.990291
AT1G62390	1.74759	1.68008	1.64777	1.96286	1.72856	1.70482	1.69844	1.88792	1.66722
AT1G62430	0.793181	0.682848	0.752609	0.841022	0.939405	0.712856	0.733253	0.82927	0.851879
AT1G62500	0.146346	0.151508	0.205795	0.16307	0.0776533	0.0996802	0.178665	0.120975	0.174514
AT1G62570	0.0930301	0	0.0116874	0.105628	0.167293	0.0377213	0.093493	0.0829744	0.243177
AT1G62600	0.567186	0.467018	0.534018	0.66252	0.601089	0.474163	0.640582	0.577776	0.579428
AT1G62610	0.670906	0.658308	0.839121	0.652173	0.745931	0.545041	0.580414	0.713191	0.634323
AT1G62640	0.450713	0.334056	0.337105	0.617971	0.605984	0.291315	0.338634	0.494129	0.581315
AT1G62740	1.42052	1.62847	1.53439	1.31145	1.1848	1.69763	1.36142	1.31042	1.34019
AT1G62750	1.40605	0.897724	0.960164	1.74985	1.80421	0.953265	1.20562	1.83585	1.82564
AT1G62790	0.804487	0.776843	1.06611	0.651797	0.589892	0.663451	1.00429	0.724095	0.965472
AT1G62820	0.484924	0.394685	0.391228	0.611423	0.550121	0.330824	0.411644	0.53377	0.651372
AT1G63000	1.14558	1.05118	1.22268	1.22858	1.2222	1.07902	1.15471	1.08987	1.11744
AT1G63050	0.888891	0.642347	0.802806	1.15	1.21428	0.570887	0.62103	0.919186	1.1827
AT1G63090	0.794619	1.08793	1.25238	0.49945	0.365804	0.973963	1.06302	0.67971	0.448896
AT1G63110	0.908676	0.877548	0.888411	1.07225	0.830664	0.811941	0.944479	1.04574	0.797312
AT1G63160	0.820596	0.736504	0.758175	0.998606	0.977112	0.677745	0.717551	0.874681	0.82053
AT1G63170	0.654012	0.595897	0.69181	0.731608	0.583226	0.63814	0.676384	0.821214	0.494672
AT1G63180	1.27737	1.7688	1.62692	1.0111	0.661977	1.63228	1.5551	1.08717	0.889512
AT1G63290	1.50388	1.48128	1.47708	1.58411	1.47148	1.45771	1.46475	1.62405	1.46912
AT1G63300	0.765192	1.03156	1.1169	0.720426	0.391134	0.933092	0.921446	0.681184	0.336498
AT1G63430	0.556975	0.552954	0.543079	0.511696	0.562651	0.37763	0.547936	0.620425	0.737176
AT1G63460	0.266245	0.201082	0.0928003	0.349582	0.367692	0.165478	0.212844	0.370571	0.364695
AT1G63470	0.401314	0.264838	0.385407	0.462239	0.586223	0.236652	0.226197	0.414151	0.630938
AT1G63480	0.382839	0.463184	0.46652	0.354478	0.263482	0.490115	0.274373	0.451479	0.30081
AT1G63490	0.741259	0.789514	0.859822	0.659652	0.706396	0.706764	0.823898	0.731054	0.65594
AT1G63610	0.439013	0.422598	0.410589	0.575204	0.533098	0.361249	0.266946	0.430232	0.508995
AT1G63640	0.689393	0.616888	0.762236	0.754059	0.730511	0.550285	0.562709	0.829991	0.70721
AT1G63660	1.52966	0.92559	0.999542	1.98346	2.23886	1.06263	1.09766	1.79142	2.11773
AT1G63680	0.947607	0.915974	0.973106	1.00794	0.968547	0.932314	0.85436	0.892368	1.03564
AT1G63690	1.17432	1.17247	1.21293	1.10558	1.2171	1.20882	1.1199	1.18006	1.17833
AT1G63700	1.01212	1.17536	1.11978	0.837223	0.881987	1.03332	1.13172	0.99702	0.924246
AT1G63770	3.38073	3.44563	3.53062	3.21554	3.26322	3.50741	3.40989	3.42925	3.24906
AT1G63780	1.63268	1.6075	1.4145	1.71505	1.76854	1.5265	1.5473	1.69483	1.78071
AT1G63810	1.21714	1.15979	1.06082	1.30079	1.42148	1.13787	1.02001	1.19439	1.43583
AT1G63830	1.33264	1.29289	1.28066	1.35864	1.33644	1.35396	1.36172	1.38336	1.29291
AT1G63850	0.465238	0.436496	0.352032	0.601218	0.543573	0.25965	0.366626	0.617558	0.53922
AT1G63940	0.819363	0.616885	0.649761	1.00937	1.12208	0.560479	0.740801	0.822265	1.02621
AT1G63970	1.04718	0.900861	1.08607	1.23177	1.14919	0.926095	1.0101	1.06934	1.00316
AT1G64080	0.570365	0.389919	0.436337	0.712909	0.785916	0.40008	0.42142	0.827253	0.582967
AT1G64090	1.14355	0.803092	0.857096	1.38185	1.64211	0.806433	1.03436	1.12793	1.48489
AT1G64185	0.450461	0.217293	0.234856	0.768511	0.714973	0.208576	0.184338	0.639903	0.625453
AT1G64220	0.666686	0.438809	0.474328	0.744579	0.997655	0.439305	0.48047	0.670131	1.0799
AT1G64280	0.608413	0.619506	0.743994	0.531328	0.557884	0.458032	0.702709	0.728186	0.527906
AT1G64350	1.52062	1.5214	1.65026	1.44778	1.40473	1.58074	1.48082	1.42994	1.65222
AT1G64355	0.660557	0.646275	0.722427	0.716863	0.646982	0.609895	0.599274	0.77218	0.570685
AT1G64385	0.680411	0.593328	0.737007	0.75859	0.766319	0.525321	0.552634	0.842498	0.665824
AT1G64390	0.382372	0.361376	0.481706	0.273156	0.362514	0.211735	0.307471	0.550882	0.509648
AT1G64430	0.76883	0.792086	0.932707	0.827938	0.712815	0.743029	0.708467	0.830264	0.605855
AT1G64440	0.516054	0.478887	0.479655	0.613877	0.624944	0.468226	0.50224	0.546949	0.412252
AT1G64450	0.336613	0.187184	0.2791	0.339494	0.595885	0.211735	0.168375	0.348485	0.558393
AT1G64490	1.13178	0.74415	0.811902	1.43233	1.57171	0.766528	0.820939	1.28994	1.60301
AT1G64510	0.994195	0.732034	0.75191	1.32595	1.12582	0.902441	0.918154	1.18192	1.00853
AT1G64520	2.1003	2.04009	1.99823	2.11224	2.06626	1.98627	2.11981	2.03508	2.44127
AT1G64600	1.13772	1.09992	1.16926	1.13531	1.23978	0.955602	1.16022	1.10254	1.23808
AT1G64630	0.468229	0.487971	0.548331	0.452022	0.495356	0.349435	0.489566	0.480903	0.442903
AT1G64640	0.11728	0.154634	0.102548	0.132419	0.0649825	0.0626383	0.167266	0.08065	0.172744
AT1G64650	0.802039	0.45135	0.563249	1.11727	1.34117	0.405588	0.435452	0.973998	1.11531
AT1G64750	2.52678	2.49008	2.4965	2.63631	2.53732	2.45845	2.40992	2.66526	2.51783
AT1G64790	1.93901	1.95272	2.06104	1.94093	1.90122	2.00102	1.98949	1.84746	1.82188
AT1G64840	1.20362	1.45217	1.53318	0.934262	0.844018	1.50786	1.33416	1.10607	0.928601
AT1G64850	1.04577	0.883038	0.954911	1.19185	1.25655	0.771107	1.01817	1.04101	1.24446
AT1G64880	1.717	1.3363	1.42241	2.09371	2.13292	1.4483	1.35629	1.8647	2.06869
AT1G64960	0.527626	0.582177	0.59707	0.48311	0.455703	0.528649	0.4876	0.644835	0.442903
AT1G64970	0.833078	0.164297	0.213843	1.33136	1.55761	0.429944	0.440296	0.996679	1.5094
AT1G64990	0.929005	1.03831	1.01491	0.810489	0.838522	0.932018	0.995436	0.902961	0.90191
AT1G65010	0.61548	0.391689	0.588009	0.744822	0.811542	0.416722	0.542989	0.618526	0.806147
AT1G65030	1.46345	1.21831	1.20011	1.54336	1.80021	1.31101	1.24154	1.391	1.99267
AT1G65032	1.04571	0.729413	0.760417	1.46111	1.34028	0.780836	0.821369	1.35561	1.10562
AT1G65220	1.63155	1.43718	1.4922	1.71064	1.84842	1.49991	1.50412	1.64817	1.90618
AT1G65270	1.61844	1.42025	1.59295	1.73506	1.81605	1.46688	1.48007	1.59114	1.84159
AT1G65380	0.649604	0.712697	0.850738	0.605726	0.47491	0.704285	0.712224	0.679544	0.462122
AT1G65430	0.906408	1.04372	1.15097	0.84001	0.749588	0.929802	0.845607	0.928813	0.767463
AT1G65560	0.572451	0.417702	0.487521	0.785702	0.690729	0.325447	0.394833	0.819608	0.651878
AT1G65650	1.42612	1.45269	1.64383	1.25338	1.36907	1.47185	1.5135	1.31638	1.39421
AT1G65700	1.02185	0.869267	0.91768	1.12014	1.27068	0.858959	0.903559	0.965844	1.26356
AT1G65930	2.49421	2.5978	2.48617	2.54177	2.44898	2.50496	2.52318	2.52029	2.33078
AT1G66070	1.42702	1.29966	1.32476	1.35041	1.70817	1.41364	1.3458	1.27475	1.6959
AT1G66180	0.174335	0.347446	0.169265	0.0577623	0.101084	0.153747	0.341742	0.0547656	0.17029
AT1G66240	2.48892	2.55951	2.60686	2.52564	2.41209	2.43656	2.52974	2.42591	2.41739
AT1G66250	0.865338	0.76856	0.927789	0.713487	1.07221	0.765466	0.814764	0.802892	1.05727
AT1G66260	1.41045	1.5773	1.323	1.47968	1.35349	1.5216	1.31759	1.37072	1.33856
AT1G66430	0.175186	0.0662095	0.0676182	0.233503	0.278594	0.0638782	0.233327	0.237726	0.217835
AT1G66500	0.504028	0.831985	0.513836	0.326824	0.384586	0.570255	0.588007	0.412795	0.405704
AT1G66510	0.751837	0.957597	0.749081	0.839795	0.669197	0.99987	0.519134	0.742805	0.537321
AT1G66530	0.779687	0.741248	0.778624	0.963094	0.933213	0.550535	0.602291	0.717725	0.946508
AT1G66580	2.81125	2.66585	2.60608	3.06789	3.04603	2.50757	2.57666	2.96608	3.04392
AT1G66660	0.697785	0.625628	0.775264	0.688534	0.632412	0.652947	0.712737	0.724931	0.771132
AT1G66670	1.31713	1.13208	1.23448	1.37023	1.54748	1.23542	1.224	1.22175	1.5681
AT1G66680	1.57399	1.96428	1.81994	1.40027	1.16831	1.99383	1.6467	1.50825	1.10059
AT1G66750	0.733932	0.671228	0.727547	0.709099	0.779154	0.607929	0.707227	0.850638	0.816907
AT1G66820	0.394003	0.328051	0.218169	0.472468	0.352708	0.330145	0.414124	0.500795	0.531445
AT1G67080	0.847042	0.641296	0.821966	0.691283	1.06622	0.482391	0.81846	0.76142	1.48867
AT1G67090	1.90088	1.42913	1.15923	2.2501	2.36234	1.47574	2.08709	1.9978	2.4277
AT1G67170	0.612091	0.664313	0.591336	0.68608	0.600534	0.594063	0.585539	0.598764	0.575204
AT1G67250	1.23004	0.899321	0.91428	1.42663	1.43618	0.657203	1.38707	1.14936	1.95937
AT1G67310	0.517046	0.783474	0.684623	0.454476	0.278051	0.547126	0.738215	0.463337	0.193178
AT1G67325	0.642642	0.527104	0.382214	0.877548	0.796732	0.432424	0.514483	0.667298	0.93438
AT1G67350	1.51735	1.4325	1.46753	1.6693	1.69429	1.28295	1.42466	1.49258	1.67057
AT1G67360	0.939948	0.47491	0.546899	1.56374	1.58149	0.440698	0.563208	1.03481	1.29652
AT1G67430	3.52665	3.12515	3.11687	4.02094	3.9842	3.15833	3.13223	3.82174	3.8373
AT1G67440	0.77207	0.943809	0.852543	0.71226	0.528874	0.937157	0.806599	0.914322	0.484751
AT1G67480	1.5335	1.66515	1.74997	1.54418	1.38402	1.66547	1.62446	1.43059	1.21102
AT1G67490	0.838769	0.907578	0.876847	0.977715	0.809687	0.668945	0.753736	1.02305	0.690729
AT1G67550	0.476413	0.1613	0.274786	0.772606	0.826144	0.193983	0.222489	0.741779	0.608426
AT1G67560	0.5446	0.568915	0.631868	0.37792	0.388267	0.679811	0.730619	0.524225	0.46034
AT1G67600	1.24992	1.52759	1.4902	1.0561	0.602858	1.66241	1.60815	1.17779	0.887294
AT1G67620	0.91612	0.734852	0.821133	1.05895	1.2059	0.705725	0.725277	0.904958	1.166
AT1G67660	0.488231	0.308714	0.315969	0.52478	0.777763	0.233624	0.355741	0.496442	0.885194
AT1G67680	1.59515	1.46738	1.50748	1.67376	1.71649	1.51712	1.43514	1.58939	1.85016
AT1G67700	0.767214	0.641922	0.691942	0.833247	0.815599	0.6882	0.974538	0.808719	0.683312
AT1G67730	1.59329	1.59351	1.55077	1.6568	1.65473	1.46116	1.55161	1.58636	1.68867
AT1G67785	1.78155	1.69251	1.73622	1.92533	1.90592	1.5658	1.72822	1.89919	1.79545
AT1G67810	1.83934	2.41089	2.25349	1.39373	1.25664	2.46859	2.20215	1.77177	0.976407
AT1G67820	1.11618	1.51421	1.61981	0.846853	0.633392	1.43073	1.41532	1.02318	0.462794
AT1G67840	0.431788	0.269616	0.455833	0.459243	0.556244	0.358651	0.385618	0.53922	0.429135
AT1G67850	0.679324	0.807115	0.865037	0.559241	0.45693	0.820405	0.775936	0.729037	0.427235
AT1G67930	0.447433	0.483782	0.362032	0.411697	0.474781	0.394453	0.391805	0.420687	0.637319
AT1G68000	0.883028	1.03995	1.04935	0.771933	0.847392	0.958427	0.917465	0.754367	0.729956
AT1G68060	0.578604	0.436909	0.517016	0.680098	0.739207	0.390565	0.50032	0.635845	0.724813
AT1G68080	0.624101	0.72519	0.817688	0.48213	0.439234	0.711974	0.62803	0.639891	0.553661
AT1G68100	0.744558	0.54033	0.698618	0.777763	0.926309	0.620519	0.812975	0.760998	0.817415
AT1G68130	0.48964	0.504478	0.713467	0.382816	0.55379	0.436143	0.464089	0.372599	0.493574
AT1G68185	0.763678	0.835278	1.04112	0.758426	0.609961	0.825686	0.819153	0.66633	0.56047
AT1G68310	1.75235	1.82905	1.81056	1.72574	1.75125	1.81806	1.71519	1.73631	1.63418
AT1G68370	1.04965	1.04653	1.04929	0.934345	1.10806	0.981388	1.04173	1.01573	1.21937
AT1G68410	1.07633	1.01128	1.12927	0.939275	1.10473	1.03945	1.12531	1.04197	1.22056
AT1G68490	1.4837	1.08499	1.2028	1.55211	1.80138	1.0931	1.34011	1.73018	2.05349
AT1G68560	1.43764	0.797688	0.731983	1.65604	2.03652	1.13179	1.19797	1.34992	2.57881
AT1G68590	0.662584	0.273156	0.330163	0.897763	1.07287	0.329419	0.597338	0.655327	1.13356
AT1G68660	1.55574	1.78864	1.64441	1.40739	1.31235	1.77333	1.69248	1.49016	1.34267
AT1G68680	1.04884	1.01499	0.980999	1.13016	1.18661	0.923435	1.0568	0.980238	1.11486
AT1G68720	0.975594	1.07898	1.08943	0.904789	0.857706	1.07275	1.04702	0.907102	0.851112
AT1G68730	0.573397	0.447552	0.486966	0.720719	0.568231	0.549176	0.472494	0.627775	0.711163
AT1G68760	0.491501	0.536661	0.51439	0.543573	0.483357	0.383269	0.490414	0.456246	0.523435
AT1G68820	0.894665	1.09155	0.908813	0.872994	0.864831	0.867626	0.927106	0.811293	0.813453
AT1G68920	1.12424	1.28795	1.27473	0.879861	0.953056	1.1941	1.27041	1.10481	1.03438
AT1G69040	0.665198	0.563464	0.616216	0.571653	0.899882	0.575037	0.457605	0.636767	0.996839
AT1G69070	1.65801	1.60711	1.60701	1.67492	1.80537	1.53246	1.4956	1.67153	1.86603
AT1G69200	1.00543	0.875224	0.891847	1.31881	1.18724	0.794236	0.812786	0.963311	1.19338
AT1G69210	0.601596	0.350137	0.484208	0.825437	0.779838	0.361679	0.502622	0.755298	0.747572
AT1G69250	1.37622	1.29556	1.28746	1.51382	1.55007	1.2544	1.2538	1.30164	1.54863
AT1G69270	0.913505	0.959934	1.11178	0.782705	0.836165	0.98033	0.920802	0.908708	0.812519
AT1G69340	1.23728	1.56694	1.544	1.04338	0.85707	1.463	1.39837	1.1029	0.933037
AT1G69370	0.419202	0.417573	0.417276	0.433358	0.409928	0.472924	0.420824	0.44413	0.338138
AT1G69380	0.451355	0.341948	0.467773	0.56008	0.584194	0.322419	0.298051	0.505018	0.528756
AT1G69390	0.755949	0.726631	0.690689	0.863651	0.855663	0.642921	0.642669	0.834603	0.787046
AT1G69420	0.623286	0.413232	0.511462	0.71573	0.785279	0.446337	0.524939	0.616627	0.967489
AT1G69440	0.454575	0.263611	0.359274	0.420144	0.664974	0.291994	0.337012	0.607754	0.68693
AT1G69460	1.64797	1.7146	1.82363	1.68607	1.56084	1.62151	1.70416	1.61487	1.46203
AT1G69490	0.907788	1.43364	1.23184	0.682554	0.282157	1.19724	1.4053	0.66252	0.382014
AT1G69510	2.30331	2.11355	2.23077	2.50855	2.46417	2.09076	2.13808	2.47213	2.40299
AT1G69600	1.34342	1.60435	1.62839	0.973954	1.07788	1.55918	1.57105	1.15757	1.18552
AT1G69620	2.85851	2.265	2.27646	3.37209	3.51917	2.35993	2.46534	3.15823	3.43043
AT1G69670	0.640067	0.75813	0.659374	0.573009	0.562108	0.78916	0.685293	0.640988	0.454901
AT1G69680	0.506266	0.44072	0.435471	0.61088	0.503791	0.44139	0.416591	0.54657	0.651631
AT1G69740	1.21728	1.16705	1.04741	1.30716	1.34272	1.12733	1.28759	1.18716	1.26804
AT1G69750	0.500769	0.456128	0.316403	0.697702	0.54374	0.389755	0.401999	0.569211	0.625191
AT1G69850	0.518412	0.464705	0.423529	0.493574	0.356932	0.672155	0.602599	0.499993	0.634311
AT1G69935	0.994821	1.30633	1.20358	0.868761	0.603413	1.19035	1.20175	1.02622	0.566711
AT1G69980	0.901037	0.994693	0.980358	0.877126	0.810019	0.857091	0.847147	0.953388	0.88911
AT1G70060	1.04913	1.03379	1.19897	0.866791	0.953503	1.08797	1.09357	1.06462	1.0978
AT1G70070	0.502097	0.409255	0.380407	0.524909	0.711976	0.330955	0.375163	0.542772	0.735702
AT1G70100	0.616382	0.697494	0.82442	0.504889	0.390036	0.66661	0.775123	0.634736	0.444259
AT1G70180	1.48498	1.85898	1.69973	1.40821	1.05626	1.81609	1.61752	1.42618	1.00618
AT1G70190	1.37583	1.23371	1.23092	1.54988	1.6053	1.33002	1.16385	1.4361	1.4512
AT1G70200	1.10269	0.998066	0.938608	1.27414	1.24501	0.827808	1.00017	1.29329	1.23707
AT1G70280	0.362102	0.188411	0.0866794	0.445227	0.627111	0.243948	0.182419	0.327249	0.786933
AT1G70290	1.07533	1.90327	1.64727	0.476137	0.0794231	2.04906	1.72431	0.551644	0.200398
AT1G70310	2.3451	2.29191	2.29105	2.33823	2.32531	2.33618	2.35002	2.51479	2.31216
AT1G70320	2.44679	2.88067	2.95785	1.99876	1.82246	2.94085	2.77894	2.27188	1.94216
AT1G70330	0.713507	0.716417	0.678136	0.693053	0.694234	0.777941	0.651159	0.713191	0.783213
AT1G70350	1.06878	0.874094	0.765237	1.2869	1.37673	0.889767	0.861427	1.12078	1.36494
AT1G70410	0.0694471	0.0144406	0.0147478	0.0433217	0.0361014	0.117301	0.1787	0.0419307	0.109531
AT1G70420	0.845604	1.33421	0.97989	0.666321	0.549308	1.13211	0.782029	0.887402	0.438679
AT1G70490	1.38569	1.18029	1.27047	1.65483	1.64315	1.08879	1.20592	1.47245	1.56227
AT1G70560	0.147628	0.0589892	0.0645577	0.126968	0.262384	0.0711745	0.030425	0.178737	0.384043
AT1G70570	1.16179	1.3548	1.35747	0.907234	1.01842	1.41553	1.22888	1.09687	0.922566
AT1G70600	3.17084	2.66962	2.71146	3.68315	3.70332	2.71856	2.82503	3.46952	3.56815
AT1G70610	0.524588	0.426822	0.606636	0.517017	0.679155	0.341709	0.375163	0.686896	0.561553
AT1G70730	1.85677	2.19222	2.39475	1.53333	1.54134	2.11621	2.1971	1.65891	1.23772
AT1G70770	1.97473	1.83237	1.82243	2.22716	2.14915	1.73412	1.71889	2.27857	2.02683
AT1G70980	1.49286	1.64731	1.6921	1.40292	1.28677	1.55707	1.62222	1.53052	1.21016
AT1G71010	1.65114	1.64075	1.66309	1.41308	1.74282	1.77361	1.64708	1.58143	1.74876
AT1G71070	0.97279	1.01879	1.0943	0.821248	1.10261	0.856732	0.920444	0.806773	1.1622
AT1G71080	1.27874	1.39565	1.31146	1.11735	1.12382	1.40189	1.45232	1.27204	1.15917
AT1G71100	0.698846	0.370028	0.406662	0.831923	1.23249	0.451845	0.448256	0.558531	1.27977
AT1G71110	1.60345	1.41529	1.55342	1.80703	1.81818	1.35505	1.43711	1.88766	1.54853
AT1G71170	0.970345	1.18653	1.12332	0.86226	0.583392	0.98771	1.23276	0.955414	0.837473
AT1G71190	0.987664	1.16439	1.27294	0.76442	0.66429	1.15464	1.16944	1.07028	0.650487
AT1G71210	0.703636	0.610599	0.633626	0.749847	0.897261	0.544481	0.570505	0.713734	0.90453
AT1G71260	2.20022	2.30091	2.22098	2.25603	2.11464	2.22863	2.15668	2.26726	2.05694
AT1G71310	0.98716	1.08661	1.08873	0.927926	0.840338	1.07164	0.943405	1.00561	0.93556
AT1G71500	0.537071	0.111856	0.382901	0.785702	0.831054	0.156941	0.516821	0.712401	0.79151
AT1G71720	0.947439	1.15246	1.17693	0.748139	0.72958	1.29082	0.88619	0.852715	0.750404
AT1G71730	1.73224	1.71225	1.6447	1.8454	1.72747	1.74338	1.76656	1.81797	1.5988
AT1G71750	0.431596	0.201082	0.33503	0.524909	0.680641	0.205548	0.270105	0.520686	0.708721
AT1G71780	1.05073	0.855298	0.914044	1.17128	1.36975	0.807325	1.00661	1.02914	1.24658
AT1G71790	0.684742	0.84546	0.705572	0.728741	0.530655	0.852784	0.648	0.749604	0.418918
AT1G71800	0.744006	0.656963	0.648121	0.788273	0.904059	0.569277	0.717981	0.822311	0.840975
AT1G71840	1.73984	1.73265	1.73348	1.67214	1.76324	1.80979	1.67768	1.76828	1.76141
AT1G71850	0.578222	0.384043	0.308463	0.670295	0.861375	0.382459	0.377213	0.659914	0.972265
AT1G71860	0.603503	0.462547	0.307342	0.78477	0.77493	0.518621	0.444978	0.636765	0.889364
AT1G71865	0.932187	1.01259	1.18534	1.01707	0.741282	0.907103	0.936419	1.0047	0.658049
AT1G71900	0.602717	0.475465	0.570755	0.633639	0.79672	0.452347	0.527717	0.578448	0.783636
AT1G71940	0.525187	0.641792	0.573563	0.457473	0.424239	0.54559	0.564448	0.475465	0.520556
AT1G71960	0.330821	0.0975444	0.0645577	0.411025	0.541415	0.18131	0.177042	0.555856	0.609111
AT1G72010	0.480836	0.588418	0.610131	0.456258	0.353935	0.487087	0.492464	0.468244	0.393033
AT1G72020	2.06092	1.75191	1.75246	2.562	2.44919	1.78966	1.77026	2.21118	2.18839
AT1G72040	2.22203	2.42283	2.3289	2.18605	2.00627	2.38123	2.2313	2.2035	2.02017
AT1G72050	1.56709	1.46249	1.49551	1.61063	1.75447	1.45298	1.42061	1.76443	1.57143
AT1G72070	1.01722	1.09257	0.909415	0.910639	0.964977	1.2044	0.908632	0.929699	1.21604
AT1G72090	1.04634	1.00225	0.996179	1.22083	1.1525	0.976774	0.832123	1.06934	1.11673
AT1G72175	1.34527	1.68018	1.64726	1.09139	0.925734	1.62802	1.50266	1.31191	0.985906
AT1G72190	0.648781	0.562416	0.730319	0.691956	0.653955	0.6387	0.524939	0.731738	0.656526
AT1G72210	0.428375	0.445911	0.768961	0.348485	0.332274	0.506807	0.382029	0.364695	0.285272
AT1G72320	1.59675	1.63027	1.64221	1.5558	1.59519	1.62251	1.47986	1.65149	1.59666
AT1G72340	1.27708	1.17533	1.27952	1.14468	1.36491	1.32597	1.27531	1.21655	1.43492
AT1G72370	3.68006	3.24049	3.38148	4.19124	4.08897	3.38673	3.23715	4.10871	3.7918
AT1G72390	1.31618	1.40539	1.48508	1.15456	1.05411	1.56276	1.43178	1.27258	1.17048
AT1G72410	0.557762	0.44236	0.543331	0.821639	0.615104	0.386858	0.467677	0.648209	0.533899
AT1G72420	0.546845	0.338268	0.362466	0.753387	0.825058	0.29972	0.396622	0.680512	0.710749
AT1G72430	1.03865	1.49304	1.48917	0.355033	0.70543	1.52322	1.26857	0.362796	1.12876
AT1G72440	2.24853	2.2416	2.25889	2.13591	2.1522	2.37305	2.27042	2.25972	2.29819
AT1G72480	1.03174	1.01424	1.14467	1.04078	1.09962	0.948282	0.947542	1.04118	1.0182
AT1G72550	1.71213	1.75169	1.73994	1.79194	1.69612	1.75696	1.63667	1.81328	1.51067
AT1G72560	1.11194	1.22361	1.17446	1.0432	1.15963	1.09907	1.0838	1.12639	0.986199
AT1G72570	0.460717	0.404359	0.399034	0.55477	0.994632	0.165478	0.15929	0.538548	0.462122
AT1G72630	0.594145	0.66237	0.680941	0.608426	0.551089	0.637724	0.516963	0.54821	0.548894
AT1G72640	0.824394	1.24761	1.08511	0.693053	0.41047	1.11935	0.909868	0.80203	0.337041
AT1G72645	0.922804	1.81541	1.5226	0.243177	0.0950906	2.04378	1.29563	0.296716	0.0980873
AT1G72680	1.52253	1.87732	1.76146	1.29302	1.15897	1.65136	1.66201	1.50894	1.27494
AT1G72750	2.00716	1.93286	1.94977	2.07624	2.04215	2.03322	1.96398	2.03557	2.02212
AT1G72880	0.535687	0.746178	0.60901	0.41047	0.367149	0.680808	0.625048	0.421242	0.42956
AT1G72970	0.503786	0.302591	0.498956	0.651076	0.651951	0.370334	0.409176	0.526432	0.617299
AT1G72990	0.732591	0.837353	0.822013	0.784179	0.597951	0.721259	0.786807	0.741955	0.571523
AT1G73060	1.19967	1.2407	1.32437	1.24771	1.06118	1.26072	1.25641	1.33099	0.879061
AT1G73090	0.963183	1.09849	1.05194	0.933495	0.756102	1.19496	0.936636	0.950213	0.787603
AT1G73120	1.39018	0.472999	0.418505	2.49426	2.44749	0.676316	0.779454	2.13423	1.66418
AT1G73150	0.472908	0.401906	0.51633	0.583226	0.408571	0.458581	0.487087	0.590742	0.337725
AT1G73170	0.572349	0.489788	0.550837	0.634995	0.584866	0.492034	0.640155	0.722748	0.462794
AT1G73180	1.29446	1.12811	1.08869	1.59339	1.49129	1.15233	1.02034	1.41851	1.45438
AT1G73200	1.53112	2.23189	2.01194	1.07856	0.611922	1.98106	1.9759	1.37656	1.00048
AT1G73220	0.211577	0.0445486	0.0116874	0.243602	0.415921	0.14167	0.128996	0.270831	0.429611
AT1G73230	2.92262	2.85545	2.77822	3.01152	2.97393	2.91483	2.78433	3.01448	3.0437
AT1G73240	0.761323	0.598092	0.735758	0.893287	0.867579	0.548747	0.617824	0.860441	0.964617
AT1G73350	1.05786	1.08406	1.1423	1.01529	1.16173	1.02499	0.988175	1.02724	1.01981
AT1G73390	0.63292	0.622207	0.529525	0.706396	0.685962	0.544229	0.510764	0.85707	0.602858
AT1G73430	0.883322	0.96183	0.887593	0.908588	0.984427	0.779463	0.814635	0.831359	0.896968
AT1G73470	0.695101	0.964453	0.8343	0.672064	0.461567	0.74167	0.674156	0.73976	0.476008
AT1G73490	1.62375	1.58348	1.55051	1.61386	1.81416	1.54182	1.49118	1.60866	1.78262
AT1G73530	0.715848	0.609795	0.626858	0.944689	0.673717	0.57375	0.720713	0.945281	0.628696
AT1G73540	0.869055	1.25168	1.00076	0.536353	0.55831	1.15047	1.03094	0.666875	0.76442
AT1G73650	0.500918	0.185415	0.307354	0.714418	0.774766	0.256752	0.213523	0.746002	0.799541
AT1G73655	0.539868	0.690579	0.517802	0.520002	0.282818	0.811773	0.661083	0.589349	0.24917
AT1G73660	0.539773	0.568656	0.548633	0.584453	0.401894	0.454742	0.598331	0.714809	0.446572
AT1G73710	1.00725	1.29697	1.25238	0.857919	0.608817	1.255	1.19432	0.964959	0.637273
AT1G73720	1.18085	1.19899	1.04772	1.37849	1.27944	1.01454	1.10387	1.2632	1.15527
AT1G73730	0.732131	0.919574	0.734888	0.739716	0.705594	0.783781	0.641978	0.690186	0.640988
AT1G73790	0.603342	0.435694	0.503823	0.684312	0.758165	0.445788	0.520122	0.766069	0.708178
AT1G73820	1.03587	1.01639	1.05898	1.11634	0.982195	1.04617	0.933248	1.15549	0.977701
AT1G73840	1.34475	1.44203	1.36889	1.38014	1.27495	1.53191	1.29046	1.3481	1.1234
AT1G73875	0.674535	0.721946	0.73468	0.797818	0.457473	0.693696	0.732968	0.757742	0.502021
AT1G73880	1.52068	1.48908	1.52515	1.38934	1.61429	1.5499	1.53046	1.35307	1.71461
AT1G73885	1.81081	2.09472	1.96877	1.55229	1.28828	2.25536	2.05955	1.96021	1.31781
AT1G73920	0.712665	1.06154	0.979586	0.482685	0.244947	0.827822	1.18522	0.628613	0.302591
AT1G73930	0.523335	0.367703	0.511282	0.53581	0.612779	0.467976	0.401319	0.603105	0.684606
AT1G73940	1.84147	1.51769	1.48343	2.24553	2.21154	1.55063	1.46609	2.20265	2.03979
AT1G73970	0.938755	0.990977	0.9723	0.847785	0.917651	0.977302	0.9376	1.0009	0.866613
AT1G73990	1.11766	1.31138	1.28565	1.0484	0.924895	1.22019	1.16982	1.13935	0.846722
AT1G74040	0.539154	0.501904	0.41171	0.694527	0.636081	0.35753	0.451415	0.59808	0.656526
AT1G74050	3.25373	3.25692	3.22439	3.35587	3.2615	3.27225	3.18077	3.3273	3.14969
AT1G74060	2.93494	3.07129	2.98781	2.90575	2.87836	3.02596	2.86819	2.8899	2.8536
AT1G74100	0.68589	0.219062	0.274786	1.00147	1.26627	0.32459	0.455422	0.584532	1.34626
AT1G74120	0.455691	0.532178	0.522897	0.529003	0.401351	0.455982	0.419071	0.452022	0.334044
AT1G74150	0.669144	1.11507	1.07212	0.348485	0.222059	1.00457	0.881112	0.54932	0.174514
AT1G74160	0.659249	0.595227	0.646087	0.708166	0.6534	0.573928	0.6204	0.772488	0.702727
AT1G74210	0.594122	0.594506	0.587442	0.592771	0.611435	0.535263	0.541322	0.629544	0.659394
AT1G74230	2.08033	2.3064	2.22997	1.96594	1.82318	2.24558	2.1562	2.11555	1.80542
AT1G74240	0.396381	0.317161	0.323909	0.500795	0.446572	0.40145	0.320631	0.425466	0.432815
AT1G74250	1.44289	1.30621	1.38264	1.40619	1.488	1.35532	1.41912	1.53463	1.64856
AT1G74260	1.95427	1.96035	2.01443	1.95501	1.90768	2.05482	1.89661	2.07473	1.7722
AT1G74270	2.68793	2.64274	2.46111	2.9925	2.84325	2.55039	2.44001	2.84911	2.71557
AT1G74280	0.594988	0.525217	0.597877	0.609111	0.658721	0.527967	0.499081	0.666071	0.674222
AT1G74320	1.19669	1.21883	1.14359	1.29505	1.20084	1.16377	1.01287	1.3577	1.17754
AT1G74340	1.16048	1.09257	1.18507	1.00593	1.18927	1.24361	1.20376	1.06913	1.29632
AT1G74370	1.05511	1.25771	1.1984	1.02268	0.620049	1.25505	1.31406	1.02484	0.755843
AT1G74380	0.712549	0.73396	0.775684	0.777763	0.75353	0.610575	0.76164	0.570426	0.717581
AT1G74520	0.540645	0.51402	0.587275	0.574107	0.461696	0.42018	0.763942	0.557626	0.448353
AT1G74530	0.530808	0.454358	0.533583	0.673421	0.583769	0.393594	0.45944	0.667298	0.478887
AT1G74560	2.44001	2.42813	2.41088	2.52934	2.50174	2.379	2.24003	2.53996	2.48767
AT1G74670	0.74264	0.0950906	0.133983	0.940626	1.59559	0.241632	0.619663	0.723071	1.57228
AT1G74690	1.00452	1.00971	1.09045	1.07385	1.13347	0.90535	0.888966	0.893775	1.04016
AT1G74700	0.377018	0.294403	0.390841	0.441133	0.41224	0.36138	0.303558	0.450795	0.361155
AT1G74720	1.13105	1.0109	1.01765	1.2087	1.33994	0.874831	1.0203	1.18243	1.38749
AT1G74780	0.68452	0.780806	0.644726	0.817794	0.532555	0.751446	0.641859	0.880379	0.42602
AT1G74850	0.81181	0.81776	0.875171	0.865383	0.696851	0.71934	0.833613	0.90453	0.782411
AT1G74910	1.11198	1.36503	1.29581	0.881643	0.687614	1.53566	1.28802	1.11465	0.737472
AT1G74960	0.362919	0.195632	0.315415	0.443575	0.445357	0.212844	0.463173	0.396714	0.429135
AT1G74970	1.14096	1.04815	0.898859	1.476	1.36496	0.950787	1.07104	1.15672	1.15345
AT1G75020	0.463149	0.478332	0.495329	0.468244	0.297943	0.47855	0.518751	0.514563	0.45489
AT1G75080	0.471698	0.279161	0.269918	0.625191	0.726959	0.234733	0.333734	0.53475	0.761032
AT1G75130	0.430744	0.313067	0.385275	0.577646	0.574236	0.272585	0.204439	0.590742	0.52301
AT1G75140	0.574354	0.414022	0.627939	0.642511	0.534867	0.385618	0.62859	0.771605	0.589398
AT1G75190	0.471327	0.235414	0.27716	0.600405	0.581068	0.235281	0.37887	0.463466	0.991481
AT1G75200	0.905015	0.801454	0.886344	1.00435	1.10208	0.710818	0.735698	0.969481	1.02572
AT1G75210	1.01095	1.07829	1.14131	1.02086	0.928894	0.995735	1.0774	1.05815	0.790175
AT1G75230	0.696725	0.877895	0.77167	0.695754	0.556115	0.649405	0.714273	0.819065	0.490873
AT1G75240	1.99516	2.14306	2.07288	1.98759	1.85036	2.08477	1.97399	1.94011	1.91084
AT1G75270	0.706374	0.644376	0.670762	0.760242	0.786917	0.52135	0.662889	0.732163	0.869172
AT1G75330	1.68169	1.34369	1.36642	1.97053	2.17061	1.31196	1.42199	1.80368	2.0515
AT1G75340	0.67203	0.620261	0.626818	0.840553	0.727514	0.470706	0.532104	0.864572	0.689218
AT1G75350	1.34699	1.19792	0.920968	1.54619	1.67053	1.18386	1.22041	1.4744	1.54977
AT1G75390	0.98649	0.598401	0.838809	0.817501	1.58284	0.604506	0.854434	0.764564	1.82243
AT1G75400	1.43076	1.46636	1.58332	1.3793	1.32128	1.48739	1.57181	1.40018	1.24167
AT1G75500	0.0632029	0	0.069992	0.0288811	0.0547656	0.0638782	0.184207	0.0288811	0.0764264
AT1G75510	1.3695	1.35219	1.35317	1.27093	1.41217	1.39187	1.43885	1.31561	1.42181
AT1G75560	1.03584	0.967743	0.927088	1.16605	1.16819	0.881791	0.97333	1.05515	1.14283
AT1G75580	0.0631169	0.0144406	0.0244956	0.0577623	0.0649825	0.0692553	0	0.0764264	0.196175
AT1G75670	1.17637	1.15861	1.09386	1.14387	1.29511	1.05419	1.0471	1.16487	1.44902
AT1G75680	0.438945	0.347269	0.249604	0.512287	0.636002	0.174562	0.421756	0.514988	0.648211
AT1G75750	0.964468	1.83935	1.76429	0.0577623	0.0734297	1.5608	2.11685	0.167293	0.170845
AT1G75770	0.649572	0.971412	0.847547	0.389364	0.24195	0.980031	0.909274	0.510339	0.356932
AT1G75800	2.07126	2.01234	2.08183	2.10292	1.97358	2.09316	2.07141	2.29519	1.94008
AT1G75840	0.933832	0.986927	1.18577	0.94212	0.808968	0.933213	1.06166	0.781314	0.777254
AT1G75950	3.303	3.43525	3.46879	3.14176	3.03275	3.44091	3.41144	3.31573	3.18341
AT1G75980	0.659678	0.578873	0.598191	0.792497	0.700273	0.569529	0.55093	0.690729	0.793051
AT1G75990	0.71483	0.569211	0.676628	0.845116	0.759228	0.547126	0.645579	0.785147	0.88734
AT1G76050	0.962002	1.06935	1.21453	0.845788	0.766779	1.04365	0.965212	1.01609	0.780759
AT1G76060	0.69578	0.835375	0.81912	0.649424	0.536649	0.718912	0.684098	0.654627	0.67072
AT1G76065	0.476171	0.570012	0.546259	0.408712	0.40325	0.612627	0.476332	0.455019	0.340037
AT1G76120	0.49266	0.400808	0.438277	0.611978	0.556787	0.434773	0.422099	0.503791	0.570296
AT1G76140	1.38561	1.4018	1.31534	1.41878	1.46561	1.39451	1.32528	1.36453	1.39704
AT1G76150	1.5986	1.76159	1.60469	1.62621	1.54464	1.645	1.55195	1.66168	1.39316
AT1G76160	0.440426	0.0674364	0.0780525	0.69126	0.96323	0.113164	0.334174	0.307676	0.956352
AT1G76170	0.722492	0.769835	0.832481	0.661683	0.575876	0.714227	0.713713	0.804072	0.710162
AT1G76180	0.347129	0.489788	0.37484	0.090867	0.08065	0.299424	1.08521	0.0662095	0.297813
AT1G76185	0.854092	0.984901	1.02781	0.819527	0.638158	0.91948	0.939183	0.836375	0.67249
AT1G76200	2.28782	2.20034	2.19938	2.46897	2.34432	2.20999	2.25754	2.41971	2.19934
AT1G76300	2.04992	1.98191	1.90107	2.15945	2.10673	2.12197	1.88286	2.20652	2.03477
AT1G76320	0.831086	1.0824	1.05657	0.806186	0.534586	1.09614	0.92651	0.661848	0.492902
AT1G76340	0.469174	0.415378	0.361912	0.438136	0.613877	0.295583	0.419071	0.480903	0.723963
AT1G76350	0.745231	0.912391	0.997927	0.575322	0.531198	0.958654	0.856543	0.724307	0.414151
AT1G76390	0.67652	0.771229	0.72044	0.589515	0.540318	0.772347	0.765992	0.664301	0.59086
AT1G76400	1.03109	0.728859	0.723365	1.38598	1.45615	0.645816	0.769687	1.17087	1.35484
AT1G76405	0.519571	0.323155	0.297474	0.67038	0.893595	0.28167	0.265027	0.552859	0.862648
AT1G76440	0.944671	1.20689	1.14596	0.923999	0.453249	1.11826	1.08393	1.02641	0.606114
AT1G76500	1.45444	1.49393	1.53619	1.23851	1.36929	1.54316	1.46396	1.48465	1.50855
AT1G76520	0.607399	0.450135	0.446217	0.720848	0.974541	0.376402	0.408053	0.592641	0.882516
AT1G76570	0.854993	0.96175	1.15545	0.80203	0.636012	0.8687	0.898604	0.936884	0.587369
AT1G76630	0.442033	0.454855	0.358285	0.533899	0.426138	0.307826	0.475653	0.456801	0.520013
AT1G76660	0.846835	0.9675	1.10827	0.721934	0.707752	0.902954	0.956982	0.894138	0.522326
AT1G76670	0.996068	0.782236	0.8894	1.11647	1.21698	0.751387	1.07407	0.978894	1.15515
AT1G76790	0.49407	0.0836467	0.0528704	0.799312	1.08163	0.122083	0.24767	0.533725	1.01598
AT1G76860	1.7832	1.76278	1.79816	1.86518	1.77324	1.77893	1.68937	1.83525	1.762
AT1G76880	1.00981	0.916778	1.0842	0.984302	0.980238	0.985349	0.98475	1.07341	1.07048
AT1G76900	1.29842	1.82716	1.77811	0.985146	0.565613	1.70725	1.67154	1.18863	0.682034
AT1G76950	0.790554	0.889794	0.81312	0.651631	0.791824	0.777974	0.725277	0.984968	0.689502
AT1G77030	1.1923	1.10768	0.974959	1.37638	1.34755	1.09097	1.0203	1.25675	1.35646
AT1G77060	0.550201	0.415803	0.386093	0.737355	0.63883	0.473437	0.450225	0.775274	0.519329
AT1G77080	1.24121	1.35643	1.22833	1.15646	1.16882	1.32549	1.32637	1.2938	1.07547
AT1G77122	1.14548	1.22242	1.26645	1.13193	0.930119	1.28454	1.163	1.25983	0.909673
AT1G77230	1.06709	1.15789	1.09667	0.993628	1.11676	1.09745	1.12225	0.990208	0.963356
AT1G77260	0.659903	0.534043	0.647519	0.746178	0.806089	0.4876	0.643778	0.761931	0.649861
AT1G77280	0.604529	0.450088	0.55726	0.667416	0.682965	0.44015	0.530876	0.798114	0.705902
AT1G77350	0.802732	0.699989	0.492388	0.913762	1.12298	0.572723	0.55813	0.911291	1.13919
AT1G77440	1.56249	1.44569	1.39991	1.4782	1.51564	1.48518	1.75858	1.45062	1.96394
AT1G77500	0.624228	1.02109	0.997547	0.303936	0.374369	0.652006	0.918158	0.374369	0.36348
AT1G77510	1.68945	1.28664	1.33885	2.21423	2.13863	1.21024	1.42412	1.82597	2.06184
AT1G77530	0.86182	1.39111	1.39884	0.225056	0.151083	1.52975	1.4969	0.479312	0.247271
AT1G77540	1.54252	1.638	1.60021	1.58586	1.32883	1.67538	1.58289	1.52574	1.40629
AT1G77550	0.975361	0.68706	0.919379	1.18618	1.27576	0.690584	0.772083	1.03941	1.22618
AT1G77570	0.722542	0.674366	0.689304	0.64834	0.934474	0.606571	0.754045	0.654627	0.817037
AT1G77600	0.677272	0.582002	0.751455	0.703399	0.71961	0.571065	0.643479	0.773832	0.673421
AT1G77610	1.18414	0.967616	1.13703	1.26712	1.43769	1.0569	1.08486	1.17111	1.34745
AT1G77630	0.61982	0.662367	0.609696	0.645461	0.623976	0.586636	0.632728	0.56278	0.634489
AT1G77680	1.29016	1.43157	1.60314	0.966648	1.06554	1.42254	1.44205	1.24299	1.15624
AT1G77740	0.456113	0.323155	0.432144	0.49223	0.614302	0.251245	0.361249	0.488124	0.682836
AT1G77750	0.701229	0.427414	0.338091	0.910962	1.15318	0.358221	0.525237	0.76088	1.12287
AT1G77760	0.47159	0.243732	0.218723	0.459243	0.888308	0.194663	0.476908	0.421797	0.861248
AT1G77770	0.484464	0.235284	0.507969	0.461012	0.604758	0.397481	0.494813	0.519884	0.654202
AT1G77840	1.33001	1.32715	1.32534	1.3875	1.3579	1.22718	1.41251	1.22909	1.37308
AT1G77940	2.7298	2.14787	2.3192	3.15576	3.41526	2.30624	2.29364	2.88133	3.3016
AT1G78010	0.723692	0.737696	0.760669	0.727209	0.644281	0.834007	0.676209	0.843464	0.567429
AT1G78040	2.3313	2.23689	2.26148	2.19994	2.49425	2.21658	2.39631	2.18482	2.65817
AT1G78060	0.415444	0.0475453	0.0190613	0.784278	0.933723	0.145807	0.117301	0.378771	0.88289
AT1G78140	0.556568	0.58226	0.561574	0.61481	0.450548	0.526048	0.614843	0.661848	0.441004
AT1G78170	0.163344	0.0373283	0.0498099	0.138412	0.292492	0.0377213	0.0699346	0.240723	0.435683
AT1G78200	0.543781	0.445486	0.531644	0.619198	0.659535	0.370215	0.476893	0.633639	0.61088
AT1G78240	1.3423	1.5324	1.54521	1.05174	1.30261	1.41903	1.49781	1.09235	1.30392
AT1G78290	0.716938	0.219617	0.355899	0.786753	0.840481	0.273003	0.781113	1.14772	1.31944
AT1G78300	0.990065	0.74369	0.833469	1.22893	1.28105	0.722798	0.880072	0.870558	1.35276
AT1G78370	0.175465	0.0415519	0.0416173	0.238281	0.256391	0.113164	0.185151	0.16307	0.361155
AT1G78570	0.522241	0.196729	0.307342	0.724092	0.773246	0.225636	0.487304	0.654745	0.800903
AT1G78620	0.772213	0.544553	0.695425	0.810442	0.993745	0.58015	0.829608	0.706939	1.01384
AT1G78660	0.170736	0.113755	0.082366	0.148629	0.182961	0.132407	0.265158	0.181734	0.257618
AT1G78690	0.620889	0.75695	0.715704	0.72452	0.425466	0.679034	0.617192	0.761293	0.289495
AT1G78790	0.45084	0.319061	0.405457	0.565234	0.593314	0.269426	0.316232	0.642086	0.491675
AT1G78870	1.71154	1.63268	1.71834	1.59963	1.65703	1.76705	1.79242	1.80331	1.72342
AT1G78890	1.52854	1.94137	1.8235	1.395	1.02179	1.98155	1.70387	1.54345	0.830428
AT1G78895	1.00957	1.41084	1.29157	0.967664	0.551762	1.17349	1.24937	1.03451	0.407474
AT1G78900	2.16861	2.19909	2.15719	2.22566	2.257	2.16131	2.18183	2.10411	2.06251
AT1G79010	1.75472	1.68852	1.71782	1.88064	1.7583	1.80615	1.68976	1.69835	1.79728
AT1G79020	0.55989	0.725603	0.628203	0.511011	0.339494	0.535013	0.616347	0.702727	0.422469
AT1G79070	0.448425	0.341276	0.440519	0.51743	0.624649	0.270105	0.367437	0.616874	0.406247
AT1G79090	1.46101	1.76219	1.6628	1.30079	1.1912	1.71573	1.6005	1.36643	1.09676
AT1G79150	1.4157	1.23073	1.1469	1.56514	1.73283	1.16295	1.2172	1.47005	1.78946
AT1G79200	1.40496	1.36305	1.34606	1.53189	1.51727	1.4129	1.17913	1.54561	1.34028
AT1G79210	1.21226	1.0576	1.08628	1.28052	1.1483	1.00043	1.34876	1.09155	1.68124
AT1G79340	0.616662	0.447256	0.378587	0.759392	0.831548	0.462169	0.556393	0.813615	0.677139
AT1G79350	1.09197	1.20379	1.30437	1.04663	0.94718	1.11111	1.07513	1.12767	0.924292
AT1G79390	1.4467	1.39503	1.36418	1.5991	1.57852	1.38885	1.2747	1.52199	1.44708
AT1G79430	0.315836	0.163754	0.235977	0.296716	0.399027	0.221929	0.380241	0.356389	0.470686
AT1G79470	1.25705	1.17956	1.11327	1.48901	1.46802	1.11516	1.04227	1.26084	1.38153
AT1G79490	0.704604	0.761682	0.840508	0.777372	0.569328	0.791089	0.654747	0.712648	0.532672
AT1G79500	0.447816	0.205849	0.223169	0.679167	0.704497	0.245057	0.288966	0.573552	0.653826
AT1G79520	0.604084	0.201625	0.214542	0.932986	0.914029	0.389886	0.297371	1.03709	0.831609
AT1G79530	1.14835	1.09151	1.1943	1.32534	1.47863	0.946134	0.907687	0.956971	1.2826
AT1G79540	0.521335	0.429689	0.561139	0.660078	0.497255	0.448686	0.444119	0.640859	0.488124
AT1G79550	2.53622	2.45778	2.33545	2.60623	2.53251	2.55714	2.55032	2.44733	2.79915
AT1G79560	1.26691	1.05059	1.16131	1.4295	1.55175	1.12024	1.05414	1.45015	1.31168
AT1G79570	1.01218	0.989785	1.08769	0.975733	0.968122	1.02355	1.01762	0.949892	1.08682
AT1G79660	0.978364	1.22073	1.12352	0.789666	0.726959	1.14004	1.15365	0.895117	0.783756
AT1G79670	0.490344	0.526561	0.491147	0.475453	0.436355	0.553281	0.507056	0.502283	0.431459
AT1G79730	1.55541	1.80198	1.74136	1.37165	1.25361	1.88779	1.63363	1.34786	1.41353
AT1G79740	0.610335	0.614727	0.793804	0.617937	0.368376	0.657052	0.655343	0.695082	0.485139
AT1G79810	1.27109	1.35057	1.38832	1.21991	1.20313	1.33407	1.23797	1.2899	1.1476
AT1G79870	0.962424	0.90039	0.876174	1.0263	1.13977	0.76598	0.897624	0.898019	1.19062
AT1G79930	1.61237	1.39001	1.34128	1.80576	1.92829	1.35952	1.38494	1.72439	1.95409
AT1G79940	1.44781	1.30776	1.34714	1.5365	1.55426	1.34934	1.38024	1.49448	1.60894
AT1G79950	1.13182	1.25777	1.25843	1.06482	1.02377	1.17375	1.05581	1.17564	1.04684
AT1G79970	0.815356	0.757082	0.754381	0.963815	0.964617	0.624488	0.735172	0.908458	0.810738
AT1G79985	0.903748	0.938698	1.02784	0.86725	0.846003	0.821586	1.0156	0.830876	0.885016
AT1G79990	0.862618	0.59906	0.596372	1.21009	1.05768	0.547257	0.716575	1.07495	1.0886
AT1G80000	1.08924	1.10832	1.15128	1.14509	1.04736	1.10056	1.1657	1.10942	0.888438
AT1G80030	0.775734	0.723043	0.800396	0.767167	0.904944	0.666347	0.710005	0.834723	0.797935
AT1G80080	0.340009	0.106534	0.0897399	0.565105	0.616874	0.0261569	0.127077	0.522834	0.655052
AT1G80150	0.717657	0.816614	0.774011	0.807492	0.614974	0.706118	0.744269	0.786339	0.492773
AT1G80160	0.825631	1.14874	1.25203	0.456246	0.500547	1.05788	1.25885	0.536767	0.409798
AT1G80170	0.399903	0.272742	0.32667	0.496571	0.58732	0.23968	0.274077	0.495769	0.501892
AT1G80210	0.565449	0.486909	0.445953	0.800521	0.656233	0.399531	0.498651	0.667841	0.563042
AT1G80230	1.26752	1.06883	0.981346	1.53517	1.58135	0.968371	1.15814	1.41252	1.42425
AT1G80270	1.54169	1.18074	1.32644	1.8639	1.95818	1.15289	1.19603	1.70218	1.94101
AT1G80300	1.64451	1.68903	1.81361	1.539	1.47812	1.66173	1.77914	1.79451	1.40602
AT1G80310	0.633765	0.533782	0.576322	0.67886	0.533098	0.597951	0.771418	0.643985	0.73457
AT1G80340	0.159836	0.0920939	0.131357	0.164297	0.171517	0.114952	0.0795798	0.138412	0.384586
AT1G80350	0.621623	0.579936	0.680507	0.721638	0.532672	0.595816	0.703781	0.687307	0.47314
AT1G80410	2.00547	2.14965	2.10332	1.94038	1.90928	2.23035	1.9191	1.9375	1.85769
AT1G80420	0.57613	0.76265	0.658086	0.568243	0.455019	0.596199	0.552718	0.579675	0.438125
AT1G80440	0.924902	1.49895	1.02236	0.320701	0.350809	1.62487	1.29643	0.541674	0.756612
AT1G80460	0.870486	0.616683	0.583129	1.12547	1.00151	0.590344	0.704154	1.03714	1.29482
AT1G80480	1.51922	1.54005	1.39627	1.58005	1.61644	1.49738	1.45802	1.53056	1.53152
AT1G80490	1.56112	1.86314	1.78403	1.36792	1.26635	1.83157	1.61469	1.52033	1.24892
AT1G80500	0.964388	0.859994	0.898978	1.06395	1.11689	0.818605	0.945754	0.944691	1.06317
AT1G80550	0.891112	0.951108	1.00706	0.9672	0.824296	0.905947	0.936419	0.905972	0.633934
AT1G80560	1.01953	0.933412	0.880306	1.24036	1.13106	0.902452	0.856529	1.13306	1.07328
AT1G80610	1.01127	1.28487	1.53308	0.783389	0.553414	1.32942	1.33104	0.760067	0.532391
AT1G80620	1.32794	1.09726	1.06747	1.6216	1.65962	1.01878	1.05043	1.53696	1.55983
AT1G80640	1.07024	0.459113	0.598129	1.54446	1.65883	0.528503	0.808994	1.42459	1.5211
AT1G80650	0.631181	0.592524	0.549452	0.811457	0.474367	0.585527	0.633155	0.845918	0.554888
AT1G80670	1.16168	1.35076	1.47919	1.11918	0.925311	1.28782	1.21412	0.99384	0.931679
AT1G80720	0.372912	0.18702	0.218723	0.564315	0.590188	0.158181	0.217112	0.432131	0.608556
AT1G80750	1.96489	1.6984	1.6794	2.16588	2.45093	1.63319	1.58703	2.00274	2.48824
AT1G80790	1.47344	1.58304	1.48185	1.61433	1.39138	1.44796	1.34736	1.57144	1.34875
AT1G80810	0.403532	0.252936	0.333657	0.594115	0.388267	0.254273	0.335522	0.456246	0.609524
AT1G80830	1.47989	1.722	1.75762	1.25855	1.09734	1.63734	1.63593	1.45254	1.28686
AT1G80860	0.951877	0.626042	0.8166	1.19438	1.17521	0.601098	0.910048	1.18784	1.09689
AT1G80910	0.962073	0.880085	0.907947	1.15473	0.955417	0.757992	0.859737	1.07251	1.10385
AT1G80940	1.58364	1.28235	1.30535	1.76099	1.94051	1.26099	1.45945	1.76322	1.88583
AT1G80950	1.28403	1.31346	1.47884	1.1918	1.17517	1.29007	1.30513	1.19506	1.32707
AT2G01060	1.87077	2.16466	2.20173	1.70217	1.48523	2.0963	2.03613	1.73028	1.56063
AT2G01110	1.2685	1.0785	1.14349	1.38952	1.39413	1.12186	1.16019	1.44862	1.40645
AT2G01130	0.754296	0.668786	0.775129	0.930759	0.87914	0.536241	0.585658	0.879873	0.775191
AT2G01150	0.330911	0.209779	0.149298	0.220289	0.450253	0.127756	0.123488	0.362253	0.996108
AT2G01170	0.596169	0.362265	0.42171	0.64847	0.884722	0.373923	0.538172	0.602315	0.931219
AT2G01220	1.56214	1.87488	1.88701	1.37415	1.23209	1.85507	1.76192	1.42398	1.09991
AT2G01250	2.92819	2.20814	2.33028	3.55312	3.59937	2.41461	2.46905	3.34848	3.47988
AT2G01290	1.00122	0.4839	0.638493	1.31904	1.67356	0.523687	0.558261	1.15427	1.64138
AT2G01330	0.450952	0.505702	0.535523	0.417148	0.405704	0.50057	0.436823	0.467018	0.341264
AT2G01350	1.42492	1.39795	1.30224	1.44171	1.52887	1.39496	1.31723	1.56856	1.44384
AT2G01470	1.51852	1.77185	1.82302	1.28087	1.15355	1.68937	1.64441	1.50666	1.28788
AT2G01480	0.658981	0.684994	0.689424	0.766612	0.515235	0.727974	0.576825	0.759392	0.551891
AT2G01490	2.34465	3.02941	2.9508	1.74694	1.33851	3.04746	2.86906	2.23056	1.5699
AT2G01570	1.64853	2.14076	1.21776	1.39689	1.64933	2.0164	1.23869	1.53921	1.97984
AT2G01600	1.46344	1.70473	1.68118	1.18527	1.19236	1.7465	1.59889	1.35834	1.24916
AT2G01630	0.929936	0.741497	0.873229	0.93345	1.2288	0.80481	0.719043	0.858674	1.2753
AT2G01640	0.704998	0.602186	0.577442	0.865136	0.831985	0.626968	0.594194	0.79495	0.742498
AT2G01680	0.501859	0.415933	0.443711	0.546995	0.569328	0.451284	0.522889	0.516215	0.546995
AT2G01710	1.28702	1.47832	1.31052	1.2531	0.953305	1.60968	1.39782	1.43958	0.858884
AT2G01720	1.81328	1.81803	1.7542	1.857	1.81162	1.78932	1.80961	1.90961	1.75528
AT2G01735	0.906596	1.09029	1.15397	0.750783	0.711424	1.01609	0.95404	0.873572	0.709395
AT2G01750	0.466625	0.392243	0.459712	0.512109	0.516462	0.352594	0.350364	0.530773	0.616201
AT2G01820	1.31062	1.72528	1.79677	0.945331	0.795886	1.64246	1.64332	1.17331	0.779664
AT2G01830	0.594944	0.571406	0.628253	0.69251	0.606539	0.441091	0.584978	0.769066	0.464693
AT2G01860	0.528102	0.66959	0.743692	0.387583	0.225056	0.665107	0.726137	0.417148	0.398484
AT2G01970	1.7171	1.79146	1.73561	1.72896	1.64609	1.72614	1.72878	1.81579	1.56453
AT2G01980	0.827087	0.879122	1.00805	0.807917	0.682968	0.830717	0.86175	0.885749	0.664597
AT2G02040	1.65576	1.69928	1.88959	1.50003	1.54552	1.65352	1.73415	1.54196	1.68769
AT2G02050	1.2228	0.848914	0.97384	1.56372	1.58084	0.996099	1.08218	1.27611	1.45169
AT2G02070	0.675258	0.559111	0.74354	0.727514	0.748916	0.597222	0.671988	0.5591	0.795246
AT2G02100	2.60412	3.06092	2.73931	2.35903	2.51625	3.00221	2.76453	2.33602	2.06331
AT2G02130	0.42199	0.211299	0.167106	0.655702	0.880416	0.159804	0.416419	0.305378	0.571698
AT2G02170	0.445884	0.434421	0.513017	0.491804	0.430904	0.351604	0.319391	0.53023	0.494801
AT2G02220	0.867061	1.17294	1.13484	0.66252	0.482556	1.0649	1.09674	0.818134	0.513891
AT2G02510	1.4508	1.34765	1.48163	1.56704	1.49303	1.41165	1.36084	1.43809	1.50574
AT2G02560	1.64865	1.93369	1.85279	1.29863	1.3401	1.93104	1.87231	1.50941	1.46074
AT2G02730	1.01396	1.38013	1.15248	0.791152	0.691826	1.24487	1.1592	0.880545	0.818252
AT2G02780	0.874141	0.662284	0.810998	0.943217	1.27167	0.564843	0.724338	0.893216	1.11647
AT2G02790	1.28507	1.60608	1.64763	1.06593	0.776374	1.69879	1.47006	1.15587	0.873623
AT2G02860	1.14586	1.50688	1.58252	0.846521	0.784736	1.49434	1.34202	0.873195	0.751455
AT2G02870	1.19248	1.44577	1.36724	1.10054	0.881183	1.34272	1.38396	1.01229	1.01331
AT2G02880	0.799856	0.730134	0.79937	0.767957	0.730381	0.917605	0.694936	1.0071	0.751488
AT2G02960	0.96595	1.04481	1.24608	1.0109	0.795461	0.977512	0.951012	0.93422	0.77341
AT2G03060	0.411772	0.400808	0.480968	0.296716	0.399027	0.365947	0.44152	0.435683	0.474781
AT2G03070	0.869818	0.941433	0.78019	0.94279	0.741708	0.94709	0.920192	0.866222	0.818381
AT2G03090	0.322134	0.0114439	0.00737391	0.463496	0.788903	0.081499	0.142183	0.363186	0.708049
AT2G03120	1.70532	1.7461	1.61543	1.91738	1.73175	1.55061	1.63861	1.81688	1.62162
AT2G03150	1.40129	1.57658	1.52151	1.3706	1.30438	1.4329	1.51552	1.31296	1.17989
AT2G03220	0.508766	0.479145	0.504909	0.503544	0.617546	0.444537	0.432555	0.485811	0.600534
AT2G03270	0.440825	0.443716	0.335597	0.551891	0.384586	0.327547	0.462303	0.564562	0.453249
AT2G03350	0.201975	0.205685	0.082366	0.217835	0.303936	0.0565819	0.135053	0.261157	0.348485
AT2G03420	0.266162	0.0487722	0.0645577	0.390036	0.499863	0.0808196	0.257862	0.289495	0.491675
AT2G03430	1.10207	1.09234	1.15061	0.961154	1.00035	0.986204	1.37081	0.865975	1.39169
AT2G03470	1.0336	1.10229	1.14351	1.00411	0.830726	1.14816	1.14851	0.947263	0.948903
AT2G03510	1.44571	1.17946	1.42682	1.53811	1.61796	1.19363	1.42024	1.51959	1.6666
AT2G03590	0.230497	0.0764264	0.0633047	0.335814	0.380362	0.104628	0.0772309	0.41224	0.387583
AT2G03620	0.754014	0.854744	1.01137	0.591759	0.551043	0.985885	0.898684	0.696179	0.451729
AT2G03640	1.90065	2.00696	1.99011	1.94052	1.71195	2.02007	1.89383	1.94934	1.69545
AT2G03670	0.58896	0.438136	0.530523	0.661977	0.768382	0.454325	0.386048	0.721262	0.746296
AT2G03680	2.18399	2.10764	2.06633	2.25175	2.20454	2.09095	2.15824	2.31072	2.27804
AT2G03690	1.22595	1.56847	1.47397	1.05988	0.808545	1.31966	1.4006	1.21076	0.973704
AT2G03730	0.7556	0.892333	0.911491	0.761469	0.597537	0.68392	0.793246	0.7923	0.6154
AT2G03780	0.952125	0.890043	1.06992	1.09358	0.915256	0.86881	0.929541	0.96699	0.884214
AT2G03800	0.554616	0.369485	0.429782	0.674518	0.679969	0.316911	0.449496	0.612779	0.897816
AT2G03870	1.27307	1.1426	1.09632	1.32621	1.47383	1.16143	1.19837	1.23677	1.54338
AT2G04030	2.33084	2.19923	2.20659	2.51342	2.54214	2.2801	2.12548	2.37671	2.39781
AT2G04100	0.447278	0.262396	0.275907	0.675863	0.643985	0.268317	0.291863	0.642629	0.51021
AT2G04270	1.08059	1.21656	1.27783	0.994302	1.04417	1.28687	1.02244	1.00887	0.79934
AT2G04280	1.16918	1.168	1.13543	1.20646	1.18844	1.24697	1.07603	1.13475	1.19649
AT2G04340	0.623866	0.515919	0.597877	0.628743	0.711847	0.447446	0.623498	0.732034	0.731183
AT2G04350	1.31553	1.32352	1.38788	1.35992	1.16031	1.37617	1.31816	1.48439	1.11602
AT2G04360	1.04019	1.10684	1.09916	1.00271	0.936244	1.16007	0.976181	1.06018	0.981902
AT2G04400	1.49332	1.35231	1.38409	1.68091	1.66876	1.31692	1.4391	1.58832	1.51147
AT2G04520	2.70757	2.88157	2.91437	2.57722	2.51425	2.88208	2.75966	2.66554	2.47255
AT2G04530	0.593697	0.390887	0.352284	0.797196	0.906349	0.259781	0.420311	0.695377	0.917074
AT2G04550	1.10116	1.26292	1.29117	0.92873	0.856609	1.40477	1.27587	1.02458	0.77359
AT2G04620	0.41044	0.334728	0.424518	0.450795	0.390036	0.262678	0.435333	0.472881	0.511566
AT2G04660	0.552582	0.582554	0.540705	0.595083	0.550664	0.492464	0.498782	0.637862	0.521111
AT2G04700	1.54568	1.43218	1.49269	1.56855	1.58089	1.47873	1.6286	1.67685	1.50599
AT2G04740	0.980558	1.10612	1.0501	0.97467	0.819904	1.14121	0.975991	0.94291	0.836634
AT2G04842	0.893027	0.786386	0.81324	1.05992	1.00411	0.828798	0.831194	0.905628	0.911965
AT2G04865	1.01877	1.06124	1.14695	0.995116	0.92952	1.01263	1.09223	1.12605	0.789749
AT2G04890	1.56079	2.14011	1.99733	1.05505	0.87811	2.06795	1.93745	1.40228	1.02633
AT2G05220	2.53264	1.90743	2.01689	3.05273	3.17206	2.12858	2.11901	2.85331	2.99185
AT2G05320	0.790383	0.81075	0.994601	0.788569	0.664043	0.791042	0.820654	0.795329	0.662649
AT2G05380	0.113131	0.00722028	0.0338091	0.0144406	0.08065	0.0188606	0.537685	0.0619859	0.152181
AT2G05520	0.115528	0.0559925	0.0294956	0	0.0993142	0.0231287	0.506437	0.0331047	0.178065
AT2G05590	0.463643	0.6043	0.452291	0.460469	0.325597	0.437635	0.523402	0.554758	0.350809
AT2G05710	3.43449	3.12187	3.18056	3.70195	3.79737	3.08249	3.15348	3.65964	3.76667
AT2G05920	1.70971	1.59671	1.91331	1.54419	1.77931	1.50027	1.77071	1.67393	1.90192
AT2G05990	0.719296	0.343046	0.354092	1.16638	1.36142	0.225471	0.464341	0.74926	1.07495
AT2G06000	0.712071	0.752303	0.758187	0.795209	0.607754	0.765434	0.707358	0.769574	0.542217
AT2G06025	1.05595	1.45473	1.45701	0.844741	0.616331	1.36088	1.2454	0.945823	0.536224
AT2G06210	1.16153	1.25604	1.32947	1.06884	1.00804	1.23633	1.23606	1.1565	1.00604
AT2G06530	1.40139	1.57035	1.5936	1.23995	1.20594	1.48282	1.49117	1.34392	1.28914
AT2G06925	0.775727	0.318638	0.748175	1.1122	1.3346	0.331504	0.506377	0.784357	1.06197
AT2G07050	0.902295	0.969984	0.999287	0.977881	1.01279	0.789966	0.841903	0.77578	0.850992
AT2G07340	0.970904	0.672018	0.648074	1.36702	1.43297	0.615261	0.553432	1.1207	1.34298
AT2G07360	1.24104	1.37661	1.24884	1.22491	1.03734	1.27454	1.40472	1.25338	1.11017
AT2G08986	1.21466	1.55937	2.06811	0.85166	1.03574	1.49148	1.29009	0.746353	0.695907
AT2G09990	1.5442	0.982137	1.21952	1.90209	2.17386	1.17281	1.1525	1.61823	2.11777
AT2G11890	1.34137	1.267	1.19139	1.32518	1.50983	1.27433	1.24729	1.28111	1.63005
AT2G11910	2.89669	2.96256	3.02637	2.91171	2.76159	2.94431	2.91947	2.95107	2.69989
AT2G12400	0.524279	0.307617	0.528319	0.548093	0.755286	0.335223	0.422099	0.595342	0.699305
AT2G12550	0.738969	0.829499	0.976566	0.631067	0.599189	0.719055	0.859903	0.596994	0.705477
AT2G13100	0.632304	0.575204	0.665627	0.632671	0.677515	0.422529	0.65781	0.719622	0.706232
AT2G13540	1.29171	1.23028	1.39054	1.29374	1.24108	1.36099	1.26812	1.30399	1.24747
AT2G13560	1.57256	1.61253	1.56293	1.56694	1.51079	1.41571	1.6595	1.62228	1.62885
AT2G13650	0.632694	0.548188	0.753307	0.632966	0.629415	0.571065	0.634264	0.631998	0.662238
AT2G13840	0.750071	0.767839	0.740933	0.808035	0.686634	0.66605	0.784042	0.820588	0.725733
AT2G14045	1.27532	1.55351	1.7176	0.997477	0.817499	1.60521	1.43861	1.13065	0.956387
AT2G14120	1.16545	1.25886	1.38925	0.969513	0.996037	1.33985	1.25065	1.06001	1.06678
AT2G14255	0.813447	0.824389	0.937405	0.745624	0.851796	0.812634	0.736246	0.850862	0.750392
AT2G14285	0.842558	0.7849	0.883583	0.782541	0.914877	0.885716	0.812534	0.939077	0.738228
AT2G14460	0.483494	0.223841	0.238483	0.782823	0.769787	0.264049	0.298611	0.627516	0.65353
AT2G14530	0.621758	0.560599	0.66482	0.761291	0.683261	0.552074	0.617322	0.709913	0.424911
AT2G14660	0.215536	0.110758	0.123549	0.289495	0.259387	0.0450175	0.10036	0.341807	0.449026
AT2G14740	1.28285	1.42896	1.61183	1.18319	0.929532	1.56334	1.44105	1.27773	0.838582
AT2G14750	0.770475	0.623976	0.634145	1.05386	1.01768	0.507866	0.733514	0.661422	0.925376
AT2G14835	1.1848	1.14165	1.24588	1.32145	1.08903	1.12126	1.17789	1.18994	1.19186
AT2G14850	0.597068	0.698092	0.538886	0.530903	0.513336	0.692468	0.625301	0.603105	0.574532
AT2G14860	0.326876	0.204079	0.214542	0.379819	0.466463	0.174014	0.103388	0.438679	0.627763
AT2G14880	1.75826	1.72835	1.81656	1.83682	1.73516	1.84598	1.73801	1.6725	1.69459
AT2G14890	0.981599	0.463469	0.435072	1.20405	1.69338	0.695737	0.747839	0.884026	1.71242
AT2G15000	1.81118	1.55044	1.49407	2.16355	2.16718	1.68963	1.6198	1.86452	1.93034
AT2G15090	0.0639025	0.0258844	0	0.0547656	0.0577623	0.0407495	0.153913	0.0433217	0.134189
AT2G15270	1.1713	1.30666	1.25848	1.12461	1.02568	1.34415	1.09904	1.14673	1.06794
AT2G15290	0.960432	0.726678	0.746308	1.21931	1.2756	0.693314	0.681203	1.05355	1.27734
AT2G15430	1.13281	1.26161	1.11832	1.11212	1.11026	1.15771	1.11418	1.03924	1.14881
AT2G15440	0.444129	0.333797	0.581189	0.588122	0.472468	0.246977	0.374054	0.563464	0.393033
AT2G15530	0.777418	0.725451	0.763008	0.839335	0.728069	0.677019	0.838957	0.845742	0.801061
AT2G15560	1.34636	1.62129	1.68232	1.0194	0.955465	1.5786	1.55196	1.36583	1.00758
AT2G15620	0.431481	0.357486	0.480413	0.391263	0.542346	0.390435	0.482197	0.381589	0.427235
AT2G15690	1.32772	1.18049	1.22371	1.38573	1.58437	1.18552	1.13941	1.2326	1.68429
AT2G15820	0.343423	0.304244	0.390022	0.286924	0.365922	0.284149	0.334544	0.381589	0.400253
AT2G15860	0.918434	0.739337	0.833422	1.12403	1.05955	0.68435	0.773157	1.02061	1.10729
AT2G15910	1.88289	1.61852	1.66021	2.09217	2.0076	1.81125	1.80744	2.05939	2.00039
AT2G16280	0.681269	0.476987	0.616119	0.767155	0.933802	0.459141	0.729762	0.676417	0.787603
AT2G16370	0.40824	0.287183	0.452725	0.501349	0.447256	0.284698	0.357112	0.480903	0.453804
AT2G16430	1.35158	0.563619	0.554862	1.86628	2.4752	0.672391	0.876106	1.36018	2.41534
AT2G16460	0.471657	0.355717	0.355345	0.559111	0.630099	0.439041	0.369785	0.496996	0.563335
AT2G16500	0.582707	0.25323	0.24223	0.700938	1.04596	0.249456	0.42223	0.482262	1.25312
AT2G16530	0.676278	0.547797	0.77331	0.801357	0.726158	0.563769	0.546017	0.864159	0.587147
AT2G16570	1.59731	1.39318	1.51098	1.62985	1.86983	1.4519	1.52625	1.56422	1.82821
AT2G16600	2.50305	2.17767	2.145	2.71495	2.90595	2.16124	2.40101	2.5474	2.95913
AT2G16640	2.14996	2.28885	2.41833	2.03221	1.82597	2.29257	2.25771	2.14347	1.94878
AT2G16650	0.947717	0.767592	0.816999	1.25611	1.07191	0.764488	0.749216	1.11348	1.03525
AT2G16660	1.16068	0.837925	1.06034	0.752093	1.50291	0.972109	1.43372	0.81002	1.9151
AT2G16780	1.04355	0.847394	0.921836	1.27204	1.28927	0.862252	0.914005	1.1619	1.07389
AT2G16800	1.41867	1.46366	1.50807	1.20067	1.31671	1.65611	1.52514	1.25899	1.4255
AT2G16860	1.46017	1.28485	1.38413	1.49172	1.62218	1.46765	1.2765	1.52616	1.62472
AT2G16920	0.705214	0.528331	0.768924	0.708721	0.751913	0.620951	0.706417	0.740857	0.816059
AT2G16930	1.60885	1.84222	1.76539	1.58051	1.36921	1.66649	1.70309	1.58691	1.36178
AT2G16950	1.1817	1.17585	1.13477	1.12782	1.32736	1.18587	1.19705	1.02446	1.27968
AT2G17020	0.520496	0.391689	0.505763	0.656952	0.573423	0.374733	0.49008	0.811715	0.357475
AT2G17030	0.542676	0.659584	0.60383	0.522455	0.333915	0.66196	0.551394	0.536649	0.474226
AT2G17033	0.469851	0.545061	0.405589	0.527906	0.424911	0.398971	0.514054	0.48213	0.45857
AT2G17036	0.56801	1.07007	0.862498	0.178737	0.050542	1.15249	0.895791	0.277379	0.0722028
AT2G17150	0.598558	0.604593	0.538886	0.541545	0.600109	0.535693	0.633585	0.687568	0.644953
AT2G17190	1.62198	1.62898	1.62042	1.4934	1.54044	1.53019	1.65856	1.56916	1.93409
AT2G17200	1.93129	2.10685	2.02213	1.80752	1.70366	2.07882	2.06008	1.91046	1.76557
AT2G17230	2.28328	2.38093	2.69921	1.37771	2.34344	2.41773	2.50732	1.85857	2.69368
AT2G17240	1.69691	1.54323	1.4824	1.9326	1.92546	1.58169	1.41662	1.81128	1.87344
AT2G17250	1.25346	1.07703	1.24451	1.28914	1.54456	1.14017	1.03651	1.14199	1.55011
AT2G17265	1.07311	0.86555	0.919582	1.10449	1.36921	0.828784	0.979669	1.09874	1.41211
AT2G17290	0.919215	0.941445	0.986833	0.945234	0.938816	0.807456	0.879193	0.950768	0.9038
AT2G17320	1.29924	2.0257	1.74551	0.766189	0.681327	2.00895	1.57093	1.0046	0.610208
AT2G17350	0.767791	0.573681	0.724234	0.779708	0.909544	0.643897	0.753736	0.74238	1.0128
AT2G17360	3.26699	3.14899	3.02124	3.49823	3.43951	3.14218	3.04972	3.46932	3.35802
AT2G17370	0.48432	0.3455	0.336163	0.642039	0.679969	0.37887	0.445907	0.537864	0.503662
AT2G17380	1.26855	1.39358	1.2294	1.24442	1.21612	1.28959	1.39436	1.2409	1.14075
AT2G17390	2.1546	2.45519	2.35374	1.96169	1.81898	2.47987	2.40312	2.01373	1.76063
AT2G17410	1.70483	1.86606	1.70532	1.56262	1.59451	1.90494	1.6842	1.71986	1.60304
AT2G17510	1.21403	1.35063	1.24442	1.08644	1.17714	1.21177	1.23026	1.22312	1.18922
AT2G17560	1.12729	0.898114	1.09089	1.16344	1.39283	0.81343	1.04786	1.07163	1.53531
AT2G17580	0.676754	0.560893	0.695942	0.761846	0.829696	0.580449	0.463101	0.770953	0.748327
AT2G17650	0.61162	0.69349	0.747186	0.494672	0.601761	0.636652	0.634778	0.482013	0.605737
AT2G17670	0.829753	0.680949	0.793492	0.837048	0.914747	0.668826	0.859352	0.767299	1.11419
AT2G17695	0.701355	0.717265	0.751068	0.673291	0.616201	0.68906	0.714108	0.858117	0.592771
AT2G17710	0.43047	0.24018	0.323343	0.621097	0.592641	0.248216	0.411644	0.560881	0.441429
AT2G17730	0.542913	0.341819	0.508824	0.686376	0.753694	0.29929	0.382029	0.666873	0.699472
AT2G17760	0.709624	0.649697	0.710692	0.674222	0.827762	0.678294	0.715202	0.705606	0.715269
AT2G17780	0.667159	0.938279	1.22326	0.393033	0.30816	0.821205	0.951528	0.476008	0.24195
AT2G17790	1.19354	1.29572	1.54557	1.0239	0.916353	1.34222	1.38474	1.13185	0.918876
AT2G17800	0.699355	0.598764	0.603443	0.84625	0.855888	0.478681	0.58015	0.724635	0.901487
AT2G17870	2.01374	2.3591	2.348	1.68412	1.56641	2.44749	2.15989	1.92732	1.6306
AT2G17972	0.447626	0.323155	0.286473	0.498352	0.545225	0.411095	0.432723	0.481587	0.598505
AT2G17980	0.990183	1.02319	1.17801	0.873408	0.792878	1.03574	1.13915	0.975093	0.909934
AT2G18020	3.96527	3.84031	3.75043	4.25946	4.20037	3.76982	3.67443	4.12572	4.09209
AT2G18030	0.536518	0.438266	0.360911	0.6933	0.708838	0.463958	0.403108	0.586648	0.631314
AT2G18040	1.66417	1.27744	1.27348	1.8314	2.19357	1.34962	1.46335	1.69568	2.21532
AT2G18110	1.78963	1.5031	1.53345	1.98951	2.24798	1.45074	1.57712	1.83036	2.17367
AT2G18230	0.246265	0.0258844	0.0307486	0.438809	0.470557	0.0377213	0.0911441	0.415249	0.451729
AT2G18250	0.879119	1.02572	1.0394	0.856445	0.685114	0.966716	0.913456	0.905332	0.645378
AT2G18330	0.65052	0.574107	0.425903	0.787721	0.833083	0.505947	0.512994	0.668643	0.888149
AT2G18390	1.20471	0.981419	0.9355	1.54183	1.37846	0.896004	1.09591	1.63629	1.16234
AT2G18400	1.01073	0.650662	0.60589	1.49614	1.4781	0.650084	0.741229	1.17576	1.273
AT2G18410	0.864598	0.964504	0.868232	0.898241	0.871377	0.869382	0.761294	0.846722	0.83608
AT2G18465	0.382004	0.30639	0.286473	0.45857	0.495215	0.206657	0.250565	0.455019	0.591957
AT2G18510	1.95829	2.13788	2.17104	1.76676	1.67887	2.25024	1.99685	1.97323	1.69936
AT2G18630	0.752467	0.729296	0.706897	0.778611	0.764276	0.784722	0.654308	0.741825	0.858166
AT2G18710	1.6213	2.05706	2.077	1.31081	0.958252	2.15615	2.0371	1.57063	0.822785
AT2G18740	1.97854	2.10837	2.16497	1.80092	1.71519	2.22315	2.1425	1.91481	1.76656
AT2G18750	1.34206	1.68496	1.66937	1.13277	0.874769	1.6052	1.48064	1.3269	0.9729
AT2G18760	0.75502	0.88811	0.904283	0.694104	0.534324	0.830895	0.877022	0.796166	0.520427
AT2G18770	0.543695	0.521111	0.535139	0.584996	0.496028	0.632345	0.496732	0.624766	0.4587
AT2G18840	1.13834	1.05668	1.18404	1.24539	1.11099	1.17403	0.999776	1.2393	1.09642
AT2G18860	0.532555	0.438266	0.453412	0.519459	0.79965	0.327117	0.368296	0.486354	0.862389
AT2G18900	1.53055	1.56175	1.47922	1.4279	1.66708	1.55446	1.38301	1.51046	1.65818
AT2G18940	0.565271	0.444814	0.355345	0.707494	0.716742	0.473054	0.416473	0.656656	0.744704
AT2G18990	0.478273	0.166751	0.107548	0.80964	0.83443	0.153913	0.204987	0.660835	0.874133
AT2G19080	1.61659	1.61848	1.6822	1.62823	1.5321	1.70008	1.57885	1.65867	1.53595
AT2G19180	1.38102	1.39155	1.49278	1.35604	1.30609	1.44519	1.34237	1.45665	1.26009
AT2G19270	1.05897	1.23779	1.08425	0.953728	1.07829	1.10986	1.10164	0.851063	1.0566
AT2G19340	0.828422	0.84921	0.919766	0.943333	0.706396	0.90616	0.80853	0.696981	0.799506
AT2G19385	0.862555	0.784604	0.659362	1.09186	1.1057	0.641548	0.606307	0.833887	1.16796
AT2G19430	1.20942	1.52501	1.47646	1.04578	0.816743	1.50346	1.32972	1.05878	0.929273
AT2G19470	1.22866	1.42374	1.35148	1.05989	1.09936	1.44582	1.34117	1.04734	1.06652
AT2G19480	2.95833	3.04906	3.00973	3.00805	2.82877	3.05264	2.87874	3.07456	2.7663
AT2G19490	0.860909	0.898928	0.936719	0.928386	0.815091	0.825604	0.882648	0.893204	0.708131
AT2G19580	0.619777	0.446584	0.645447	0.940373	0.668513	0.443309	0.48927	0.730086	0.591969
AT2G19600	0.448027	0.24018	0.384022	0.611423	0.568231	0.213523	0.326008	0.669447	0.566332
AT2G19640	0.815517	0.642347	0.614397	0.971842	1.162	0.676256	0.576013	0.856809	1.01634
AT2G19680	0.855358	0.502576	0.498509	1.10129	1.27043	0.53927	0.581903	0.947441	1.38787
AT2G19720	0.41338	0.204079	0.218855	0.69644	0.67709	0.152673	0.22082	0.551762	0.576549
AT2G19730	3.10741	2.80581	2.68832	3.53384	3.53259	2.84722	2.71149	3.36294	3.36153
AT2G19740	1.49905	0.546429	0.548874	2.22486	2.53877	0.815125	0.985443	1.82711	2.47349
AT2G19750	2.37301	1.92052	1.96119	2.77509	2.86001	2.01285	2.05332	2.58317	2.80227
AT2G19760	1.09871	0.915928	0.984454	1.29877	1.29729	0.91665	1.12553	0.952716	1.29431
AT2G19790	1.55098	1.70231	1.72386	1.44166	1.39602	1.56626	1.67642	1.60101	1.30535
AT2G19800	0.937401	1.28668	1.63867	0.624015	1.0116	0.965052	0.742541	0.647243	0.596278
AT2G19830	0.972577	0.926027	1.03439	0.931512	1.04489	0.866783	1.05341	0.895743	1.02888
AT2G19870	1.13881	1.11141	1.15176	1.11577	1.23743	1.11758	1.10339	0.925687	1.3471
AT2G19940	0.937546	0.740943	0.725992	1.19183	1.11233	0.92613	0.768509	0.916092	1.11225
AT2G19950	0.814242	0.803151	0.900233	0.714171	0.717969	0.83178	0.892125	0.852551	0.804745
AT2G20050	0.60486	0.542229	0.630445	0.630771	0.625191	0.507701	0.532106	0.662852	0.70635
AT2G20060	1.9518	1.91149	1.90669	2.11677	1.98166	1.8809	1.79392	2.10807	1.91155
AT2G20130	0.682183	0.816625	0.755379	0.6534	0.602976	0.613484	0.781444	0.649565	0.586438
AT2G20140	0.972734	0.798255	0.781685	1.09218	1.18658	0.833449	0.936802	0.797228	1.34989
AT2G20210	0.509962	0.502576	0.51633	0.443575	0.507885	0.605462	0.367306	0.647525	0.488678
AT2G20270	0.544752	0.191408	0.313475	0.770674	0.925214	0.258541	0.300399	0.637144	0.950814
AT2G20280	1.9393	1.9952	2.05612	1.97329	1.77245	1.92811	1.97798	1.968	1.846
AT2G20310	0.476777	0.435565	0.516462	0.456801	0.537451	0.410535	0.404777	0.471065	0.58095
AT2G20330	1.50254	1.47452	1.47095	1.59903	1.5017	1.4315	1.40147	1.68934	1.44932
AT2G20360	1.47763	1.28737	1.2636	1.58365	1.79649	1.2976	1.34324	1.43642	1.80495
AT2G20370	0.451848	0.53036	0.510898	0.325597	0.453249	0.365816	0.56322	0.435128	0.432014
AT2G20390	1.61088	1.46138	1.59088	1.82632	1.66622	1.55703	1.50052	1.73287	1.5497
AT2G20420	1.64312	1.28381	1.4077	1.88778	2.08029	1.31973	1.43587	1.70698	2.01234
AT2G20450	2.0054	1.42692	1.49197	2.56394	2.65558	1.54855	1.59601	2.18341	2.55708
AT2G20490	2.89432	2.9939	2.88147	2.9162	2.85934	3.01235	2.7936	2.84635	2.8513
AT2G20515	0.727388	0.507095	0.556479	0.708265	0.977493	0.562591	0.675396	0.548518	1.27744
AT2G20530	1.7766	1.58508	1.56314	2.07609	2.0129	1.53821	1.58244	1.84366	2.00232
AT2G20585	1.18159	1.0063	1.06014	1.36037	1.47102	0.947411	0.999307	1.23674	1.36458
AT2G20610	1.09803	0.928481	0.958359	1.32021	1.38579	0.911572	0.953981	0.930534	1.38893
AT2G20690	0.708675	0.622879	0.587962	0.840467	0.843039	0.500869	0.664763	0.897936	0.70635
AT2G20760	1.44351	1.27797	1.41409	1.56224	1.65889	1.29744	1.46225	1.34364	1.52964
AT2G20780	1.03617	1.13927	1.18674	0.902504	0.679722	1.19359	1.34142	1.11795	0.736093
AT2G20820	2.46988	2.34552	2.27144	2.67778	2.69276	2.33761	2.28289	2.49047	2.65312
AT2G20830	1.30525	1.49397	1.51659	1.11133	1.07708	1.44655	1.37306	1.26516	1.16482
AT2G20840	0.237502	0.136643	0.203975	0.261157	0.340037	0.121569	0.169746	0.33159	0.332688
AT2G20850	0.453479	0.350938	0.373033	0.526679	0.581197	0.219031	0.378751	0.664431	0.528874
AT2G20860	1.50193	1.48147	1.25505	1.6183	1.65702	1.47433	1.38612	1.5644	1.5721
AT2G20890	1.65523	1.77133	1.75706	1.64738	1.53812	1.79145	1.84721	1.63208	1.26274
AT2G20930	0.508065	0.441558	0.414902	0.592888	0.68254	0.30629	0.364028	0.601878	0.654888
AT2G20940	1.42666	1.73142	1.62252	1.35054	1.18918	1.69133	1.44227	1.44323	0.9498
AT2G20990	1.88723	2.04851	2.08372	1.75599	1.61579	2.00864	2.05536	1.89846	1.63845
AT2G21060	2.03567	1.81767	1.80098	2.13549	2.29108	1.70569	1.85484	2.17818	2.49119
AT2G21070	0.600187	0.646145	0.619963	0.674518	0.563206	0.525786	0.523019	0.745802	0.501892
AT2G21120	0.636403	0.67617	0.809457	0.589645	0.489351	0.659018	0.72771	0.758849	0.385813
AT2G21150	1.12284	1.16359	1.27788	1.04578	1.11549	1.15269	1.18835	1.0331	1.01005
AT2G21160	1.85633	1.46411	1.49461	2.28472	2.35021	1.41672	1.56014	2.09072	2.17423
AT2G21170	1.99291	1.94529	1.86578	2.21417	2.17983	1.86492	1.92528	1.98755	1.95577
AT2G21270	1.81491	1.9589	2.02716	1.53219	1.73861	1.92392	1.83594	1.70519	1.80311
AT2G21280	0.488289	0.396584	0.437458	0.571098	0.65353	0.36714	0.398291	0.589598	0.489351
AT2G21290	1.46937	1.26271	1.24322	1.67458	1.71552	1.28456	1.26277	1.56642	1.73642
AT2G21320	0.675719	0.620899	0.8277	0.637992	0.559111	0.694687	0.756251	0.676796	0.636518
AT2G21330	1.70106	1.93662	2.02156	1.64852	1.28589	1.99626	1.86573	1.68573	1.17963
AT2G21380	0.505069	0.280258	0.388335	0.578626	0.727089	0.28018	0.588424	0.564433	0.629297
AT2G21385	0.889874	0.879452	0.998607	0.909248	0.851618	0.901976	0.931018	0.866647	0.783248
AT2G21390	1.90613	2.04449	1.99759	1.83678	1.74994	2.07417	1.9658	1.98819	1.59633
AT2G21440	1.64447	1.6854	1.58542	1.64454	1.55872	1.73483	1.57221	1.72752	1.64605
AT2G21520	1.02781	1.00705	1.1286	0.985525	1.07666	0.808829	1.04062	1.02804	1.14712
AT2G21580	3.41507	3.13206	3.18955	3.81592	3.75247	3.16182	3.033	3.66545	3.55895
AT2G21600	1.36437	1.29737	1.30897	1.41751	1.52951	1.28333	1.33078	1.30389	1.44128
AT2G21620	1.45086	1.82687	1.88634	1.11542	1.07539	1.62282	1.89231	1.10195	1.1012
AT2G21790	1.25595	1.14399	1.14597	1.4322	1.51375	1.02414	1.05726	1.41777	1.30574
AT2G21860	0.549542	0.527659	0.459832	0.621358	0.620543	0.554983	0.497806	0.575451	0.536353
AT2G21870	2.00525	1.71989	1.68066	2.36224	2.38545	1.70532	1.73967	2.15662	2.27951
AT2G21950	0.861821	0.840564	0.685243	1.08742	0.81843	0.841306	0.914136	1.00697	0.697147
AT2G22090	0.706186	0.868563	0.921918	0.652432	0.452022	0.99842	0.889006	0.597962	0.278606
AT2G22100	0.671882	0.405161	0.498521	0.863819	0.991012	0.389325	0.466556	0.74034	1.01162
AT2G22120	0.563901	0.536353	0.5689	0.593196	0.496028	0.440794	0.617752	0.660031	0.597537
AT2G22125	1.12198	1.28996	1.25602	0.995776	0.787862	1.28098	1.28773	1.07509	1.00863
AT2G22170	0.14857	0.050542	0.0871137	0.155307	0.272862	0.0943031	0.209685	0.128195	0.189345
AT2G22230	0.327229	0.0589892	0.082366	0.550417	0.625617	0.12046	0.12046	0.360483	0.689631
AT2G22250	0.320273	0.170974	0.253231	0.428462	0.427365	0.200171	0.19936	0.468917	0.409798
AT2G22270	0.452585	0.419355	0.484894	0.547113	0.488124	0.40188	0.302879	0.48213	0.49289
AT2G22360	1.08539	1.09528	0.977684	1.00908	1.21908	0.965212	1.00089	1.0506	1.36089
AT2G22370	0.518926	0.364577	0.372901	0.684735	0.619623	0.328905	0.416174	0.69153	0.666873
AT2G22400	2.03578	1.88911	1.92393	2.25075	2.15699	1.81719	1.80006	2.35503	2.0861
AT2G22420	0.14052	0.0331047	0.0833193	0.150954	0.158303	0.11798	0.156776	0.145633	0.276836
AT2G22425	1.29293	0.917534	1.06489	1.45496	1.65093	1.04737	1.16333	1.27699	1.75876
AT2G22430	1.82799	1.51033	1.70648	1.93534	2.29272	1.18289	1.6576	1.89538	2.43213
AT2G22475	0.479391	0.38173	0.315969	0.60366	0.61088	0.339361	0.327236	0.569883	0.679957
AT2G22490	0.967752	0.695507	0.679377	1.4033	1.29492	0.566071	0.625454	1.29671	1.16692
AT2G22530	0.407215	0.447517	0.38972	0.430361	0.390036	0.325447	0.327117	0.521783	0.423684
AT2G22640	0.683133	0.739642	0.739933	0.701759	0.581623	0.683718	0.722594	0.686634	0.610763
AT2G22670	1.20103	1.19109	1.17978	1.36559	1.3165	0.91892	1.22171	1.11516	1.29629
AT2G22680	1.29936	1.69639	1.76529	0.580821	0.686813	1.58365	2.07199	0.961745	1.06888
AT2G22720	1.11245	1.13584	1.27667	0.992814	0.982777	1.26901	1.20273	1.13573	0.910066
AT2G22780	2.70575	2.56776	2.57492	2.83928	2.94124	2.63193	2.51177	2.73067	2.84294
AT2G22795	0.732775	0.631033	0.555273	0.918044	0.880073	0.493834	0.763776	0.837766	0.776536
AT2G22810	1.08708	2.16392	2.10887	0.00722028	0	2.30722	2.06701	0.050542	0.0361014
AT2G22870	0.609533	0.619327	0.590081	0.655725	0.71016	0.413993	0.60824	0.618655	0.657624
[truncated: 4,661 more rows]

## Sheet: small vs large 3d
DEGs small vs large seeds 3d. Fig. 4C and Fig. S5A.
gene	p_val	avg_log2FC	pct.1	pct.2	p_val_adj
AT5G02200	1.80107e-29	-2.03907	0.702	0.99	1.19933e-25
AT1G14920	3.19146e-28	-1.65768	0.979	1	2.12519e-24
AT2G01570	6.70005e-25	-1.2981	0.957	1	4.46156e-21
AT1G30040	6.79679e-19	-1.32879	0.883	0.99	4.52598e-15
AT2G31980	2.8758e-17	-0.658947	1	1	1.915e-13
AT5G02020	1.07672e-15	-1.22972	0.787	0.969	7.1699e-12
AT4G05320	2.62461e-14	0.44562	1	1	1.74773e-10
AT1G14910	1.53466e-12	-0.724797	0.968	1	1.02193e-08
AT5G10120	6.45638e-12	-0.815513	1	1	4.2993e-08
AT2G41410	1.02257e-11	-0.673111	1	1	6.80929e-08
AT4G02890	3.47412e-11	0.345191	1	1	2.31342e-07
AT2G30500	2.32253e-10	-0.761889	1	1	1.54657e-06
AT1G32920	7.01431e-10	-0.656505	0.989	1	4.67083e-06
AT4G13395	1.59607e-09	-0.910248	0.447	0.792	1.06282e-05
AT3G13470	1.63436e-09	-0.592859	0.989	1	1.08832e-05
AT1G06040	2.99707e-09	0.711363	0.968	0.802	1.99575e-05
AT3G44310	3.07928e-09	-0.48706	1	1	2.05049e-05
AT4G05050	3.87021e-09	0.325625	1	1	2.57717e-05
AT5G02580	6.73476e-09	-0.36942	1	1	4.48467e-05
AT2G23120	8.50408e-09	0.270408	1	1	5.66287e-05
AT3G12920	9.16485e-09	-0.67989	0.947	1	6.10287e-05
AT2G40000	1.71551e-08	-0.892361	0.84	0.958	0.000114236
AT5G64940	1.77251e-08	0.769076	0.745	0.438	0.000118031
AT5G59770	4.88647e-08	0.75372	0.702	0.375	0.00032539
AT3G15670	4.91827e-08	0.349549	1	1	0.000327508
AT5G49450	5.58014e-08	-0.827115	0.521	0.781	0.000371581
AT1G24580	5.87592e-08	0.62539	0.979	0.875	0.000391277
AT2G27830	6.58937e-08	-0.870417	0.383	0.688	0.000438786
AT3G23580	8.31058e-08	0.509937	1	0.979	0.000553401
AT3G55980	8.4906e-08	-0.680807	0.926	0.979	0.000565389
AT2G34900	8.50953e-08	-0.441596	1	1	0.00056665
AT5G06320	9.96105e-08	-0.761428	0.957	0.958	0.000663306
AT5G21280	1.02167e-07	0.638056	0.947	0.969	0.00068033
AT2G06925	1.13837e-07	0.64995	0.691	0.354	0.000758041
AT1G14980	1.49078e-07	-0.388831	1	1	0.00099271
AT3G62860	1.56625e-07	-0.419198	1	1	0.00104296
AT5G16470	1.8871e-07	-0.285187	1	1	0.00125662
AT3G22120	2.85752e-07	0.491451	1	1	0.00190282
AT1G14930	3.44724e-07	-0.514766	1	1	0.00229551
AT4G19200	4.27389e-07	-0.43503	1	1	0.00284598
AT2G28790	4.40897e-07	0.507145	1	0.938	0.00293593
AT5G39580	4.80007e-07	-1.98899	0.17	0.5	0.00319637
AT4G00430	5.45177e-07	0.605588	0.883	0.688	0.00363033
AT4G13930	6.14064e-07	0.495829	0.926	0.823	0.00408905
AT1G27770	1.00039e-06	-0.700019	0.798	0.833	0.00666158
AT2G33800	1.16651e-06	-0.483876	0.979	0.99	0.00776777
AT4G39980	1.28025e-06	0.562094	0.979	0.885	0.00852518
AT3G15354	1.28309e-06	0.648002	0.543	0.219	0.00854412
AT3G13960	1.58415e-06	0.700225	0.968	0.938	0.0105488
AT3G22630	1.66245e-06	-0.390547	0.989	1	0.0110703
AT3G02080	2.21707e-06	-0.456463	1	1	0.0147635
AT2G23810	2.37534e-06	-0.664377	0.596	0.781	0.0158174
AT1G16350	2.61629e-06	-0.326988	1	1	0.0174219
AT5G47830	2.93498e-06	-0.485439	0.915	0.979	0.0195441
AT2G47780	3.1993e-06	0.336667	1	1	0.0213041
AT1G80440	3.29612e-06	-0.812901	0.83	0.917	0.0219488
AT1G03600	4.07148e-06	-0.470114	0.989	0.99	0.027112
AT2G05920	4.37435e-06	0.444042	1	1	0.0291288
AT3G28860	4.38091e-06	-0.561044	0.745	0.865	0.0291725
AT1G22190	5.07258e-06	-0.523417	1	1	0.0337783
AT3G15770	6.56204e-06	-0.644953	0.66	0.854	0.0436966
AT5G21940	6.60562e-06	-0.690985	0.947	0.979	0.0439868
AT4G08950	6.88516e-06	-0.939483	0.574	0.802	0.0458483
AT5G16370	7.0575e-06	-0.430044	1	1	0.0469959

## Sheet: small vs large 7d+24h
DEGs small vs large seeds 7d+24h. Fig. 4C and Fig. S5A.
gene	p_val	avg_log2FC	pct.1	pct.2	p_val_adj
AT4G05320	2.01953e-20	0.767221	1	1	1.34481e-16
AT2G17230	6.3019e-20	1.22625	0.979	0.875	4.19644e-16
AT5G07480	9.99262e-20	1.48727	0.771	0.156	6.65409e-16
AT4G21990	2.23978e-19	1.41728	1	0.875	1.49147e-15
AT3G13960	3.15662e-19	1.42371	1	0.979	2.10199e-15
AT3G24500	6.44028e-19	-1.24868	0.052	0.667	4.28858e-15
AT4G27730	1.86319e-17	1.41938	0.99	0.844	1.2407e-13
AT3G57520	3.63455e-17	1.16341	1	1	2.42025e-13
AT5G21280	3.97195e-17	1.00859	1	0.99	2.64492e-13
AT5G20190	5.08355e-17	0.904422	0.99	0.917	3.38514e-13
AT1G26800	4.33268e-16	-1.46845	0.177	0.698	2.88513e-12
AT2G38230	6.26305e-16	-0.566693	1	1	4.17056e-12
AT1G55740	7.19236e-16	1.34861	0.969	0.76	4.78939e-12
AT1G32920	2.30559e-15	1.31821	0.906	0.583	1.53529e-11
AT3G10520	2.48433e-15	0.961798	1	1	1.65432e-11
AT2G29670	3.6154e-15	1.19265	0.875	0.354	2.4075e-11
AT4G29510	6.64523e-15	0.78339	1	0.958	4.42506e-11
AT1G14200	1.47382e-14	-1.27479	0.156	0.667	9.81414e-11
AT1G07350	2.44631e-14	-1.12795	0.625	0.917	1.629e-10
AT5G25460	2.61854e-14	0.978255	1	1	1.74369e-10
AT5G01410	6.9647e-14	0.463567	1	1	4.63779e-10
AT5G48850	7.66707e-14	1.28379	0.667	0.177	5.1055e-10
AT5G65270	9.4534e-14	0.714949	1	0.969	6.29502e-10
AT5G11740	9.66295e-14	0.911617	1	0.865	6.43456e-10
AT2G30500	1.1881e-13	-1.21429	0.302	0.781	7.91154e-10
AT3G60290	1.23801e-13	1.26829	0.771	0.292	8.24388e-10
AT4G10270	1.56736e-13	1.16872	0.969	0.625	1.0437e-09
AT2G36400	4.0349e-13	0.774933	0.99	0.979	2.68684e-09
AT1G75390	4.76093e-13	1.02114	0.979	0.708	3.1703e-09
AT2G28900	7.6268e-13	0.799278	0.99	0.958	5.07869e-09
AT4G30660	1.04464e-12	0.605404	1	1	6.95627e-09
AT2G29450	1.13656e-12	-1.11132	0.5	0.906	7.56838e-09
AT3G23580	1.48978e-12	0.666492	0.99	0.99	9.92041e-09
AT1G06470	1.81375e-12	0.704544	0.906	0.646	1.20778e-08
AT4G39090	1.868e-12	0.78836	1	0.958	1.2439e-08
AT3G03341	2.3769e-12	-0.821663	0.844	0.979	1.58278e-08
AT4G05050	2.45661e-12	0.465965	1	1	1.63586e-08
AT2G16660	4.8877e-12	1.12895	0.917	0.688	3.25472e-08
AT2G38820	8.52662e-12	-0.960107	0.135	0.583	5.67788e-08
AT4G39980	1.54414e-11	0.577658	1	0.99	1.02824e-07
AT2G43110	1.63927e-11	0.826331	0.99	0.906	1.09159e-07
AT1G61730	2.287e-11	0.601961	0.99	0.969	1.52291e-07
AT1G70290	3.10506e-11	-0.684798	0.115	0.552	2.06766e-07
AT3G14415	3.73587e-11	0.767037	1	1	2.48772e-07
AT5G04885	4.36244e-11	0.658151	0.99	0.938	2.90495e-07
AT3G08970	4.44113e-11	-0.794971	0.208	0.635	2.95735e-07
AT5G16370	5.60691e-11	-0.868495	0.271	0.708	3.73364e-07
AT2G32650	6.75194e-11	-0.664177	0.865	0.979	4.49612e-07
AT5G17230	8.66051e-11	0.956184	0.896	0.708	5.76703e-07
AT2G36000	1.43623e-10	-0.789991	0.656	0.896	9.56382e-07
AT5G57390	1.56271e-10	0.647698	1	0.979	1.04061e-06
AT5G08180	1.70818e-10	0.553633	1	1	1.13748e-06
AT5G02020	1.72607e-10	-0.834576	0.177	0.615	1.14939e-06
AT2G16430	2.11959e-10	0.691528	1	0.948	1.41143e-06
AT2G25110	2.51952e-10	-0.525771	1	1	1.67775e-06
AT1G54270	4.49586e-10	0.500565	1	1	2.9938e-06
AT2G23350	5.39172e-10	-0.277608	1	1	3.59035e-06
AT5G65890	5.51464e-10	-0.797507	0.25	0.667	3.6722e-06
AT5G51440	5.62896e-10	-0.893085	0.281	0.656	3.74833e-06
AT4G30960	6.56462e-10	0.632197	1	0.969	4.37138e-06
AT3G52180	9.14491e-10	0.585793	1	0.969	6.08959e-06
AT1G27760	1.12305e-09	0.694064	0.938	0.906	7.4784e-06
AT5G37670	1.53732e-09	-0.945323	0.208	0.583	1.0237e-05
AT3G16050	2.52316e-09	-0.641808	0.375	0.76	1.68017e-05
AT1G44100	2.75349e-09	0.817916	0.99	0.896	1.83355e-05
AT2G26040	2.77864e-09	0.747813	0.885	0.615	1.8503e-05
AT1G47270	3.33285e-09	-0.885357	0.594	0.833	2.21934e-05
AT1G76440	3.73272e-09	-0.721425	0.531	0.823	2.48562e-05
AT3G15670	4.7625e-09	-0.53196	1	1	3.17135e-05
AT3G46970	4.98971e-09	0.420279	1	1	3.32265e-05
AT4G05390	5.32011e-09	0.660769	0.969	0.833	3.54266e-05
AT5G62440	6.26689e-09	0.430929	1	0.99	4.17312e-05
AT3G44110	6.33816e-09	-0.479207	1	1	4.22058e-05
AT5G01710	6.35837e-09	0.554725	0.99	0.958	4.23404e-05
AT5G26780	6.39342e-09	0.431448	1	1	4.25738e-05
AT4G36020	7.44438e-09	0.531566	0.99	0.927	4.95721e-05
AT1G26580	8.61424e-09	-0.854802	0.604	0.812	5.73622e-05
AT2G46450	9.60529e-09	0.765535	0.979	0.906	6.39616e-05
AT3G11450	9.75946e-09	-0.486673	0.99	1	6.49882e-05
AT3G48800	1.28101e-08	-0.662672	0.75	0.948	8.53026e-05
AT1G30530	1.39012e-08	0.627554	0.844	0.583	9.25682e-05
AT3G25700	1.41908e-08	0.665724	0.844	0.656	9.44963e-05
AT2G31390	1.43792e-08	0.633955	0.99	0.938	9.57509e-05
AT5G06340	1.47411e-08	-0.559314	0.938	0.979	9.81609e-05
AT2G31980	1.67176e-08	-0.86507	0.677	0.938	0.000111323
AT5G19780	1.7692e-08	0.364511	1	1	0.000117811
AT1G52690	1.91938e-08	-0.462032	1	1	0.000127811
AT1G49170	1.9355e-08	-0.685227	0.469	0.833	0.000128885
AT4G02890	1.93785e-08	0.415037	1	1	0.000129041
AT3G01120	1.97302e-08	0.510416	1	0.979	0.000131383
AT2G47730	1.99064e-08	-0.667225	0.75	0.938	0.000132557
AT5G12230	2.14731e-08	-0.742702	0.729	0.854	0.000142989
AT2G39100	2.31813e-08	-0.757073	0.458	0.771	0.000154364
AT1G02660	2.91853e-08	-0.697639	0.188	0.552	0.000194345
AT3G52060	3.08212e-08	-0.775718	0.49	0.792	0.000205239
AT5G55640	3.71251e-08	-0.70044	0.677	0.875	0.000247216
AT3G48690	3.77542e-08	-0.373831	1	1	0.000251405
AT4G29330	4.23641e-08	-0.652778	0.573	0.865	0.000282103
AT5G50460	4.57281e-08	-0.309972	1	1	0.000304504
AT2G28000	4.82786e-08	-0.300065	1	1	0.000321487
AT3G58660	4.98254e-08	0.411685	0.99	1	0.000331788
AT2G30970	5.29554e-08	0.658269	1	1	0.00035263
AT4G22670	5.78162e-08	-0.521953	0.969	1	0.000384998
AT4G32060	6.65538e-08	-0.662531	0.51	0.812	0.000443182
AT4G18730	6.6911e-08	-0.268503	1	1	0.00044556
AT3G07310	6.76929e-08	-0.628031	0.896	0.906	0.000450767
AT1G09640	7.61427e-08	-0.379855	1	1	0.000507034
AT4G22380	8.03501e-08	0.532188	1	0.958	0.000535051
AT1G31660	8.33514e-08	0.496305	0.99	0.969	0.000555037
AT4G33940	8.88692e-08	-0.736966	0.448	0.74	0.00059178
AT2G45960	9.12651e-08	-0.33513	1	1	0.000607734
AT1G32860	9.30406e-08	0.701776	0.792	0.448	0.000619557
AT4G02380	9.36103e-08	1.18726	0.99	0.958	0.000623351
AT5G20180	1.02069e-07	0.477322	1	0.938	0.000679678
AT5G55920	1.02534e-07	0.346466	1	1	0.000682774
AT2G44640	1.11377e-07	-0.517465	0.844	0.99	0.000741657
AT3G10740	1.16204e-07	-0.71843	0.333	0.667	0.000773804
AT3G56680	1.2105e-07	-0.381784	1	1	0.000806072
AT2G42280	1.30062e-07	0.609586	0.938	0.896	0.000866084
AT4G30190	1.36736e-07	0.802518	1	0.99	0.000910525
AT1G08580	1.4175e-07	0.547849	1	1	0.000943911
AT5G35680	1.47426e-07	0.459432	0.99	0.958	0.000981708
AT1G27290	1.49471e-07	-0.676303	0.833	0.896	0.000995325
AT5G62390	1.70183e-07	-0.508779	0.979	0.99	0.00113325
AT5G59960	1.768e-07	-0.626092	0.635	0.854	0.00117731
AT5G09590	1.79029e-07	-0.499571	0.927	0.979	0.00119216
AT5G52470	1.79747e-07	-0.327235	1	1	0.00119694
AT3G17790	1.81975e-07	1.01476	0.948	0.708	0.00121177
AT2G26070	1.90165e-07	-0.723616	0.385	0.698	0.00126631
AT5G67080	1.97361e-07	0.745817	0.792	0.427	0.00131422
AT5G04590	2.06269e-07	0.404842	1	1	0.00137354
AT3G54470	2.29382e-07	0.472924	0.99	0.99	0.00152745
AT2G32220	2.30443e-07	0.435067	1	0.948	0.00153452
AT4G25990	2.3433e-07	0.66326	0.906	0.781	0.0015604
AT5G13370	2.41049e-07	-0.535423	0.948	1	0.00160514
AT1G29418	2.53949e-07	0.565199	1	1	0.00169105
AT4G28440	2.55187e-07	0.377405	0.979	0.99	0.00169929
AT1G56440	3.02577e-07	-0.644202	0.438	0.75	0.00201486
AT1G14860	3.22873e-07	-0.665435	0.594	0.854	0.00215001
AT5G18140	3.28236e-07	-0.632791	0.615	0.833	0.00218572
AT1G77760	3.45161e-07	0.666492	0.771	0.51	0.00229843
AT5G56550	3.51913e-07	-0.537028	0.062	0.354	0.00234339
AT5G06000	3.52677e-07	0.560405	0.771	0.458	0.00234848
AT5G24490	3.52682e-07	-0.495351	0.906	0.948	0.00234851
AT1G22530	3.67912e-07	0.554441	0.979	0.927	0.00244992
AT1G72570	3.93975e-07	0.65547	0.833	0.573	0.00262348
AT3G61070	4.19021e-07	0.41428	1	1	0.00279026
AT2G26080	4.22264e-07	0.303537	1	1	0.00281185
AT4G37430	4.39034e-07	0.742702	0.865	0.719	0.00292353
AT3G03450	4.59134e-07	-0.448894	0.99	1	0.00305738
AT5G50360	4.59185e-07	-0.758096	0.688	0.854	0.00305771
AT3G49240	4.78187e-07	0.516615	0.969	0.844	0.00318425
AT1G22840	4.94602e-07	0.488023	1	1	0.00329355
AT5G45040	5.05758e-07	-0.555337	0.49	0.76	0.00336785
AT4G14500	5.51098e-07	-0.540108	0.542	0.875	0.00366976
AT3G15770	5.5723e-07	-0.557995	0.115	0.427	0.0037106
AT2G27840	5.62615e-07	0.560064	1	0.99	0.00374645
AT4G13510	5.7168e-07	0.476048	0.979	1	0.00380682
AT3G14200	6.09928e-07	-0.541241	0.333	0.646	0.00406151
AT3G04090	6.16054e-07	0.450443	0.99	0.948	0.00410231
AT1G66070	6.68016e-07	0.479469	1	0.958	0.00444832
AT4G32340	7.09245e-07	0.52274	0.896	0.75	0.00472287
AT5G37340	7.27489e-07	-0.625604	0.438	0.781	0.00484435
AT5G13570	7.35945e-07	-0.686212	0.594	0.812	0.00490066
AT1G76900	7.62653e-07	-0.614109	0.583	0.812	0.00507851
AT1G07360	8.20299e-07	0.441307	1	0.979	0.00546237
AT5G02180	8.21937e-07	0.559911	0.885	0.708	0.00547328
AT1G77940	8.31304e-07	0.330174	1	1	0.00553565
AT1G27350	8.53904e-07	-0.383038	1	1	0.00568614
AT1G17130	8.66248e-07	0.514189	0.948	0.917	0.00576835
AT1G61780	8.80638e-07	-0.510615	0.885	0.979	0.00586417
AT5G47455	9.22978e-07	0.520319	0.979	0.927	0.00614611
AT4G25130	9.65203e-07	-0.387023	0.979	1	0.00642728
AT5G15120	9.80516e-07	0.465261	0.979	0.969	0.00652926
AT4G29680	9.9383e-07	0.500429	0.948	0.771	0.00661792
AT1G07830	9.96009e-07	-0.465435	0.969	0.99	0.00663242
AT4G21910	9.97262e-07	0.506107	0.865	0.583	0.00664077
AT5G63130	1.07013e-06	-0.611075	0.365	0.667	0.00712597
AT4G01850	1.08583e-06	-0.386217	1	1	0.00723055
AT1G74370	1.15164e-06	-0.523562	0.625	0.896	0.00766877
AT5G21920	1.19896e-06	-0.548964	0.802	0.938	0.00798389
AT1G67600	1.2457e-06	-0.704224	0.594	0.823	0.00829515
AT1G69490	1.29006e-06	-0.666677	0.312	0.615	0.00859053
AT2G41410	1.33733e-06	-0.511113	0.885	0.958	0.00890528
AT2G41200	1.33842e-06	-0.649982	0.531	0.75	0.00891251
AT5G64510	1.40878e-06	-0.519671	0.125	0.438	0.00938107
AT3G25440	1.42416e-06	-0.63743	0.438	0.667	0.00948348
AT5G06190	1.42808e-06	0.458854	0.917	0.74	0.00950958
AT2G34590	1.44663e-06	-0.598352	0.812	0.917	0.00963311
AT1G52342	1.54725e-06	-0.572251	0.406	0.708	0.0103032
AT2G31840	1.56689e-06	-0.462879	0.844	0.948	0.0104339
AT3G55510	1.58267e-06	0.534528	0.979	0.896	0.010539
AT4G34750	1.64758e-06	0.556011	0.729	0.385	0.0109713
AT5G06560	1.69709e-06	-0.570234	0.844	0.917	0.0113009
AT5G53770	1.77389e-06	-0.542974	0.885	0.917	0.0118123
AT5G22100	1.78846e-06	0.468099	0.979	0.875	0.0119094
AT2G26970	1.90291e-06	0.484436	0.927	0.708	0.0126715
AT2G40760	2.02533e-06	-0.577429	0.76	0.906	0.0134867
AT5G48340	2.07819e-06	-0.584963	0.646	0.823	0.0138387
AT5G20160	2.08762e-06	0.30551	1	1	0.0139014
AT3G47300	2.0897e-06	-0.578704	0.417	0.698	0.0139153
AT1G01300	2.10376e-06	0.609255	0.99	0.927	0.0140089
AT4G09150	2.10732e-06	-0.611775	0.594	0.792	0.0140326
AT5G21940	2.18445e-06	-0.776981	0.448	0.729	0.0145462
AT3G47960	2.19903e-06	0.534689	0.938	0.854	0.0146433
AT5G57100	2.25223e-06	-0.557612	0.344	0.667	0.0149976
AT4G27657	2.37523e-06	-0.588186	0.375	0.688	0.0158166
AT3G10050	2.42508e-06	0.464668	0.969	0.875	0.0161486
AT1G48840	2.46555e-06	-0.733061	0.365	0.615	0.0164181
AT3G09350	2.51615e-06	-0.496502	0.677	0.917	0.0167551
AT1G58360	2.63704e-06	0.329107	1	1	0.01756
AT1G15480	2.77301e-06	-0.541215	0.771	0.896	0.0184654
AT4G36090	2.81759e-06	0.560539	0.917	0.854	0.0187623
AT5G59010	2.86038e-06	0.516917	0.885	0.76	0.0190473
AT1G73200	2.86994e-06	-0.704544	0.552	0.771	0.0191109
AT1G67080	2.94716e-06	0.515232	0.896	0.688	0.0196252
AT3G24506	3.02759e-06	-0.459078	0.896	0.99	0.0201607
AT1G07170	3.11013e-06	-0.460634	0.948	0.979	0.0207104
AT5G04740	3.40704e-06	0.496676	0.979	0.823	0.0226875
AT5G64200	3.48971e-06	-0.480913	0.958	0.979	0.023238
AT1G47490	3.49108e-06	0.416625	0.99	0.969	0.0232471
AT1G56090	3.78122e-06	-0.559427	0.521	0.75	0.0251791
AT3G53530	4.17481e-06	0.643856	0.844	0.771	0.0278001
AT1G36730	4.25113e-06	-0.394177	0.99	1	0.0283083
AT1G51510	4.44088e-06	0.27254	1	1	0.0295719
AT5G26600	4.45687e-06	-0.472882	0.865	0.948	0.0296783
AT3G48390	4.51356e-06	-0.545824	0.323	0.615	0.0300558
AT4G05440	4.61377e-06	0.452768	0.906	0.719	0.0307231
AT3G50230	4.66518e-06	0.541709	0.75	0.479	0.0310654
AT1G22270	4.66831e-06	0.339797	1	1	0.0310863
AT2G34900	4.68003e-06	-0.542766	0.833	0.906	0.0311643
AT2G22430	4.68482e-06	0.569532	0.979	1	0.0311962
AT3G62330	4.7917e-06	-0.511589	0.75	0.896	0.0319079
AT5G64360	4.82771e-06	-0.618726	0.479	0.76	0.0321477
AT4G12710	4.94649e-06	-0.629285	0.542	0.771	0.0329387
AT3G17820	5.10969e-06	0.326971	1	1	0.0340254
AT1G23120	5.41123e-06	-0.491853	0.25	0.562	0.0360334
AT5G58790	5.45437e-06	-0.491476	0.5	0.792	0.0363207
AT3G07255	5.59823e-06	-0.481533	0.094	0.365	0.0372786
AT5G17400	5.73239e-06	-0.687648	0.615	0.802	0.038172
AT1G54385	5.91584e-06	0.487266	0.917	0.656	0.0393936
AT3G62630	6.1025e-06	0.4975	0.906	0.646	0.0406366
AT2G34630	6.48368e-06	0.39899	0.979	0.969	0.0431748
AT3G62940	6.60319e-06	0.43374	0.979	0.948	0.0439706
AT3G16400	6.61398e-06	-0.512813	0.25	0.583	0.0440425
AT2G29200	6.78725e-06	-0.415754	0.969	0.99	0.0451963
AT3G07390	6.80195e-06	0.683786	0.896	0.594	0.0452942
AT5G65860	6.90722e-06	0.463482	1	0.917	0.0459952
AT1G11670	7.04264e-06	0.537134	0.823	0.615	0.046897
AT3G22120	7.11238e-06	0.339634	1	1	0.0473614
AT1G78895	7.32057e-06	-0.678072	0.573	0.729	0.0487476
AT1G36310	7.35217e-06	0.414062	0.958	0.969	0.0489581

## Sheet: dog1-4 vs Col-0 3d
DEGs dog1-4 vs Col-0 seeds 3d. Fig. 4C and Fig. S5A.
gene	p_val	avg_log2FC	pct.1	pct.2	p_val_adj
AT5G02200	1.33178e-30	-2.10198	0.4	1	8.86831e-27
AT1G14920	1.39816e-26	-1.58386	1	1	9.31037e-23
AT4G05320	6.50184e-26	0.933046	1	1	4.32957e-22
AT1G53480	8.54413e-26	1.9386	0.811	0.032	5.68954e-22
AT3G12920	6.92051e-21	-1.28039	0.947	1	4.60837e-17
AT2G01570	9.17492e-19	-1.12487	0.968	1	6.10958e-15
AT3G04120	3.87432e-17	1.3357	1	1	2.57991e-13
AT2G28000	9.15315e-17	-0.593529	1	1	6.09508e-13
AT2G30500	9.56838e-17	-0.956451	0.979	1	6.37158e-13
AT3G28210	1.09644e-16	2.21582	0.653	0.095	7.30119e-13
AT3G44310	7.24874e-16	-0.588333	1	1	4.82694e-12
AT5G02020	7.36882e-16	-1.08483	0.811	0.989	4.90689e-12
AT1G07350	1.40961e-15	-0.821612	0.989	1	9.38658e-12
AT1G67250	2.31079e-15	1.20597	0.979	0.758	1.53876e-11
AT4G35090	2.33704e-15	-0.446116	1	1	1.55624e-11
AT4G32480	5.10452e-15	-0.986825	0.874	1	3.3991e-11
AT4G22670	6.68206e-15	-0.568427	1	1	4.44958e-11
AT4G27140	4.65261e-14	-1.34497	0.926	1	3.09817e-10
AT3G13470	1.13036e-12	-0.720716	0.968	1	7.52708e-09
AT5G65020	2.75441e-12	1.56109	0.895	0.642	1.83416e-08
AT3G22120	5.88744e-12	0.683033	1	1	3.92045e-08
AT1G72645	7.36373e-12	-0.95019	0.853	0.989	4.90351e-08
AT1G04810	1.08125e-11	0.785261	1	1	7.20005e-08
AT1G22190	2.59585e-11	-0.695696	0.979	0.989	1.72858e-07
AT3G62860	4.6139e-11	-0.627716	0.979	1	3.0724e-07
AT1G06040	5.43741e-11	0.749876	0.968	0.884	3.62077e-07
AT5G02580	5.8613e-11	-0.484359	1	1	3.90304e-07
AT2G34900	7.78793e-11	-0.586103	0.989	1	5.18598e-07
AT4G09150	8.41603e-11	-0.661661	1	1	5.60423e-07
AT4G39090	8.57736e-11	1.37599	1	0.989	5.71166e-07
AT2G22680	9.45008e-11	0.735836	1	0.989	6.29281e-07
AT5G10120	2.27178e-10	-0.605534	0.968	1	1.51278e-06
AT1G14910	3.54404e-10	-0.691692	0.947	1	2.35998e-06
AT1G76180	3.75385e-10	1.625	0.684	0.263	2.49969e-06
AT4G01610	5.12952e-10	0.923136	1	1	3.41575e-06
AT3G53460	5.53214e-10	-0.357894	1	1	3.68385e-06
AT5G66140	5.81766e-10	0.88561	1	1	3.87398e-06
AT2G46610	7.46612e-10	-0.748695	0.811	0.968	4.97169e-06
AT3G52140	1.15442e-09	-0.514676	1	1	7.68729e-06
AT2G42430	1.21925e-09	0.669109	0.937	0.674	8.11899e-06
AT5G43500	1.48896e-09	-0.908078	0.411	0.768	9.91497e-06
AT5G11580	1.5355e-09	-0.540742	1	1	1.02249e-05
AT5G52040	2.42399e-09	-0.458643	1	1	1.61413e-05
AT3G12800	2.58791e-09	0.611146	0.989	0.916	1.72329e-05
AT3G49560	2.96449e-09	-0.473883	1	1	1.97406e-05
AT2G38820	3.94516e-09	-0.714225	0.958	1	2.62708e-05
AT4G27150	4.72993e-09	-0.730875	0.989	1	3.14966e-05
AT1G07810	9.05838e-09	0.603904	0.958	0.811	6.03197e-05
AT3G18490	9.60033e-09	0.504426	1	1	6.39286e-05
AT5G19550	1.03063e-08	0.886151	0.989	0.958	6.86294e-05
AT4G00430	1.03383e-08	0.749001	0.905	0.695	6.88429e-05
AT4G16760	1.68195e-08	-0.499531	1	1	0.000112001
AT4G19170	1.71323e-08	-0.7362	0.811	0.937	0.000114084
AT5G12120	1.7716e-08	-0.417707	1	1	0.000117971
AT4G33070	2.33985e-08	0.877516	0.579	0.211	0.00015581
AT4G05050	2.39218e-08	0.400723	1	1	0.000159295
AT4G11420	2.41332e-08	-0.396054	1	1	0.000160703
AT2G32920	2.75995e-08	0.53895	0.968	0.789	0.000183785
AT2G47470	2.78715e-08	0.470791	1	1	0.000185596
AT5G58290	2.97557e-08	0.590296	1	1	0.000198143
AT2G23120	3.47268e-08	0.330164	1	1	0.000231246
AT1G01100	4.35715e-08	-0.324878	1	1	0.000290142
AT2G22430	4.49372e-08	0.693232	1	0.916	0.000299236
AT1G80410	5.03142e-08	-0.43817	1	1	0.000335042
AT3G25230	5.55211e-08	-0.478165	0.989	1	0.000369715
AT3G51260	5.74982e-08	0.68186	1	1	0.00038288
AT5G22060	6.23351e-08	-0.480794	1	1	0.00041509
AT4G39730	6.41939e-08	0.906178	1	0.842	0.000427467
AT3G52930	6.45856e-08	0.85639	1	0.979	0.000430076
AT2G25970	7.01689e-08	-0.368189	1	1	0.000467255
AT5G40580	7.25937e-08	0.902074	1	0.947	0.000483401
AT5G62350	7.54013e-08	0.640458	1	0.947	0.000502097
AT5G49450	7.78575e-08	-0.761022	0.558	0.853	0.000518453
AT1G56440	7.99453e-08	-0.627523	0.874	0.958	0.000532356
AT1G78290	8.17781e-08	0.910297	0.632	0.295	0.00054456
AT4G31300	8.55438e-08	0.581431	1	1	0.000569636
AT1G47128	1.02854e-07	1.96455	0.358	0.053	0.000684904
AT4G24800	1.12322e-07	-0.433878	1	1	0.00074795
AT2G41410	1.16395e-07	-0.502945	1	1	0.000775075
AT3G28040	1.18518e-07	0.768458	0.653	0.337	0.000789212
AT1G53750	1.24499e-07	0.692278	1	1	0.000829036
AT5G45350	1.26213e-07	0.93152	0.642	0.316	0.000840454
AT5G55410	1.30328e-07	0.63592	1	1	0.000867855
AT1G66510	1.54063e-07	-0.675237	0.505	0.8	0.0010259
AT1G03220	1.95943e-07	1.2863	0.895	0.779	0.00130478
AT5G42300	1.98457e-07	0.336838	1	1	0.00132153
AT5G07190	2.04746e-07	0.800691	0.874	0.674	0.0013634
AT2G47900	2.11863e-07	-0.501228	0.947	1	0.00141079
AT3G02470	2.39532e-07	0.483148	1	1	0.00159505
AT4G14905	2.4161e-07	-0.636652	0.821	0.947	0.00160888
AT5G20720	2.72631e-07	-0.29925	1	1	0.00181545
AT5G11200	3.15041e-07	-0.432002	1	1	0.00209786
AT5G62520	4.01362e-07	0.83399	0.705	0.379	0.00267267
AT4G36360	4.11646e-07	0.579707	0.947	0.737	0.00274115
AT4G24820	4.20115e-07	0.757182	1	1	0.00279754
AT4G29040	4.3302e-07	0.566266	1	1	0.00288348
AT4G13830	4.349e-07	-0.569277	1	1	0.002896
AT2G17320	4.35842e-07	-0.582243	0.968	1	0.00290227
AT4G27170	4.99999e-07	0.578096	0.947	0.684	0.00332949
AT1G66680	5.16358e-07	-0.467576	1	1	0.00343843
AT5G47910	5.46692e-07	0.625934	0.958	0.821	0.00364042
AT1G16350	5.64333e-07	-0.379597	1	1	0.00375789
AT2G16660	5.95062e-07	0.756729	0.958	0.884	0.00396252
AT3G14290	6.14257e-07	0.539664	0.989	0.979	0.00409034
AT4G32150	7.43305e-07	0.892115	0.863	0.716	0.00494967
AT5G18380	7.7635e-07	-0.307856	1	1	0.00516972
AT5G04830	8.21894e-07	0.510962	0.979	0.842	0.00547299
AT5G64510	8.40429e-07	-0.622842	0.568	0.821	0.00559642
AT4G29330	8.57256e-07	-0.500111	0.947	1	0.00570847
AT5G58470	8.77412e-07	-0.415521	1	1	0.00584269
AT1G20840	1.12429e-06	0.688414	0.589	0.274	0.00748662
AT1G29260	1.17648e-06	-0.536053	0.884	1	0.00783418
AT5G16370	1.28289e-06	-0.429647	1	1	0.00854277
AT5G11160	1.43861e-06	0.671119	0.547	0.232	0.0095797
AT1G36730	1.54874e-06	-0.347736	1	1	0.0103131
AT4G35260	1.57175e-06	0.50794	0.926	0.737	0.0104663
AT5G13370	1.5992e-06	-0.392389	0.989	1	0.0106491
AT5G43920	1.65799e-06	-0.492598	0.916	0.968	0.0110406
AT3G45600	1.6884e-06	0.802699	0.547	0.263	0.0112431
AT4G14800	1.73528e-06	0.780687	1	0.895	0.0115552
AT5G26240	1.81172e-06	-0.468072	0.989	1	0.0120642
AT2G30350	1.85709e-06	-0.506262	0.958	1	0.0123664
AT3G22480	2.10747e-06	-0.367469	0.989	1	0.0140336
AT3G14750	2.43916e-06	-0.607417	0.368	0.695	0.0162424
AT1G30040	2.46644e-06	-0.66069	0.874	0.968	0.016424
AT1G03910	2.48255e-06	-0.402594	1	1	0.0165313
AT4G01250	2.64e-06	-0.549967	0.758	0.947	0.0175798
AT3G27430	2.68404e-06	0.40924	1	1	0.017873
AT3G44110	2.81399e-06	-0.27197	1	1	0.0187384
AT3G03870	2.90193e-06	0.597902	0.758	0.442	0.0193239
AT1G71720	3.13183e-06	-0.563103	0.768	0.937	0.0208549
AT5G64130	3.14125e-06	0.641976	0.989	0.979	0.0209176
AT5G05220	3.15044e-06	-0.672274	0.505	0.716	0.0209788
AT5G53430	3.24356e-06	-0.565904	0.737	0.895	0.0215989
AT5G15550	3.29526e-06	-0.406049	0.979	1	0.0219431
AT4G10920	3.51274e-06	-0.329364	0.989	1	0.0233913
AT4G13395	3.63906e-06	-0.620713	0.411	0.705	0.0242325
AT3G02080	3.67983e-06	-0.353856	1	1	0.024504
AT5G48300	3.98366e-06	0.693897	0.821	0.579	0.0265272
AT3G04780	4.50459e-06	0.602345	0.916	0.726	0.029996
AT5G42020	4.51717e-06	0.49767	1	0.937	0.0300798
AT4G08290	4.52123e-06	0.821403	0.6	0.305	0.0301069
AT5G03450	4.55697e-06	-0.543974	0.737	0.916	0.0303448
AT2G32520	4.5651e-06	0.621488	0.968	0.842	0.030399
AT1G33120	4.57333e-06	-0.269884	1	1	0.0304538
AT1G01640	4.62862e-06	0.842048	0.474	0.168	0.030822
AT3G12345	5.19362e-06	0.603857	0.737	0.463	0.0345843
AT3G05810	5.35751e-06	-0.338335	0.989	1	0.0356757
AT1G62740	5.43069e-06	-0.419315	0.958	1	0.036163
AT1G26580	5.4809e-06	-0.401003	1	1	0.0364973
AT5G60340	5.82428e-06	-0.385202	1	1	0.0387839
AT2G35610	5.93537e-06	0.488961	0.916	0.779	0.0395236
AT3G52060	6.25023e-06	-0.46401	0.989	1	0.0416203
AT3G02550	6.6619e-06	0.693897	0.8	0.558	0.0443616
AT5G55300	6.68773e-06	-0.362983	0.989	1	0.0445336
AT3G22520	6.7217e-06	-0.463567	0.968	1	0.0447598
AT5G50360	6.84699e-06	-0.419287	0.989	1	0.0455941
AT1G58360	7.28688e-06	0.465791	0.989	0.989	0.0485234

## Sheet: dog1-4 vs Col-0 7d+24h
DEGs dog1-4 vs Col-0 seeds7d+24h. Fig. 4C and Fig. S5A.
gene	p_val	avg_log2FC	pct.1	pct.2	p_val_adj
AT1G53480	2.03136e-32	1.641	0.938	0.052	1.35268e-28
AT5G07480	9.52401e-28	2.74802	0.917	0.188	6.34204e-24
AT4G05320	2.46473e-26	1.04293	1	1	1.64126e-22
AT4G35090	1.68055e-23	-0.506376	1	1	1.11908e-19
AT4G39090	5.05083e-23	1.21001	1	1	3.36334e-19
AT5G11740	1.00516e-22	1.63039	1	0.823	6.69333e-19
AT1G32920	1.05204e-22	1.72508	0.969	0.885	7.00553e-19
AT1G07350	5.92381e-22	-1.4712	0.635	0.958	3.94467e-18
AT5G25460	3.61434e-21	1.54217	1	0.969	2.40679e-17
AT4G18730	3.67656e-21	-0.529015	1	1	2.44822e-17
AT1G26800	4.03957e-21	-1.56528	0.208	0.833	2.68995e-17
AT1G33140	6.66411e-21	-0.50872	1	1	4.43763e-17
AT2G30500	6.92533e-21	-1.80597	0.354	0.854	4.61158e-17
AT1G72370	8.26218e-21	-0.44757	1	1	5.50179e-17
AT5G16370	9.63625e-21	-1.3356	0.333	0.906	6.41678e-17
AT4G25340	1.66383e-20	0.9631	1	0.99	1.10794e-16
AT3G13960	1.7456e-20	1.45849	1	1	1.16239e-16
AT3G08520	1.74882e-20	-0.544045	1	1	1.16454e-16
AT4G02380	2.31077e-20	2.42294	1	0.823	1.53874e-16
AT1G33120	8.55079e-20	-0.442227	1	1	5.69397e-16
AT5G50360	1.24405e-19	-1.63315	0.531	0.927	8.28415e-16
AT1G47128	1.5013e-19	2.34829	0.823	0.167	9.99719e-16
AT2G38820	2.80841e-19	-1.61369	0.177	0.771	1.87012e-15
AT3G20340	2.94213e-19	-1.59352	0.427	0.896	1.95916e-15
AT2G16660	3.67622e-19	1.40115	1	0.677	2.44799e-15
AT3G57520	3.73756e-19	1.34467	1	0.958	2.48884e-15
AT3G04120	4.14096e-19	1.46478	1	1	2.75747e-15
AT4G33030	5.7345e-19	-1.22305	0.76	0.969	3.81861e-15
AT4G27730	6.93087e-19	1.54407	1	0.854	4.61526e-15
AT5G21280	7.81232e-19	1.05424	1	1	5.20222e-15
AT5G43500	9.01895e-19	-1.20454	0.427	0.896	6.00572e-15
AT1G22530	1.57472e-18	1.1464	1	0.927	1.04861e-14
AT1G75390	1.76802e-18	1.48422	0.958	0.677	1.17733e-14
AT1G36730	1.90648e-18	-1.09503	0.958	1	1.26952e-14
AT5G37670	2.54076e-18	-1.21178	0.177	0.781	1.69189e-14
AT5G08260	2.90758e-18	1.2086	1	0.979	1.93616e-14
AT2G16430	3.32565e-18	1.22239	1	0.896	2.21455e-14
AT1G44100	8.1686e-18	1.31678	0.979	0.635	5.43947e-14
AT3G52060	8.27009e-18	-1.28305	0.448	0.896	5.50705e-14
AT5G20190	1.19862e-17	1.00475	1	0.958	7.98159e-14
AT3G10520	1.37345e-17	1.05809	1	0.979	9.14582e-14
AT3G14290	1.70777e-17	1.04237	1	0.979	1.1372e-13
AT1G32860	1.85989e-17	1.31356	0.938	0.49	1.2385e-13
AT3G24500	2.02673e-17	-1.27563	0.167	0.74	1.3496e-13
AT4G13830	5.31656e-17	-1.43517	0.458	0.875	3.5403e-13
AT2G34900	8.91259e-17	-1.11327	0.885	0.99	5.9349e-13
AT1G08580	9.46243e-17	0.936312	0.99	1	6.30103e-13
AT4G09150	1.01557e-16	-1.31382	0.604	0.906	6.7627e-13
AT2G28000	1.26673e-16	-0.55042	1	1	8.43513e-13
AT5G06560	1.82169e-16	-1.11664	0.75	0.979	1.21307e-12
AT4G33070	2.77986e-16	1.70704	0.833	0.417	1.85111e-12
AT1G14200	2.94013e-16	-1.31677	0.135	0.698	1.95783e-12
AT1G72430	3.0804e-16	1.18442	0.875	0.438	2.05124e-12
AT5G65890	4.03365e-16	-1.17932	0.312	0.823	2.68601e-12
AT2G30970	4.12401e-16	1.10845	1	0.99	2.74618e-12
AT5G35680	7.47167e-16	0.821941	1	0.958	4.97538e-12
AT4G14500	1.11919e-15	-0.978413	0.625	0.948	7.45269e-12
AT1G26630	1.28204e-15	0.362319	1	1	8.53707e-12
AT4G31300	1.34023e-15	1.09704	1	1	8.9246e-12
AT4G01250	1.37114e-15	-0.94578	0.208	0.771	9.13044e-12
AT1G73885	1.53584e-15	-0.919422	0.927	0.979	1.02271e-11
AT2G29670	1.59075e-15	1.48033	0.823	0.385	1.05928e-11
AT2G29450	1.66396e-15	-1.074	0.635	0.979	1.10803e-11
AT2G43110	1.79775e-15	1.04428	0.99	0.833	1.19712e-11
AT5G17400	1.80018e-15	-1.13529	0.552	0.896	1.19874e-11
AT1G67080	1.85044e-15	1.145	0.948	0.781	1.23221e-11
AT5G17230	2.30556e-15	1.19649	0.958	0.823	1.53527e-11
AT1G27290	2.3114e-15	-0.962614	0.802	0.99	1.53916e-11
AT1G55740	2.48988e-15	1.34002	0.969	0.823	1.65801e-11
AT5G66880	2.53452e-15	-0.82171	0.854	1	1.68774e-11
AT2G20515	3.00208e-15	0.944002	0.938	0.552	1.99909e-11
AT1G07830	3.2388e-15	-0.822527	0.906	0.979	2.15672e-11
AT3G60290	3.46377e-15	1.69188	0.885	0.479	2.30653e-11
AT5G52470	3.55388e-15	-0.534123	1	1	2.36653e-11
AT3G27430	3.84147e-15	0.924426	1	1	2.55804e-11
AT3G22110	4.21667e-15	1.12578	1	1	2.80788e-11
AT3G14415	4.43028e-15	0.954467	1	1	2.95012e-11
AT5G01410	4.71877e-15	0.525206	1	1	3.14223e-11
AT3G20000	5.41304e-15	-0.560558	1	1	3.60454e-11
AT1G15930	6.07151e-15	-0.315413	1	1	4.04302e-11
AT3G58500	6.0994e-15	-0.687258	1	1	4.06159e-11
AT2G17230	6.10458e-15	1.10028	0.99	0.948	4.06504e-11
AT1G22270	6.20623e-15	0.760173	1	0.979	4.13273e-11
AT5G17170	7.30771e-15	-0.809245	0.125	0.667	4.8662e-11
AT5G27990	7.75407e-15	-0.89402	0.948	1	5.16343e-11
AT1G67810	8.14269e-15	-1.02034	0.729	0.969	5.42222e-11
AT1G54270	9.10785e-15	0.710087	1	1	6.06492e-11
AT5G35530	9.16747e-15	-0.515814	1	1	6.10462e-11
AT4G10270	9.80652e-15	1.46443	0.917	0.635	6.53016e-11
AT1G65030	1.33264e-14	0.791778	1	0.969	8.87403e-11
AT2G29980	1.47428e-14	1.7761	0.885	0.438	9.81724e-11
AT3G19820	1.47582e-14	-0.847708	0.979	1	9.82749e-11
AT4G10480	1.71511e-14	0.658592	1	1	1.14209e-10
AT5G02580	1.90474e-14	-0.780808	0.906	1	1.26837e-10
AT2G36530	1.97524e-14	0.638179	1	1	1.31531e-10
AT4G01850	2.03381e-14	-0.653358	1	1	1.35431e-10
AT4G29350	2.13085e-14	0.55598	1	1	1.41893e-10
AT1G47270	2.62849e-14	-1.10692	0.542	0.875	1.75031e-10
AT2G39100	3.32422e-14	-1.1727	0.458	0.854	2.2136e-10
AT1G27090	3.32768e-14	-0.85057	0.865	0.99	2.2159e-10
AT5G02020	3.61668e-14	-1.35163	0.24	0.708	2.40835e-10
AT4G37910	3.79291e-14	0.989274	1	0.99	2.5257e-10
AT3G08940	3.96193e-14	-1.158	0.104	0.604	2.63825e-10
AT3G32930	3.973e-14	-0.726115	0.906	1	2.64562e-10
AT1G26580	4.22701e-14	-1.19118	0.604	0.885	2.81477e-10
AT5G19780	4.27038e-14	0.57368	1	1	2.84365e-10
AT2G36900	4.37521e-14	-1.0796	0.656	0.948	2.91345e-10
AT2G16600	4.75001e-14	0.524649	1	1	3.16303e-10
AT5G56350	4.80395e-14	1.24101	0.854	0.531	3.19895e-10
AT5G64200	4.83762e-14	-0.903734	0.948	0.979	3.22137e-10
AT1G26770	4.89711e-14	1.70546	0.854	0.333	3.26098e-10
AT3G02560	5.05342e-14	0.677935	1	1	3.36507e-10
AT3G44110	5.0642e-14	-0.60577	1	1	3.37225e-10
AT2G46450	5.14178e-14	1.18966	0.979	0.833	3.42391e-10
AT4G29510	8.52285e-14	0.721055	1	0.969	5.67537e-10
AT2G45960	8.53301e-14	-0.532221	1	1	5.68213e-10
AT3G07255	9.56629e-14	-0.843274	0.062	0.552	6.3702e-10
AT1G48840	9.675e-14	-1.03086	0.417	0.885	6.44258e-10
AT4G35785	9.77808e-14	-0.904622	0.885	0.99	6.51123e-10
AT5G57685	1.30353e-13	1.22424	0.896	0.542	8.68023e-10
AT3G10740	1.44743e-13	-1	0.406	0.854	9.63845e-10
AT2G27020	1.60219e-13	0.912733	1	0.99	1.0669e-09
AT2G16500	1.78027e-13	1.12841	0.906	0.469	1.18548e-09
AT4G14800	1.80166e-13	1.37213	0.99	0.917	1.19972e-09
AT4G28270	1.84377e-13	-1.17976	0.562	0.927	1.22776e-09
AT5G63130	1.87844e-13	-0.887832	0.271	0.74	1.25085e-09
AT3G61580	1.92764e-13	0.890177	0.896	0.594	1.28362e-09
AT5G26742	1.95954e-13	-0.727474	0.99	1	1.30486e-09
AT2G01150	2.00038e-13	0.952694	0.844	0.417	1.33205e-09
AT1G78890	2.0239e-13	-0.896807	0.688	0.979	1.34771e-09
AT3G28210	2.27912e-13	2.25128	0.604	0.135	1.51767e-09
AT5G45750	2.52548e-13	0.931201	0.938	0.677	1.68171e-09
AT2G36400	2.55795e-13	0.823122	1	0.99	1.70334e-09
AT5G11520	2.76133e-13	0.700917	1	1	1.83877e-09
AT5G20020	2.76145e-13	0.832699	1	0.99	1.83885e-09
AT4G09320	3.49259e-13	0.566192	1	1	2.32571e-09
AT3G52930	3.67503e-13	1.18952	0.979	0.99	2.4472e-09
AT3G51260	3.93257e-13	0.907046	1	0.979	2.6187e-09
AT4G19006	4.88692e-13	1.08746	0.958	0.854	3.2542e-09
AT2G18710	4.96689e-13	-0.986529	0.667	0.958	3.30745e-09
AT5G64510	5.59667e-13	-0.902389	0.115	0.594	3.72682e-09
AT5G02050	6.23945e-13	0.698298	1	1	4.15485e-09
AT4G12710	6.36626e-13	-1.00424	0.5	0.854	4.23929e-09
AT3G08970	6.63674e-13	-0.84659	0.146	0.635	4.41941e-09
AT5G12120	6.81726e-13	-0.829716	0.896	0.938	4.53961e-09
AT3G60910	7.09445e-13	-0.841852	0.479	0.885	4.7242e-09
AT5G61020	7.50594e-13	-0.496476	1	1	4.99821e-09
AT3G11780	7.74026e-13	1.10899	0.948	0.771	5.15424e-09
AT5G14570	8.06531e-13	0.913123	0.979	0.875	5.37069e-09
AT3G03341	8.25185e-13	-0.875337	0.74	0.979	5.4949e-09
AT1G31850	8.88989e-13	-0.802678	0.865	0.99	5.91977e-09
AT1G52740	1.0066e-12	-0.661246	1	1	6.70295e-09
AT1G29980	1.11133e-12	0.816037	1	0.906	7.40035e-09
AT5G13570	1.17859e-12	-1.07529	0.635	0.885	7.84825e-09
AT3G13920	1.31877e-12	-0.368773	1	1	8.78169e-09
AT1G80750	1.577e-12	0.671377	1	1	1.05012e-08
AT4G32610	1.89503e-12	-0.796888	0.865	0.958	1.2619e-08
AT5G06110	1.9784e-12	0.676861	1	1	1.31742e-08
AT5G16120	1.97933e-12	-1.02445	0.688	0.906	1.31804e-08
AT3G10690	2.12907e-12	-0.696411	0.979	0.99	1.41775e-08
AT5G47455	2.53206e-12	0.82183	0.979	0.885	1.6861e-08
AT3G24506	2.60915e-12	-0.728479	0.906	1	1.73743e-08
AT4G39880	3.24099e-12	0.816288	0.969	0.854	2.15817e-08
AT3G19130	3.31683e-12	0.585608	1	1	2.20868e-08
AT1G30970	3.66499e-12	-0.797956	0.729	0.958	2.44052e-08
AT5G53270	3.85938e-12	-0.889442	0.188	0.667	2.56996e-08
AT5G04885	3.97141e-12	0.839874	0.99	0.958	2.64456e-08
AT4G34620	4.43654e-12	-0.505695	1	1	2.95429e-08
AT5G20600	4.7045e-12	0.738586	0.99	0.948	3.13272e-08
AT1G67250	4.80679e-12	1.36844	1	0.896	3.20084e-08
AT4G05390	5.04279e-12	0.946345	0.979	0.812	3.358e-08
AT1G02140	5.09947e-12	-0.668854	0.99	1	3.39574e-08
AT4G22670	5.10895e-12	-0.692884	1	1	3.40205e-08
AT1G09640	5.14637e-12	-0.560675	1	1	3.42696e-08
AT2G39770	5.16173e-12	-0.870329	0.896	0.979	3.43719e-08
AT2G47930	5.82189e-12	1.07172	0.875	0.552	3.8768e-08
AT1G29240	5.90126e-12	-0.767115	0.5	0.875	3.92965e-08
AT4G01100	6.06908e-12	-0.493361	1	1	4.0414e-08
AT5G26360	6.11982e-12	-0.572495	0.99	1	4.07519e-08
AT3G25220	6.24418e-12	0.756791	1	0.927	4.158e-08
AT5G58110	6.45341e-12	-0.594262	1	1	4.29732e-08
AT1G21660	6.48749e-12	-0.944959	0.552	0.854	4.32002e-08
AT5G53770	6.71556e-12	-0.801528	0.865	0.958	4.47189e-08
AT2G38610	6.79476e-12	0.64401	1	0.917	4.52463e-08
AT3G51800	7.85708e-12	0.503959	1	1	5.23203e-08
AT1G13820	1.04225e-11	-0.901352	0.469	0.854	6.94034e-08
AT2G39810	1.04941e-11	-0.816836	0.729	0.958	6.98799e-08
AT3G16050	1.24737e-11	-0.802554	0.302	0.74	8.30625e-08
AT1G21720	1.4015e-11	0.932755	0.99	0.99	9.33261e-08
AT3G60770	1.42317e-11	0.486835	1	1	9.4769e-08
AT5G45040	1.44783e-11	-0.819428	0.469	0.812	9.6411e-08
AT1G68560	1.48997e-11	1.44214	0.979	0.792	9.92174e-08
AT4G35770	1.49199e-11	-0.798366	0.177	0.625	9.93513e-08
AT2G22430	1.49853e-11	0.778442	0.99	0.99	9.97869e-08
AT4G35420	1.50416e-11	-0.768925	0.229	0.688	1.00162e-07
AT5G08610	1.54263e-11	-0.628513	0.99	1	1.02724e-07
AT1G48470	1.54316e-11	-0.771181	0.76	0.958	1.02759e-07
AT3G15090	1.5818e-11	-0.82103	0.75	0.938	1.05332e-07
AT5G20160	1.69857e-11	0.524637	1	1	1.13108e-07
AT1G02640	1.72746e-11	2.15412	0.708	0.208	1.15031e-07
AT1G03600	1.7703e-11	-0.781246	0.708	0.979	1.17885e-07
AT5G56680	1.81017e-11	0.766276	1	0.906	1.20539e-07
AT2G27840	1.82275e-11	0.958861	0.99	0.938	1.21377e-07
AT1G34150	1.87657e-11	-0.971986	0.531	0.844	1.24961e-07
AT1G78895	2.08497e-11	-0.991122	0.458	0.792	1.38838e-07
AT4G34450	2.09339e-11	-0.701009	0.99	1	1.39399e-07
AT1G14060	2.31638e-11	0.619194	1	0.99	1.54248e-07
AT3G10270	2.5048e-11	0.78504	0.969	0.729	1.66794e-07
AT2G40380	2.75865e-11	0.760108	0.958	0.74	1.83698e-07
AT4G30660	2.81035e-11	0.602057	1	0.99	1.87141e-07
AT2G34590	2.82162e-11	-0.80367	0.719	0.948	1.87892e-07
AT1G16350	2.93611e-11	-0.521711	1	1	1.95515e-07
AT4G33940	3.40557e-11	-0.953871	0.312	0.75	2.26777e-07
AT1G27970	3.56279e-11	0.859182	0.99	0.885	2.37246e-07
AT4G02980	3.63094e-11	-0.752314	0.604	0.906	2.41784e-07
AT4G07410	3.6531e-11	-0.726289	0.917	0.99	2.4326e-07
AT2G33410	3.85616e-11	-0.558577	0.99	1	2.56782e-07
AT3G57450	4.02089e-11	1.12231	0.896	0.646	2.67751e-07
AT1G07810	4.06614e-11	0.700098	0.99	0.885	2.70764e-07
AT1G18700	4.6488e-11	-0.769027	0.781	0.958	3.09564e-07
AT2G36000	4.72332e-11	-0.904926	0.635	0.865	3.14526e-07
AT4G20380	4.94434e-11	-0.941805	0.667	0.906	3.29244e-07
AT1G27510	5.6027e-11	-0.8971	0.698	0.917	3.73084e-07
AT1G31760	5.7743e-11	-0.728195	0.594	0.927	3.84511e-07
AT2G23120	5.84874e-11	-0.94774	0.885	0.927	3.89467e-07
AT2G28900	5.97999e-11	0.848578	0.969	0.781	3.98208e-07
AT5G13370	6.10519e-11	-0.676212	0.948	1	4.06545e-07
AT5G67080	6.42719e-11	1.23556	0.896	0.49	4.27987e-07
AT3G52960	6.71682e-11	0.606288	1	1	4.47273e-07
AT4G02930	7.02961e-11	0.620265	1	1	4.68102e-07
AT4G37430	7.22668e-11	1.0278	0.917	0.667	4.81224e-07
AT5G03850	9.04764e-11	0.593124	1	1	6.02482e-07
AT1G20200	9.29719e-11	0.729188	1	0.99	6.191e-07
AT5G52040	9.64656e-11	-0.53301	1	1	6.42364e-07
AT1G57720	1.04191e-10	-0.373914	1	1	6.93805e-07
AT5G06000	1.05014e-10	0.722993	0.833	0.542	6.99289e-07
AT3G22230	1.12259e-10	0.5585	1	1	7.4753e-07
AT3G56800	1.12561e-10	-0.580271	0.979	1	7.49543e-07
AT1G50920	1.13791e-10	-0.455798	1	1	7.57737e-07
AT3G62330	1.14262e-10	-0.726517	0.583	0.917	7.60868e-07
AT4G31700	1.17045e-10	0.590923	1	1	7.79403e-07
AT5G67570	1.17642e-10	-0.844264	0.583	0.896	7.83379e-07
AT5G13460	1.20324e-10	-0.782195	0.469	0.812	8.01241e-07
AT5G27410	1.24139e-10	-0.914362	0.74	0.927	8.26644e-07
AT5G08180	1.24825e-10	0.652405	1	1	8.31213e-07
AT5G12230	1.25892e-10	-0.816654	0.729	0.885	8.38314e-07
AT2G32650	1.35457e-10	-0.751321	0.844	0.958	9.02006e-07
AT1G18540	1.37023e-10	0.573117	1	1	9.12436e-07
AT2G26040	1.5598e-10	0.741331	0.896	0.656	1.03867e-06
AT3G18190	1.56482e-10	-0.491744	1	1	1.04201e-06
AT1G56340	1.61743e-10	0.923716	1	1	1.07705e-06
AT4G05400	1.62346e-10	0.707336	1	0.823	1.08106e-06
AT5G24490	1.63065e-10	-0.669677	0.875	0.99	1.08585e-06
AT5G09900	1.69036e-10	0.619692	1	1	1.12561e-06
AT4G35050	1.7023e-10	-0.620035	0.958	1	1.13356e-06
AT3G05060	1.75013e-10	0.613433	1	1	1.16541e-06
AT4G02400	1.76661e-10	0.573822	1	0.99	1.17638e-06
AT5G48870	1.89557e-10	0.594905	1	0.99	1.26226e-06
AT2G18390	1.90315e-10	-0.652835	0.927	0.969	1.26731e-06
AT5G03860	1.90965e-10	-0.324577	1	1	1.27163e-06
AT1G09780	1.97421e-10	0.770074	0.573	0.146	1.31463e-06
AT3G48690	2.00999e-10	-0.541232	1	1	1.33845e-06
AT3G09500	2.13531e-10	-0.27039	1	1	1.4219e-06
AT3G27380	2.29045e-10	0.879487	0.958	0.771	1.52521e-06
AT2G38370	2.3893e-10	-0.866322	0.635	0.906	1.59104e-06
AT1G75190	2.45333e-10	0.760129	0.865	0.51	1.63367e-06
AT1G07360	2.51024e-10	0.565671	1	0.99	1.67157e-06
AT3G04770	2.55858e-10	0.919613	0.927	0.677	1.70376e-06
AT1G79210	2.71958e-10	0.911852	0.99	0.875	1.81097e-06
AT5G56550	2.72338e-10	-0.777608	0.156	0.573	1.8135e-06
AT5G64360	2.90526e-10	-0.722466	0.521	0.875	1.93462e-06
AT3G27420	2.91723e-10	-0.809523	0.562	0.885	1.94258e-06
AT2G19740	3.03345e-10	0.961111	1	0.979	2.01997e-06
AT1G67820	3.04654e-10	-0.847997	0.51	0.833	2.02869e-06
AT4G14420	3.1135e-10	0.765083	0.99	0.906	2.07328e-06
AT2G40220	3.13471e-10	0.824949	0.99	0.948	2.0874e-06
AT2G18040	3.24599e-10	0.709035	1	1	2.16151e-06
AT1G06470	3.25812e-10	0.720141	0.896	0.688	2.16958e-06
AT3G15400	3.38834e-10	-0.770518	0.198	0.625	2.2563e-06
AT1G03130	3.46604e-10	-0.703189	0.208	0.635	2.30804e-06
AT1G54030	3.50019e-10	0.545082	1	0.99	2.33078e-06
AT2G01710	3.84021e-10	-0.771807	0.74	0.969	2.5572e-06
AT3G57810	3.87003e-10	-0.898462	0.531	0.854	2.57705e-06
AT5G08000	3.92159e-10	0.846883	0.74	0.365	2.61139e-06
AT3G14310	4.15674e-10	1.96879	0.771	0.385	2.76797e-06
AT5G20010	4.3286e-10	0.429088	1	1	2.88241e-06
AT5G16840	4.35908e-10	-0.630677	0.906	1	2.90271e-06
AT1G11650	4.47734e-10	-0.523764	1	1	2.98146e-06
AT1G01300	4.5315e-10	1.06666	0.99	0.885	3.01753e-06
AT1G09010	4.57811e-10	-0.837026	0.615	0.875	3.04856e-06
AT3G16080	4.62664e-10	0.777521	1	1	3.08088e-06
AT1G04480	4.88232e-10	0.640104	1	1	3.25114e-06
AT3G43740	4.94987e-10	-0.688356	0.833	0.969	3.29612e-06
AT3G09440	5.0505e-10	1.34641	0.927	0.812	3.36312e-06
AT3G04500	5.0578e-10	-0.703436	0.927	0.99	3.36799e-06
AT1G06390	5.05995e-10	-0.692931	0.906	0.979	3.36942e-06
AT3G63000	5.10845e-10	-0.815949	0.646	0.917	3.40172e-06
AT1G08165	5.50886e-10	-0.698491	0.135	0.562	3.66835e-06
AT1G77440	5.94032e-10	0.906039	0.969	0.969	3.95566e-06
AT5G65310	6.05179e-10	1.00138	0.99	0.927	4.02989e-06
AT1G16470	6.52914e-10	0.825295	1	0.979	4.34775e-06
AT2G39990	6.66714e-10	-0.426302	1	1	4.43965e-06
AT2G40760	6.97756e-10	-0.813683	0.74	0.917	4.64636e-06
AT3G04780	7.60482e-10	0.840963	0.948	0.885	5.06405e-06
AT4G39990	7.64215e-10	0.648528	0.906	0.49	5.08891e-06
AT5G19510	7.686e-10	-0.270259	1	1	5.11811e-06
AT1G77940	7.72933e-10	0.568683	1	1	5.14696e-06
AT5G20290	7.89999e-10	0.393319	1	1	5.2606e-06
AT2G20140	8.55338e-10	0.864005	0.958	0.802	5.6957e-06
AT5G41010	8.65259e-10	0.499354	1	0.958	5.76176e-06
AT2G20940	8.86028e-10	-0.683143	0.802	0.958	5.90006e-06
AT5G44340	9.76535e-10	0.655386	1	1	6.50275e-06
AT3G23580	1.00124e-09	0.578897	1	1	6.66724e-06
AT5G58290	1.02975e-09	0.811948	1	1	6.85708e-06
AT1G22840	1.04155e-09	0.637686	1	0.99	6.93567e-06
AT1G61780	1.04434e-09	-0.649646	0.917	0.969	6.95428e-06
AT2G41780	1.04447e-09	0.725243	0.875	0.479	6.95512e-06
AT1G10270	1.04866e-09	0.637741	0.979	0.844	6.983e-06
AT2G41760	1.06248e-09	-0.760534	0.448	0.792	7.07503e-06
AT4G34710	1.09297e-09	1.48372	0.885	0.646	7.27806e-06
AT3G07310	1.09312e-09	-0.724366	0.792	0.979	7.27908e-06
AT3G50950	1.11343e-09	-0.617143	0.26	0.698	7.41433e-06
AT1G19490	1.14525e-09	-0.646602	0.906	0.979	7.62622e-06
AT5G06360	1.15789e-09	-0.398714	1	1	7.71041e-06
AT4G21570	1.15832e-09	0.793169	0.948	0.833	7.71324e-06
AT3G55410	1.17467e-09	0.950531	0.938	0.823	7.82211e-06
AT4G33080	1.17656e-09	-0.68634	0.781	0.969	7.8347e-06
AT5G40580	1.18341e-09	1.162	0.948	0.896	7.88031e-06
AT5G21940	1.23428e-09	-1.04751	0.562	0.865	8.21904e-06
AT3G15770	1.23483e-09	-0.662305	0.177	0.583	8.22276e-06
AT5G22100	1.25291e-09	0.635003	0.979	0.917	8.3431e-06
AT3G58660	1.25566e-09	0.659783	1	0.979	8.36141e-06
AT5G67070	1.26973e-09	1.30387	0.75	0.333	8.45515e-06
AT3G18130	1.27126e-09	1.15893	0.979	0.906	8.46532e-06
AT4G30290	1.27172e-09	1.84099	0.75	0.302	8.46837e-06
AT1G30690	1.32065e-09	0.811555	0.885	0.583	8.79423e-06
AT4G18440	1.32912e-09	0.729611	0.979	0.896	8.85062e-06
AT1G14810	1.34912e-09	0.78606	1	0.938	8.9838e-06
AT1G54010	1.3531e-09	2.04803	0.781	0.427	9.01027e-06
AT3G25700	1.35789e-09	0.633872	0.906	0.635	9.04222e-06
AT3G55440	1.39464e-09	0.813672	1	0.979	9.28693e-06
AT3G12270	1.40331e-09	0.581687	0.99	0.948	9.34467e-06
AT2G29200	1.43304e-09	-0.536278	0.938	1	9.54264e-06
AT2G43720	1.44152e-09	0.768562	0.948	0.833	9.5991e-06
AT1G19770	1.4498e-09	-0.796205	0.427	0.802	9.6542e-06
AT1G50480	1.45442e-09	-0.680998	0.865	0.979	9.68498e-06
AT5G26710	1.49295e-09	0.726268	0.99	0.885	9.94155e-06
AT1G52500	1.52617e-09	-0.645427	0.792	0.958	1.01628e-05
AT2G36170	1.52884e-09	0.686089	1	1	1.01805e-05
AT5G27740	1.5387e-09	-0.63941	0.865	0.99	1.02462e-05
AT1G27540	1.54031e-09	-0.678072	0.74	0.927	1.02569e-05
AT3G49640	1.55268e-09	-0.694655	0.469	0.844	1.03393e-05
AT3G54470	1.60437e-09	0.745093	1	0.979	1.06835e-05
AT2G26110	1.61893e-09	-0.696058	0.781	0.948	1.07805e-05
AT3G04090	1.64389e-09	0.644416	0.969	0.938	1.09467e-05
AT5G25757	1.69706e-09	-0.52659	1	0.99	1.13008e-05
AT3G45100	1.7154e-09	-0.811031	0.667	0.896	1.14229e-05
AT1G64520	1.71735e-09	0.715152	1	1	1.14358e-05
AT5G19770	1.75425e-09	0.518683	1	1	1.16816e-05
AT1G15885	1.79985e-09	-0.736966	0.542	0.812	1.19852e-05
AT1G53750	1.80943e-09	0.912998	1	1	1.2049e-05
AT3G51750	1.81778e-09	-0.864934	0.594	0.844	1.21046e-05
AT1G50200	1.8531e-09	-0.502974	1	1	1.23398e-05
AT2G40940	1.85444e-09	0.884523	0.719	0.323	1.23487e-05
AT3G07640	1.85728e-09	0.680771	0.969	0.854	1.23676e-05
AT5G55260	1.85934e-09	-0.698262	0.656	0.906	1.23814e-05
AT4G33865	1.86901e-09	0.41773	1	1	1.24457e-05
AT5G60030	1.87446e-09	0.654369	1	0.969	1.2482e-05
AT1G72640	1.8973e-09	-0.736966	0.427	0.771	1.26341e-05
AT2G21060	1.91133e-09	0.44261	1	1	1.27275e-05
AT4G25990	1.9198e-09	0.797116	0.885	0.604	1.27839e-05
AT3G26340	1.93424e-09	0.961389	0.938	0.833	1.28801e-05
AT1G56440	1.94195e-09	-0.862043	0.458	0.76	1.29315e-05
AT5G04740	1.96918e-09	0.709844	0.948	0.76	1.31128e-05
AT3G48390	2.10776e-09	-0.650992	0.208	0.625	1.40356e-05
AT5G65110	2.13224e-09	0.411684	1	1	1.41986e-05
AT5G11880	2.13552e-09	0.710493	0.99	0.958	1.42204e-05
AT1G61730	2.14234e-09	0.604771	0.99	0.969	1.42659e-05
AT5G05370	2.14998e-09	0.862496	0.927	0.771	1.43167e-05
AT1G01780	2.17336e-09	-0.707218	0.375	0.74	1.44724e-05
AT3G04790	2.1842e-09	0.634243	0.927	0.75	1.45446e-05
AT5G02870	2.25219e-09	0.526069	1	1	1.49973e-05
AT5G25590	2.33064e-09	-0.729068	0.854	0.958	1.55197e-05
AT5G37340	2.33418e-09	-0.849757	0.562	0.802	1.55433e-05
AT3G22520	2.37542e-09	-0.686842	0.844	0.948	1.58179e-05
AT3G04340	2.38294e-09	-0.615725	0.958	1	1.5868e-05
AT1G48920	2.46207e-09	-0.318802	1	1	1.6395e-05
AT5G62350	2.46439e-09	0.614548	1	0.99	1.64104e-05
AT2G31150	2.53414e-09	-0.75336	0.354	0.719	1.68749e-05
AT3G17820	2.55873e-09	0.462343	1	1	1.70386e-05
AT3G50230	2.62224e-09	0.757143	0.719	0.375	1.74615e-05
AT3G49240	2.82113e-09	0.634716	0.969	0.927	1.87859e-05
AT3G57490	2.83837e-09	0.675434	0.99	0.917	1.89007e-05
AT5G23300	2.98499e-09	0.571011	0.979	0.948	1.9877e-05
AT4G24800	3.02591e-09	-0.636008	0.917	0.99	2.01495e-05
AT5G62520	3.0322e-09	0.847265	0.854	0.656	2.01914e-05
AT4G25130	3.04709e-09	-0.612977	0.979	0.979	2.02906e-05
AT2G21330	3.20656e-09	-0.713983	0.885	0.948	2.13525e-05
AT4G15110	3.56273e-09	-0.67291	0.51	0.854	2.37242e-05
AT5G23760	3.59917e-09	0.578704	0.938	0.771	2.39669e-05
AT4G25630	3.61046e-09	0.598008	1	1	2.4042e-05
AT3G20820	3.63572e-09	0.532137	0.99	0.969	2.42102e-05
AT1G15480	3.71394e-09	-0.71082	0.76	0.938	2.47311e-05
AT2G19480	3.75833e-09	-0.421036	1	1	2.50268e-05
AT3G22290	3.78641e-09	-0.650118	0.896	0.979	2.52137e-05
AT3G08590	3.89399e-09	0.825767	1	0.958	2.59301e-05
AT5G08690	4.0592e-09	0.48771	1	1	2.70302e-05
AT4G35260	4.1934e-09	0.654503	1	0.844	2.79239e-05
AT1G10910	4.21046e-09	-0.726982	0.635	0.906	2.80375e-05
AT3G11710	4.22016e-09	0.765199	0.99	0.969	2.8102e-05
AT4G30960	4.22582e-09	0.561879	1	0.99	2.81397e-05
AT2G47790	4.46775e-09	-0.623741	0.906	1	2.97508e-05
AT5G05130	4.49872e-09	-0.771266	0.354	0.688	2.9957e-05
AT3G27280	4.61019e-09	0.654806	0.979	0.802	3.06993e-05
AT1G60640	4.70659e-09	0.692266	0.99	0.979	3.13412e-05
AT3G52880	4.71309e-09	1.33272	0.896	0.844	3.13844e-05
AT4G01800	4.89019e-09	-0.720442	0.729	0.927	3.25638e-05
AT1G27050	4.89069e-09	0.692603	0.938	0.865	3.25671e-05
AT3G14430	4.9797e-09	-0.734627	0.74	0.906	3.31598e-05
AT5G62790	5.16498e-09	-0.719148	0.76	0.958	3.43936e-05
AT5G62440	5.26309e-09	0.415037	1	0.99	3.50469e-05
AT1G04410	5.30107e-09	0.464857	1	1	3.52998e-05
AT3G01120	5.30729e-09	0.562486	0.99	1	3.53413e-05
AT4G39980	5.41389e-09	0.566584	0.979	0.969	3.60511e-05
AT1G78040	5.56856e-09	0.687955	1	0.99	3.70811e-05
AT1G07140	5.67198e-09	0.467126	1	1	3.77697e-05
AT3G27570	5.6873e-09	0.629689	0.969	0.844	3.78717e-05
AT1G60850	5.73716e-09	0.60245	0.969	0.875	3.82037e-05
AT4G16630	5.81243e-09	0.571727	1	0.979	3.8705e-05
AT5G23540	5.82422e-09	0.826051	1	1	3.87835e-05
AT1G56450	5.82508e-09	0.592528	1	1	3.87892e-05
AT5G61170	5.94759e-09	0.561828	1	1	3.9605e-05
AT3G15670	5.98341e-09	-0.514851	1	1	3.98435e-05
AT5G17690	5.99572e-09	-0.79916	0.677	0.896	3.99255e-05
AT2G01490	6.04874e-09	-0.73254	0.802	0.927	4.02785e-05
AT4G15800	6.28329e-09	0.640104	0.781	0.448	4.18404e-05
AT3G44310	6.32644e-09	-0.577563	0.979	1	4.21278e-05
AT4G17560	6.72243e-09	-0.568932	0.927	0.99	4.47647e-05
AT5G51150	7.03071e-09	-0.761022	0.677	0.927	4.68175e-05
AT1G26880	7.03267e-09	0.598035	1	1	4.68305e-05
AT3G55750	7.09749e-09	0.699802	1	1	4.72622e-05
AT4G39900	7.15226e-09	-0.794601	0.542	0.865	4.76269e-05
AT1G58380	7.33779e-09	0.602282	1	0.99	4.88623e-05
AT5G38720	7.39159e-09	0.584963	0.99	0.938	4.92206e-05
AT2G15690	7.41174e-09	0.535143	1	0.917	4.93548e-05
AT2G22425	7.4963e-09	0.617143	1	0.927	4.99179e-05
AT3G62530	7.9737e-09	0.807798	1	0.969	5.30968e-05
AT5G59130	8.07332e-09	0.612443	0.417	0.062	5.37603e-05
AT1G56580	8.07648e-09	1.45066	0.927	0.719	5.37813e-05
AT1G17280	8.11113e-09	-0.61753	0.844	1	5.4012e-05
AT4G05050	8.31729e-09	0.466568	1	1	5.53848e-05
AT5G53290	8.37944e-09	0.722466	0.792	0.417	5.57987e-05
AT4G39860	8.5568e-09	0.679231	0.969	0.844	5.69797e-05
AT3G25440	8.66398e-09	-0.751741	0.333	0.698	5.76935e-05
AT1G14860	8.80424e-09	-0.808271	0.594	0.875	5.86275e-05
AT5G52070	8.9675e-09	-0.73061	0.708	0.885	5.97146e-05
AT1G27000	8.99314e-09	-0.696035	0.875	0.969	5.98853e-05
AT3G55280	9.04238e-09	0.526654	1	1	6.02132e-05
AT1G25520	9.05408e-09	0.753782	0.958	0.802	6.02911e-05
AT5G18590	9.34351e-09	0.616671	0.948	0.76	6.22184e-05
AT4G32960	9.60719e-09	-0.632268	0.521	0.885	6.39743e-05
AT5G07190	9.64936e-09	-0.565597	0.042	0.375	6.42551e-05
AT5G19550	9.72281e-09	1.06584	0.979	0.958	6.47442e-05
AT2G44980	9.83219e-09	-0.759686	0.51	0.854	6.54725e-05
AT1G33290	9.93434e-09	-0.703507	0.698	0.917	6.61528e-05
AT5G59960	1.00294e-08	-0.78774	0.542	0.844	6.6786e-05
AT5G05220	1.00854e-08	-0.761551	0.24	0.625	6.71589e-05
AT1G54410	1.00995e-08	0.991992	0.948	0.781	6.72526e-05
AT2G39970	1.04952e-08	0.542527	1	0.979	6.98872e-05
AT1G04070	1.05206e-08	0.50696	1	0.958	7.00565e-05
AT1G20140	1.05709e-08	0.60753	0.969	0.854	7.03919e-05
AT5G53650	1.11143e-08	-0.543362	0.979	0.99	7.40098e-05
AT3G15730	1.14404e-08	-0.49542	0.99	0.99	7.61819e-05
AT5G16470	1.18333e-08	-0.453502	1	1	7.87981e-05
AT5G14620	1.19182e-08	-0.718587	0.417	0.781	7.93632e-05
AT4G12910	1.19279e-08	1.44724	0.875	0.51	7.94277e-05
AT1G13880	1.21596e-08	-0.682385	0.448	0.812	8.09709e-05
AT2G09990	1.22125e-08	0.620869	1	0.958	8.13227e-05
AT2G11910	1.24794e-08	-0.344275	1	1	8.31e-05
AT2G33210	1.27349e-08	0.834149	0.99	0.948	8.48017e-05
AT5G19760	1.27835e-08	0.52649	1	1	8.51255e-05
AT4G27140	1.33531e-08	-0.895663	0.25	0.625	8.89185e-05
AT3G48800	1.33644e-08	-0.674973	0.719	0.938	8.89938e-05
AT3G03270	1.34395e-08	-0.724198	0.677	0.865	8.94939e-05
AT3G10610	1.34956e-08	0.932255	0.969	0.896	8.98671e-05
AT3G45240	1.4317e-08	-0.635589	0.656	0.938	9.53372e-05
AT3G27240	1.45301e-08	0.571278	0.979	0.969	9.67559e-05
AT5G62390	1.45785e-08	-0.481869	0.958	1	9.7078e-05
AT3G13930	1.45876e-08	0.635767	0.99	0.854	9.71387e-05
AT5G43960	1.49731e-08	0.468411	1	0.979	9.97059e-05
AT1G52342	1.51864e-08	-0.782409	0.396	0.719	0.000101126
AT1G28150	1.54697e-08	-0.700027	0.781	0.938	0.000103013
AT5G67330	1.56641e-08	-0.609341	0.906	0.99	0.000104307
AT5G55510	1.5731e-08	0.710493	0.812	0.521	0.000104753
AT5G24840	1.57977e-08	0.616854	0.958	0.906	0.000105197
AT1G18480	1.58541e-08	0.78099	0.865	0.667	0.000105572
AT2G21390	1.6011e-08	-0.520832	0.969	1	0.000106617
AT5G66760	1.63969e-08	0.482072	1	0.979	0.000109187
AT3G23910	1.65498e-08	-0.62521	0.833	0.969	0.000110205
AT3G63120	1.65957e-08	0.714091	0.823	0.542	0.000110511
AT1G26340	1.7081e-08	0.647484	0.948	0.792	0.000113742
AT3G59090	1.7251e-08	-0.723939	0.521	0.812	0.000114874
AT3G60390	1.75511e-08	0.601173	0.948	0.667	0.000116873
AT3G46210	1.78954e-08	-0.529619	0.927	1	0.000119166
AT1G13730	1.84968e-08	0.770799	0.979	0.844	0.00012317
AT2G17020	1.88931e-08	-0.678072	0.406	0.74	0.000125809
AT5G24650	1.95662e-08	0.63743	1	0.938	0.000130291
AT1G28960	1.98126e-08	-0.733664	0.521	0.812	0.000131932
AT4G35450	2.03201e-08	-0.428801	1	1	0.000135312
AT1G24510	2.03805e-08	0.454259	1	1	0.000135714
AT3G49530	2.051e-08	-0.695743	0.344	0.708	0.000136576
AT1G49480	2.13694e-08	-0.573506	0.812	0.958	0.000142299
AT2G29090	2.14755e-08	0.840855	0.875	0.771	0.000143005
AT3G60350	2.19106e-08	-0.662965	0.667	0.917	0.000145903
AT1G23100	2.22349e-08	0.833156	0.969	0.865	0.000148062
AT2G31390	2.22992e-08	0.668856	0.979	0.938	0.00014849
AT5G61030	2.24556e-08	0.794711	1	0.979	0.000149532
AT1G78690	2.32222e-08	-0.829426	0.375	0.677	0.000154636
AT3G05530	2.39563e-08	0.515308	1	1	0.000159525
AT1G27450	2.44799e-08	0.798669	0.99	0.958	0.000163011
AT4G03960	2.47743e-08	-0.586908	0.688	0.948	0.000164972
AT4G21990	2.50813e-08	0.797712	0.958	0.896	0.000167016
AT2G23310	2.52337e-08	-0.567793	0.938	1	0.000168031
AT1G20220	2.52627e-08	0.655704	1	0.969	0.000168224
AT3G12800	2.55846e-08	0.49963	0.99	0.99	0.000170368
AT5G41670	2.57575e-08	0.671887	0.938	0.833	0.000171519
AT3G07220	2.63661e-08	-0.601593	0.646	0.885	0.000175572
AT2G24590	2.68701e-08	0.867444	0.927	0.771	0.000178928
AT3G12560	2.68703e-08	-0.7176	0.344	0.677	0.000178929
AT4G13170	2.75605e-08	0.699382	1	0.979	0.000183525
AT5G45350	2.75777e-08	0.986983	0.781	0.51	0.00018364
AT3G61070	2.8988e-08	0.451574	1	1	0.000193031
AT1G74780	2.94639e-08	-0.676992	0.469	0.792	0.0001962
AT5G15090	2.97332e-08	0.328928	1	1	0.000197994
AT5G15750	3.04363e-08	0.49078	1	0.969	0.000202676
AT3G06040	3.10371e-08	0.625397	1	0.927	0.000206676
AT5G54760	3.10437e-08	0.396973	1	1	0.00020672
AT2G37290	3.11044e-08	-0.613451	0.177	0.552	0.000207124
AT2G47700	3.11488e-08	-0.651105	0.312	0.677	0.00020742
AT3G16780	3.14571e-08	0.774279	1	0.979	0.000209473
AT3G43810	3.16179e-08	0.740613	0.99	0.917	0.000210543
AT3G23390	3.1849e-08	0.627623	1	1	0.000212083
AT1G53590	3.25115e-08	-0.648015	0.521	0.854	0.000216494
AT5G20250	3.3344e-08	2.24497	0.594	0.219	0.000222038
AT2G46280	3.45986e-08	-0.389901	1	1	0.000230392
AT2G34450	3.62279e-08	-0.564905	0.5	0.833	0.000241241
AT3G55340	3.62993e-08	0.581657	1	0.917	0.000241717
AT5G55640	3.6681e-08	-0.743986	0.688	0.906	0.000244259
AT5G18960	3.67141e-08	-0.654865	0.635	0.875	0.000244479
AT1G76900	3.68726e-08	-0.667661	0.625	0.917	0.000245534
AT5G65660	3.72351e-08	0.967579	0.948	0.667	0.000247948
AT3G07910	3.75143e-08	0.460454	1	1	0.000249808
AT5G25630	3.75217e-08	-0.57138	0.76	0.938	0.000249857
AT1G71100	3.8218e-08	1.03833	0.781	0.448	0.000254494
AT5G23740	3.9298e-08	0.386004	1	1	0.000261685
AT3G49560	4.04956e-08	-0.489505	1	1	0.00026966
AT4G26555	4.09304e-08	-0.562936	0.573	0.844	0.000272556
AT1G57660	4.13011e-08	0.629723	1	1	0.000275024
AT1G23820	4.38004e-08	-0.380104	1	1	0.000291667
AT3G06210	4.38561e-08	-0.710493	0.406	0.719	0.000292038
AT2G38230	4.50042e-08	-0.337388	1	1	0.000299683
AT2G17560	4.69687e-08	0.679767	0.99	0.896	0.000312765
AT5G61770	4.78362e-08	0.523209	1	0.99	0.000318541
AT5G26000	4.82916e-08	0.969106	0.521	0.177	0.000321574
AT1G55590	4.83156e-08	-0.621032	0.438	0.781	0.000321734
AT4G21510	4.83235e-08	0.714598	0.833	0.594	0.000321786
AT4G27280	4.90497e-08	1.01408	0.75	0.438	0.000326622
AT1G54000	5.00868e-08	1.24063	0.635	0.281	0.000333528
AT5G14040	5.14304e-08	0.73338	1	1	0.000342475
AT3G10370	5.1626e-08	0.613182	0.938	0.802	0.000343777
AT3G57290	5.19039e-08	-0.315776	1	1	0.000345628
AT1G30630	5.20496e-08	0.700114	0.979	0.906	0.000346598
AT1G26750	5.22598e-08	0.741415	0.917	0.76	0.000347998
AT5G20500	5.28813e-08	0.794096	0.979	0.927	0.000352137
AT2G31980	5.34567e-08	-0.442637	0.771	0.99	0.000355968
AT2G23930	5.36203e-08	0.476438	1	1	0.000357058
AT5G56750	5.45479e-08	-0.701033	0.573	0.802	0.000363235
AT5G54520	5.51175e-08	-0.685127	0.438	0.729	0.000367028
AT1G73060	5.6782e-08	-0.608018	0.802	0.948	0.000378111
AT2G17190	5.67912e-08	0.587862	1	1	0.000378173
AT3G09700	6.00107e-08	0.560787	1	0.896	0.000399611
AT3G13230	6.00686e-08	0.420045	1	1	0.000399996
AT3G09260	6.09882e-08	2.28363	0.667	0.312	0.00040612
AT2G41200	6.19278e-08	-0.754613	0.531	0.792	0.000412377
AT3G12350	6.31532e-08	-0.621488	0.656	0.885	0.000420537
AT1G74100	6.45017e-08	1.22864	0.781	0.448	0.000429517
AT5G01040	6.72278e-08	0.845277	0.469	0.115	0.00044767
AT3G45600	6.73915e-08	0.695145	0.844	0.698	0.00044876
AT4G20020	6.90187e-08	-0.432074	1	1	0.000459595
AT5G55300	7.11261e-08	-0.516874	0.99	1	0.000473628
AT3G60820	7.15624e-08	0.72389	1	1	0.000476534
AT3G46970	7.21752e-08	0.496832	0.979	1	0.000480615
AT5G15120	7.29423e-08	0.591221	0.969	0.958	0.000485722
AT5G22070	7.35204e-08	-0.617629	0.802	0.938	0.000489572
AT5G20840	7.4306e-08	-0.607215	0.573	0.844	0.000494804
AT4G27370	7.45276e-08	-0.58208	0.448	0.823	0.000496279
AT4G12600	7.71049e-08	0.453032	1	1	0.000513442
AT5G26600	7.99894e-08	-0.687722	0.771	0.896	0.00053265
AT1G12230	8.18917e-08	-0.591983	0.594	0.896	0.000545317
AT2G11890	8.33102e-08	0.484889	0.979	0.969	0.000554762
AT1G49600	8.55088e-08	-0.332492	1	1	0.000569403
AT1G73880	8.61108e-08	0.582637	0.938	0.958	0.000573412
AT3G09740	9.04581e-08	-0.685364	0.854	0.938	0.000602361
AT2G01630	9.19092e-08	0.54195	0.948	0.781	0.000612023
AT1G79550	9.4467e-08	0.609155	1	1	0.000629056
AT5G20360	9.44966e-08	-0.574803	0.573	0.875	0.000629253
AT2G27190	9.5347e-08	0.762439	0.885	0.708	0.000634916
AT4G08330	9.53828e-08	-0.702506	0.427	0.74	0.000635154
AT4G08580	9.76045e-08	-0.64235	0.667	0.896	0.000649949
AT3G23730	1.06026e-07	1.15422	0.656	0.271	0.000706025
AT2G32220	1.06417e-07	0.528458	1	0.979	0.000708631
AT4G02070	1.07734e-07	-0.598956	0.521	0.844	0.000717402
AT1G70420	1.09291e-07	-0.688641	0.49	0.781	0.000727766
AT3G18940	1.09568e-07	0.891013	0.927	0.812	0.000729614
AT2G24050	1.12297e-07	0.707479	0.99	0.865	0.000747783
AT3G06330	1.12769e-07	-0.579226	0.5	0.823	0.000750932
AT1G67440	1.1286e-07	-0.590296	0.521	0.844	0.000751538
AT1G48630	1.16112e-07	0.90744	0.99	0.979	0.000773193
AT1G09830	1.16172e-07	0.632268	0.938	0.771	0.000773591
AT4G30920	1.17736e-07	-0.636745	0.802	0.896	0.000784007
AT5G15640	1.18616e-07	0.573185	0.802	0.469	0.000789861
AT3G62690	1.18745e-07	-0.636625	0.26	0.604	0.000790726
AT3G04740	1.19414e-07	-0.634804	0.771	0.906	0.000795181
AT4G17940	1.2021e-07	-0.782264	0.635	0.854	0.000800479
AT1G47750	1.21977e-07	0.493539	0.917	0.74	0.000812248
AT4G36020	1.23989e-07	0.499482	0.99	0.938	0.000825645
AT3G14200	1.26027e-07	-0.70044	0.281	0.604	0.000839211
AT5G26680	1.28749e-07	-0.537028	0.896	0.979	0.000857341
AT1G12000	1.31281e-07	0.941211	0.927	0.771	0.000874199
AT2G25010	1.33457e-07	-0.613817	0.573	0.865	0.000888691
AT1G09810	1.37808e-07	0.583105	0.906	0.875	0.000917662
AT1G04400	1.3784e-07	-0.657228	0.771	0.948	0.000917876
AT1G07660	1.424e-07	-0.659412	0.604	0.865	0.000948243
AT2G21120	1.42521e-07	-0.563079	0.479	0.771	0.000949045
AT5G09650	1.4293e-07	0.98306	0.865	0.615	0.000951768
AT1G53240	1.4427e-07	0.573901	1	1	0.000960694
AT3G24070	1.44769e-07	-0.675309	0.583	0.833	0.000964017
AT3G62250	1.48204e-07	0.304317	1	1	0.00098689
AT1G05270	1.56317e-07	-0.818393	0.552	0.771	0.00104091
AT5G20180	1.65365e-07	0.607938	0.979	0.885	0.00110117
AT3G14240	1.65773e-07	0.735478	0.948	0.781	0.00110388
AT5G64140	1.68672e-07	0.482661	1	1	0.00112319
AT4G33380	1.68999e-07	-0.557726	0.833	0.99	0.00112537
AT3G12760	1.69533e-07	-0.501528	0.927	1	0.00112892
AT2G01290	1.70095e-07	0.568194	0.99	0.865	0.00113266
AT5G67510	1.71777e-07	0.847217	1	0.958	0.00114386
AT1G06500	1.75926e-07	-0.606747	0.698	0.938	0.00117149
AT1G36310	1.79477e-07	0.546602	0.948	0.906	0.00119513
AT1G11580	1.86283e-07	1.11806	0.49	0.146	0.00124046
AT3G02650	1.88417e-07	0.506614	0.979	0.875	0.00125467
AT4G21620	1.90353e-07	-0.598446	0.719	0.896	0.00126756
AT3G21650	1.90728e-07	-0.721284	0.583	0.844	0.00127006
AT5G42150	1.92696e-07	0.552952	0.99	0.885	0.00128316
AT5G65270	1.97223e-07	0.507504	0.979	0.948	0.00131331
AT1G09520	2.01461e-07	-0.542608	0.771	0.938	0.00134153
AT4G29410	2.03246e-07	0.639936	1	1	0.00135342
AT4G30190	2.07783e-07	1.02778	0.969	0.99	0.00138363
AT2G31570	2.09078e-07	0.647698	0.896	0.708	0.00139225
AT5G63620	2.12659e-07	-0.503138	0.792	0.917	0.00141609
AT5G36100	2.12924e-07	-0.606989	0.292	0.625	0.00141786
AT3G62940	2.16734e-07	0.560446	0.979	0.938	0.00144323
AT1G66070	2.16902e-07	0.516366	0.99	0.906	0.00144435
AT2G40930	2.17262e-07	-0.655846	0.729	0.906	0.00144675
AT4G25740	2.26441e-07	0.478552	1	1	0.00150787
AT4G10920	2.26776e-07	-0.530968	0.885	0.99	0.0015101
AT4G33680	2.27692e-07	0.721177	0.979	0.906	0.0015162
AT5G45650	2.31976e-07	1.08049	0.458	0.125	0.00154473
AT4G26110	2.39924e-07	-0.32845	1	1	0.00159765
AT4G39300	2.41551e-07	0.469795	1	0.948	0.00160849
AT3G13150	2.42826e-07	0.510962	0.896	0.656	0.00161698
AT4G02220	2.44977e-07	-0.513409	0.917	0.969	0.0016313
AT3G49590	2.49406e-07	-0.569366	0.25	0.594	0.0016608
AT3G16150	2.57335e-07	1.82597	0.583	0.25	0.00171359
AT1G67660	2.57436e-07	0.565817	0.823	0.573	0.00171426
AT5G60990	2.58217e-07	0.508874	0.958	0.833	0.00171947
AT3G06320	2.60282e-07	0.606928	1	0.938	0.00173322
AT5G37740	2.60633e-07	-0.564104	0.667	0.875	0.00173555
AT3G27740	2.61682e-07	0.438496	1	1	0.00174254
AT5G14450	2.62288e-07	0.696711	1	0.99	0.00174658
AT2G44510	2.65457e-07	0.608702	0.875	0.708	0.00176768
AT3G25585	2.69031e-07	-0.549986	0.906	0.979	0.00179148
AT1G74150	2.76103e-07	-0.68105	0.24	0.552	0.00183857
AT1G04970	2.77272e-07	-0.603341	0.604	0.854	0.00184635
AT5G44660	2.79119e-07	-0.616213	0.344	0.667	0.00185865
AT4G30010	2.81068e-07	0.459265	1	1	0.00187163
AT1G55000	2.81472e-07	-0.607954	0.469	0.771	0.00187432
AT1G12390	2.83417e-07	-0.567475	0.479	0.802	0.00188727
AT2G06025	2.88664e-07	-0.613277	0.594	0.833	0.00192222
AT5G56000	2.9094e-07	0.601765	0.958	0.833	0.00193737
AT4G04470	2.94044e-07	0.53209	0.979	0.917	0.00195804
AT3G21540	2.98579e-07	0.51862	0.979	0.927	0.00198824
AT1G02660	3.01211e-07	-0.560715	0.229	0.562	0.00200577
AT4G29330	3.01927e-07	-0.644146	0.625	0.844	0.00201053
AT4G05410	3.03382e-07	0.538739	0.969	0.875	0.00202022
AT5G47830	3.07069e-07	-0.699876	0.635	0.833	0.00204478
AT5G54100	3.09374e-07	0.532874	0.708	0.406	0.00206012
AT3G28710	3.19086e-07	-0.511064	0.948	0.99	0.00212479
AT1G69935	3.20217e-07	-0.735478	0.604	0.812	0.00213232
AT5G11280	3.25686e-07	-0.476863	0.969	0.99	0.00216874
AT1G70290	3.3097e-07	-0.604071	0.271	0.594	0.00220393
AT4G18810	3.33799e-07	-0.632491	0.708	0.844	0.00222277
AT3G51270	3.39072e-07	-0.472003	0.938	1	0.00225788
AT1G07970	3.44425e-07	-0.500074	0.76	0.896	0.00229352
AT5G13690	3.4447e-07	-0.586592	0.75	0.948	0.00229383
AT2G37640	3.47114e-07	1.04974	0.896	0.75	0.00231143
AT3G03320	3.47592e-07	-0.621839	0.656	0.865	0.00231462
AT2G14890	3.50837e-07	1.40744	0.875	0.625	0.00233622
AT2G47840	3.55607e-07	0.52937	0.979	0.958	0.00236799
AT3G60750	3.59663e-07	0.693986	0.906	0.771	0.00239499
AT4G14905	3.61772e-07	-0.579944	0.604	0.885	0.00240904
AT5G23530	3.67591e-07	0.779091	0.708	0.385	0.00244779
AT5G25754	3.77437e-07	-0.426195	0.917	1	0.00251335
AT5G07020	3.80351e-07	-0.744743	0.521	0.802	0.00253275
AT1G30530	3.8185e-07	0.592496	0.854	0.562	0.00254274
AT1G06510	3.98908e-07	-0.59773	0.438	0.708	0.00265633
AT3G21400	3.98929e-07	-0.594905	0.781	0.885	0.00265647
AT5G19520	4.00638e-07	0.987581	0.896	0.688	0.00266785
AT5G48385	4.01115e-07	-0.441904	0.958	1	0.00267102
AT1G55880	4.01422e-07	-0.569021	0.625	0.854	0.00267307
AT4G17870	4.20597e-07	0.533463	1	1	0.00280075
AT2G34480	4.20628e-07	0.341789	1	1	0.00280096
AT2G20450	4.22572e-07	0.512053	1	1	0.0028139
AT1G45230	4.27268e-07	-0.605344	0.844	0.938	0.00284518
AT5G42110	4.3972e-07	0.808196	0.906	0.802	0.0029281
AT1G13380	4.40617e-07	-0.469485	0.958	0.99	0.00293407
AT4G10490	4.44361e-07	-0.632629	0.24	0.583	0.002959
AT2G41950	4.51857e-07	0.743568	0.823	0.688	0.00300892
AT4G21140	4.54816e-07	0.568117	0.854	0.573	0.00302862
AT2G26070	4.55089e-07	-0.681581	0.49	0.719	0.00303044
AT5G57390	4.64711e-07	0.512985	1	1	0.00309451
AT4G13930	4.6687e-07	0.611391	1	0.99	0.00310888
AT4G32605	4.72322e-07	0.478463	0.99	0.927	0.0031452
AT3G53110	4.76695e-07	-0.459942	0.958	0.969	0.00317431
AT5G55610	4.76982e-07	0.581287	0.917	0.771	0.00317622
AT2G33340	4.78417e-07	-0.453718	0.99	0.99	0.00318578
AT5G28840	4.90983e-07	0.537544	1	1	0.00326946
AT4G16120	4.93375e-07	0.599913	0.812	0.625	0.00328539
AT4G22380	4.99764e-07	0.573185	0.969	0.948	0.00332793
AT3G22480	5.01657e-07	-0.482758	0.979	1	0.00334053
AT1G75800	5.02812e-07	-0.470963	0.979	1	0.00334822
AT5G65860	5.1117e-07	0.529253	0.958	0.938	0.00340388
AT2G44650	5.234e-07	0.567914	1	0.948	0.00348532
AT1G03360	5.29799e-07	0.549055	0.979	0.875	0.00352793
AT2G17250	5.33109e-07	0.49581	0.969	0.896	0.00354998
AT5G48340	5.38029e-07	-0.61323	0.625	0.854	0.00358274
AT4G32620	5.41219e-07	-0.471473	0.906	0.99	0.00360398
AT1G16890	5.52066e-07	-0.441317	1	1	0.00367621
AT4G31500	5.80866e-07	1.43282	0.74	0.448	0.00386799
AT4G39280	5.89776e-07	0.597311	0.948	0.865	0.00392732
AT2G32560	5.93773e-07	0.794058	0.427	0.125	0.00395393
AT2G39890	5.99504e-07	0.958895	0.729	0.438	0.00399209
AT2G30060	5.99683e-07	0.427253	1	0.969	0.00399329
AT3G57610	5.99737e-07	0.650575	0.979	0.948	0.00399365
AT5G05210	6.03999e-07	0.45087	1	1	0.00402203
AT1G18850	6.13424e-07	0.505235	1	0.958	0.00408479
AT5G26830	6.14841e-07	0.556393	0.969	0.938	0.00409423
AT5G56290	6.25121e-07	-0.508341	0.927	0.979	0.00416268
AT3G53500	6.30206e-07	-0.397116	1	1	0.00419654
AT1G47260	6.32587e-07	0.566385	1	0.969	0.0042124
AT3G05500	6.40522e-07	0.449175	1	1	0.00426523
AT4G25890	6.41836e-07	1.01378	0.958	0.906	0.00427399
AT1G23010	6.42555e-07	0.581857	0.74	0.438	0.00427877
AT1G31817	6.63406e-07	0.554056	0.958	0.875	0.00441762
AT2G31970	6.65021e-07	-0.515388	0.885	0.938	0.00442838
AT1G43780	6.79597e-07	1.77493	0.458	0.146	0.00452544
AT1G45000	6.80142e-07	0.611953	1	1	0.00452907
AT5G43700	6.83633e-07	0.58671	0.906	0.74	0.00455231
AT5G41970	6.98851e-07	0.508237	0.99	0.979	0.00465365
AT2G20890	7.10065e-07	-0.436733	0.906	0.979	0.00472833
AT4G04940	7.1479e-07	0.52745	0.938	0.792	0.00475979
AT1G29465	7.17774e-07	-0.579962	0.812	0.948	0.00477966
AT5G03415	7.22159e-07	-0.584963	0.552	0.833	0.00480886
AT5G66985	7.44727e-07	0.618437	0.646	0.312	0.00495913
AT5G64150	7.5342e-07	-0.662965	0.479	0.74	0.00501702
AT1G76440	7.80944e-07	-0.657996	0.635	0.844	0.0052003
AT3G12920	7.8357e-07	-0.4975	0.583	0.906	0.0052178
AT3G57870	7.89171e-07	0.696423	0.948	0.854	0.00525509
AT3G46510	7.93792e-07	-0.555337	0.792	0.938	0.00528586
AT5G05690	7.96309e-07	0.671813	0.875	0.708	0.00530262
AT4G30260	8.04463e-07	-0.4975	0.792	0.896	0.00535692
AT5G09770	8.08109e-07	0.440162	1	1	0.0053812
AT2G45880	8.10158e-07	-0.672835	0.323	0.625	0.00539484
AT4G28470	8.13691e-07	0.583745	0.99	0.938	0.00541837
AT1G14450	8.29954e-07	0.506854	0.99	0.99	0.00552666
AT4G31790	8.3967e-07	0.550197	0.979	0.781	0.00559136
AT1G31812	8.43648e-07	-0.416521	1	1	0.00561785
AT2G41410	8.50791e-07	-0.578268	0.719	0.99	0.00566542
AT5G17410	8.61006e-07	-0.573069	0.615	0.885	0.00573344
AT1G13570	8.64873e-07	-0.55769	0.49	0.792	0.00575919
AT1G07380	8.70987e-07	-0.517058	0.729	0.948	0.0057999
AT5G24165	8.80886e-07	-0.488644	0.885	0.969	0.00586582
AT1G69620	8.83232e-07	0.405367	1	1	0.00588144
AT2G29530	8.84555e-07	0.58826	0.99	0.938	0.00589025
AT2G19680	9.00801e-07	0.703163	0.958	0.865	0.00599843
AT5G49650	9.15409e-07	-0.559607	0.771	0.927	0.00609571
AT5G15320	9.33832e-07	0.65609	1	0.948	0.00621839
AT1G56700	9.42803e-07	0.800062	0.875	0.625	0.00627812
AT1G71190	9.54358e-07	-0.578237	0.635	0.865	0.00635507
AT5G17540	9.69224e-07	-0.5025	0.198	0.531	0.00645406
AT1G07790	9.84126e-07	0.471306	0.99	0.906	0.0065533
AT5G05470	9.95836e-07	0.506393	0.958	0.823	0.00663127
AT2G18860	1.00112e-06	0.554413	0.812	0.552	0.00666647
AT1G67680	1.01994e-06	0.38048	0.99	1	0.00679176
AT2G41505	1.02228e-06	-0.581596	0.365	0.667	0.00680733
AT1G07080	1.04029e-06	-0.441799	1	1	0.0069273
AT5G26860	1.07105e-06	0.484315	0.979	0.896	0.00713215
AT2G46170	1.07829e-06	0.616671	0.823	0.625	0.0071803
AT5G57930	1.08094e-06	-0.544885	0.823	0.958	0.00719801
AT2G41370	1.09307e-06	0.559061	0.969	0.844	0.00727874
AT4G19110	1.09458e-06	-0.514112	0.896	0.99	0.0072888
AT4G32060	1.11288e-06	-0.704378	0.625	0.802	0.00741065
AT4G39460	1.12199e-06	-0.416465	0.99	0.99	0.00747133
AT4G19100	1.13511e-06	-0.517607	0.656	0.875	0.00755871
AT1G72550	1.14362e-06	-0.411997	0.979	1	0.00761537
AT3G62400	1.14936e-06	0.661198	0.969	0.917	0.00765357
AT3G20130	1.15656e-06	-0.518236	0.198	0.521	0.00770152
AT1G07820	1.17542e-06	-0.451874	0.948	0.979	0.00782714
AT3G24830	1.18627e-06	0.350848	1	1	0.00789939
AT2G28790	1.19425e-06	0.609048	1	0.906	0.0079525
AT3G58110	1.20353e-06	-0.523728	0.844	0.969	0.00801433
AT1G27420	1.22037e-06	-0.647427	0.167	0.469	0.00812643
AT1G01600	1.2523e-06	-0.602929	0.281	0.604	0.00833909
AT3G24490	1.25899e-06	-0.575427	0.729	0.927	0.00838359
AT1G64220	1.26219e-06	0.562936	0.885	0.667	0.0084049
AT5G58800	1.28196e-06	-0.568734	0.375	0.708	0.00853654
AT5G51120	1.28789e-06	0.490022	0.99	0.917	0.00857607
AT3G02140	1.29126e-06	0.584963	0.771	0.531	0.00859851
AT4G19060	1.29587e-06	-0.518873	0.323	0.656	0.00862917
AT5G08380	1.32236e-06	-0.491973	0.948	0.99	0.00880558
AT3G62630	1.32881e-06	0.536753	0.917	0.667	0.00884852
AT2G41340	1.33414e-06	-0.57836	0.375	0.677	0.00888401
AT3G56570	1.36932e-06	-0.559958	0.604	0.812	0.00911827
AT1G80300	1.37079e-06	-0.4899	0.927	0.979	0.00912811
AT1G43710	1.39586e-06	0.490873	1	0.979	0.00929504
AT1G03140	1.40152e-06	-0.508464	0.854	0.917	0.00933274
AT1G29470	1.41991e-06	0.564282	1	0.979	0.00945521
AT1G73655	1.42013e-06	-0.563267	0.312	0.625	0.00945665
AT5G55920	1.43887e-06	0.44051	1	1	0.00958142
AT2G03430	1.43908e-06	1.02203	0.875	0.802	0.00958287
AT2G39390	1.47623e-06	0.47494	1	1	0.0098302
AT2G19870	1.48056e-06	0.552541	0.958	0.802	0.00985903
AT2G27580	1.49211e-06	-0.681904	0.688	0.875	0.00993598
AT2G43460	1.52105e-06	0.431451	1	1	0.0101287
AT3G48870	1.52128e-06	0.343498	1	1	0.0101302
AT3G18165	1.52135e-06	0.46927	1	0.938	0.0101307
AT2G42280	1.54739e-06	0.497167	0.99	0.979	0.0103041
AT1G27330	1.56383e-06	0.6104	0.99	0.865	0.0104135
AT3G08580	1.58495e-06	0.372776	1	1	0.0105542
AT3G62120	1.58855e-06	0.745102	0.958	0.906	0.0105782
AT5G12400	1.59914e-06	-0.560088	0.719	0.906	0.0106487
AT5G18850	1.60538e-06	-0.581596	0.396	0.656	0.0106902
AT5G40650	1.62913e-06	0.631074	0.823	0.562	0.0108484
AT1G51710	1.62936e-06	0.476113	1	0.969	0.0108499
AT5G38420	1.63357e-06	0.676212	0.24	0.01	0.010878
AT5G09810	1.63897e-06	-0.295024	1	1	0.0109139
AT1G66670	1.67844e-06	0.501799	0.979	0.938	0.0111768
AT2G31490	1.68428e-06	-0.415037	0.99	0.979	0.0112156
AT5G54500	1.69978e-06	0.5025	0.927	0.833	0.0113188
AT3G56960	1.70829e-06	-0.577976	0.354	0.656	0.0113755
AT4G04890	1.71709e-06	-0.50959	0.906	1	0.0114341
AT3G20540	1.72067e-06	-0.525514	0.812	0.958	0.0114579
AT1G49170	1.7481e-06	-0.539583	0.531	0.792	0.0116406
AT5G42960	1.77074e-06	0.386319	1	0.969	0.0117914
AT5G65180	1.77404e-06	-0.607683	0.573	0.802	0.0118133
AT3G56690	1.78401e-06	-0.521285	0.583	0.865	0.0118797
AT2G33370	1.78879e-06	0.398341	1	1	0.0119115
AT2G18110	1.79217e-06	0.4193	1	1	0.0119341
AT2G41420	1.81649e-06	0.781453	0.917	0.833	0.012096
AT4G36250	1.81981e-06	0.511073	0.979	0.938	0.0121181
AT3G18980	1.84219e-06	-0.518291	0.823	0.969	0.0122671
AT4G25550	1.84769e-06	0.562314	0.958	0.875	0.0123037
AT3G07390	1.86173e-06	0.744094	0.875	0.708	0.0123973
AT3G53890	1.94577e-06	0.729713	1	1	0.0129569
AT4G02890	1.95211e-06	0.323284	1	1	0.0129991
AT5G40930	1.96216e-06	0.424753	0.979	0.927	0.013066
AT1G55510	1.96367e-06	-0.617667	0.583	0.833	0.0130761
AT1G56180	1.9878e-06	-0.465664	0.594	0.844	0.0132368
AT5G01710	2.00332e-06	0.403553	1	1	0.0133401
AT5G40950	2.00972e-06	-0.39183	1	1	0.0133828
AT1G07480	2.00991e-06	-0.569788	0.698	0.906	0.013384
AT5G55100	2.02463e-06	-0.49304	0.708	0.906	0.013482
AT1G71070	2.03267e-06	0.489627	0.906	0.771	0.0135356
AT1G31660	2.03318e-06	0.582519	0.979	0.906	0.0135389
AT5G20110	2.03401e-06	0.601641	0.812	0.521	0.0135445
AT3G50340	2.07568e-06	0.546634	0.792	0.49	0.013822
AT1G08720	2.08118e-06	-0.477206	0.542	0.833	0.0138586
AT5G22480	2.10334e-06	0.428843	0.969	0.948	0.0140062
AT1G09840	2.12694e-06	-0.532993	0.542	0.812	0.0141633
AT1G22870	2.16774e-06	-0.530515	0.552	0.833	0.014435
AT4G28450	2.20045e-06	0.451293	1	0.979	0.0146528
AT4G36390	2.21855e-06	-0.546282	0.75	0.896	0.0147733
AT4G27657	2.2278e-06	-0.565597	0.229	0.542	0.0148349
AT1G74260	2.24245e-06	-0.392651	0.99	1	0.0149325
AT1G06790	2.26805e-06	0.54195	0.917	0.75	0.015103
AT4G35630	2.29435e-06	0.351312	1	0.958	0.0152781
AT3G07480	2.3069e-06	0.584963	0.979	0.927	0.0153617
AT1G28395	2.3225e-06	0.595878	0.938	0.979	0.0154656
AT1G58360	2.32516e-06	0.355673	1	0.99	0.0154833
AT1G76660	2.34087e-06	-0.550389	0.583	0.812	0.0155878
AT5G38850	2.34325e-06	-0.539026	0.188	0.5	0.0156037
AT5G20790	2.35803e-06	0.532348	0.542	0.229	0.0157021
AT5G63010	2.37508e-06	0.534545	0.76	0.521	0.0158157
AT3G19800	2.43522e-06	-0.535332	0.312	0.625	0.0162161
AT5G57870	2.43663e-06	-0.284003	1	1	0.0162255
AT1G57860	2.43906e-06	0.564625	1	1	0.0162417
AT4G37660	2.46498e-06	0.652077	0.917	0.75	0.0164143
AT3G14360	2.48013e-06	-0.644812	0.573	0.771	0.0165152
AT1G27520	2.48258e-06	-0.580662	0.625	0.854	0.0165315
AT5G58230	2.54634e-06	0.446967	0.99	0.938	0.016956
AT5G15350	2.55194e-06	1.03317	0.688	0.427	0.0169934
AT4G33250	2.55829e-06	-0.308358	1	1	0.0170356
AT2G46910	2.57807e-06	-0.546995	0.427	0.74	0.0171674
AT5G56030	2.60906e-06	0.591599	1	1	0.0173738
AT1G13690	2.61882e-06	-0.379782	1	1	0.0174387
AT5G05710	2.62288e-06	-0.598509	0.635	0.865	0.0174657
AT3G19170	2.6386e-06	0.598918	1	1	0.0175704
AT2G31070	2.69539e-06	0.503574	0.771	0.51	0.0179486
AT1G26850	2.74161e-06	0.364138	1	1	0.0182564
AT3G08530	2.81344e-06	-0.495749	0.948	1	0.0187347
AT3G52730	2.83772e-06	0.490493	1	1	0.0188964
AT1G78300	2.85426e-06	0.714439	0.896	0.76	0.0190065
AT4G20270	2.8785e-06	0.463401	0.635	0.302	0.019168
AT3G62860	2.91242e-06	-0.503682	0.823	0.948	0.0193938
AT5G38890	2.91903e-06	0.432372	1	0.99	0.0194378
AT5G19950	2.9858e-06	-0.603518	0.625	0.875	0.0198825
AT1G07670	2.99201e-06	0.428433	1	0.906	0.0199238
AT3G48140	3.00698e-06	2.1542	0.583	0.271	0.0200235
AT4G11420	3.01503e-06	-0.288933	1	1	0.0200771
AT5G11630	3.06515e-06	0.536562	0.958	0.865	0.0204108
AT5G14600	3.08637e-06	0.528131	0.875	0.74	0.0205522
AT2G31410	3.0962e-06	-0.305824	1	1	0.0206176
AT5G45600	3.10587e-06	0.441705	0.948	0.844	0.020682
AT3G57080	3.10685e-06	-0.527677	0.812	0.917	0.0206885
AT3G47120	3.11508e-06	-0.473931	0.885	0.979	0.0207433
AT5G35100	3.126e-06	-0.565118	0.646	0.885	0.020816
AT1G03910	3.16226e-06	-0.439912	0.948	0.979	0.0210575
AT3G05810	3.18116e-06	-0.42765	1	0.948	0.0211833
AT4G25730	3.18901e-06	0.329587	1	1	0.0212356
AT1G55205	3.19629e-06	0.697676	0.812	0.646	0.0212841
AT5G47680	3.22474e-06	-0.390157	1	1	0.0214735
AT2G39420	3.28808e-06	0.631163	0.979	0.969	0.0218954
AT2G20610	3.31697e-06	0.735028	0.917	0.833	0.0220877
AT5G37475	3.33665e-06	-0.451129	0.979	0.99	0.0222188
AT3G17790	3.35943e-06	0.942373	0.906	0.74	0.0223705
AT3G25545	3.39077e-06	0.616237	0.938	0.917	0.0225791
AT1G43690	3.40732e-06	0.411978	0.875	0.792	0.0226894
AT5G59010	3.48467e-06	0.533888	0.917	0.771	0.0232044
AT3G03450	3.49833e-06	-0.425893	0.979	1	0.0232954
AT4G16100	3.51987e-06	-0.518193	0.615	0.865	0.0234388
AT2G32580	3.53673e-06	0.512394	0.938	0.823	0.0235511
AT3G47350	3.53908e-06	-0.283102	1	1	0.0235667
AT3G25940	3.57779e-06	0.558183	0.948	0.823	0.0238245
AT4G03520	3.5941e-06	-0.405451	0.979	1	0.0239331
AT3G23800	3.62451e-06	1.36763	0.562	0.26	0.0241356
AT4G28480	3.64866e-06	0.448885	0.99	0.906	0.0242964
AT2G22090	3.65666e-06	-0.475158	0.323	0.667	0.0243497
AT2G17320	3.72081e-06	-0.544522	0.604	0.865	0.0247769
AT5G18140	3.77984e-06	-0.543142	0.583	0.792	0.0251699
AT1G31814	3.8148e-06	-0.52968	0.312	0.625	0.0254027
AT1G07110	3.88065e-06	-0.477134	0.833	0.958	0.0258412
AT1G76180	3.89058e-06	0.451989	0.365	0.083	0.0259074
AT1G05830	3.91648e-06	-0.49173	0.729	0.906	0.0260799
AT5G23405	3.92427e-06	-0.530897	0.812	0.917	0.0261317
AT3G14390	3.9596e-06	0.809816	0.885	0.698	0.026367
AT1G12090	3.97169e-06	1.61238	0.427	0.125	0.0264475
AT1G07170	3.97291e-06	-0.552119	0.875	0.917	0.0264556
AT1G70180	4.04278e-06	-0.543142	0.792	0.927	0.0269209
AT1G01910	4.0683e-06	0.510518	0.927	0.823	0.0270908
AT5G60920	4.11146e-06	0.469245	1	0.854	0.0273782
AT1G28400	4.12277e-06	-1.51204	0.375	0.635	0.0274535
AT1G23120	4.13488e-06	-0.746025	0.208	0.5	0.0275342
AT2G17265	4.15774e-06	0.458607	0.969	0.927	0.0276864
AT2G36880	4.16728e-06	0.691413	0.635	0.344	0.0277499
AT1G06770	4.1687e-06	-0.511305	0.719	0.896	0.0277594
AT5G11580	4.18187e-06	-0.531299	0.75	0.875	0.0278471
AT5G50280	4.1998e-06	-0.494765	0.396	0.719	0.0279665
AT3G46610	4.26028e-06	-0.550003	0.562	0.812	0.0283692
AT5G27270	4.29726e-06	-0.592267	0.552	0.812	0.0286155
AT5G52960	4.3728e-06	-0.488017	0.865	0.938	0.0291185
AT5G07460	4.39631e-06	0.944015	0.927	0.812	0.029275
AT1G71110	4.4105e-06	-0.454259	0.969	0.99	0.0293695
AT3G16720	4.46846e-06	-0.557218	0.323	0.615	0.0297555
AT1G12060	4.51713e-06	-0.551539	0.292	0.594	0.0300796
AT5G19450	4.52441e-06	-0.549055	0.844	0.958	0.030128
AT2G46610	4.53652e-06	-0.527247	0.615	0.844	0.0302087
AT4G31060	4.56984e-06	-0.584963	0.417	0.667	0.0304306
AT4G03510	4.61877e-06	-0.542527	0.781	0.948	0.0307564
AT5G02480	4.67401e-06	-0.485427	0.812	0.958	0.0311243
AT3G44880	4.7031e-06	-0.452512	0.156	0.458	0.0313179
AT5G45110	4.71282e-06	-0.479808	0.396	0.698	0.0313827
AT5G63150	4.72672e-06	0.576441	0.885	0.802	0.0314752
AT5G35620	4.77313e-06	0.382616	1	1	0.0317842
AT3G48670	4.78276e-06	-0.502136	0.729	0.906	0.0318484
AT4G02460	4.80704e-06	-0.47955	0.75	0.948	0.0320101
AT1G70280	4.83314e-06	0.882164	0.635	0.354	0.0321839
AT4G03210	4.88e-06	0.97939	0.5	0.208	0.0324959
AT5G06340	4.88314e-06	-0.449904	1	0.99	0.0325169
AT4G39220	4.8929e-06	0.380964	0.979	0.938	0.0325818
AT3G49720	4.92024e-06	0.719191	0.938	0.802	0.0327639
AT1G21350	4.96307e-06	-0.490635	0.469	0.76	0.0330491
AT5G20920	5.0215e-06	-0.290535	1	1	0.0334382
AT2G36130	5.06068e-06	-0.4236	0.979	1	0.0336991
AT3G45740	5.07163e-06	-0.505779	0.573	0.781	0.033772
AT3G09350	5.16518e-06	-0.408085	0.75	0.917	0.0343949
AT3G49880	5.22597e-06	-0.490635	0.448	0.719	0.0347997
AT3G22120	5.25309e-06	0.539245	0.99	1	0.0349803
AT3G22150	5.29939e-06	-0.443301	0.323	0.667	0.0352887
AT5G17870	5.31247e-06	0.65804	0.969	0.969	0.0353757
AT1G55840	5.39035e-06	0.483083	0.99	0.938	0.0358943
AT4G30950	5.42841e-06	-0.365883	0.99	1	0.0361478
AT3G55510	5.44446e-06	0.489987	0.99	0.906	0.0362546
AT5G64300	5.49169e-06	0.567173	0.917	0.854	0.0365691
AT5G50000	5.52691e-06	0.536289	0.844	0.708	0.0368037
AT5G12240	5.56256e-06	-0.513203	0.812	0.948	0.0370411
AT1G73920	5.58615e-06	-0.479808	0.344	0.667	0.0371982
AT5G17380	5.60028e-06	0.509395	0.938	0.865	0.0372922
AT1G26740	5.61053e-06	0.455807	0.99	1	0.0373605
AT3G25120	5.83656e-06	-0.512031	0.823	0.948	0.0388656
AT4G39150	5.83794e-06	0.538866	0.708	0.458	0.0388748
AT1G25260	5.8381e-06	0.337592	1	1	0.0388759
AT5G64420	5.86202e-06	-0.351074	1	1	0.0390352
AT1G47490	5.99816e-06	0.426353	0.969	0.927	0.0399417
AT3G05560	6.08295e-06	0.359579	1	1	0.0405063
AT3G54740	6.09697e-06	-0.524267	0.583	0.781	0.0405997
AT2G35720	6.13827e-06	0.492313	0.865	0.677	0.0408747
AT4G10380	6.15347e-06	0.892261	0.969	0.896	0.040976
AT1G08930	6.2153e-06	0.610053	0.688	0.417	0.0413877
AT3G11270	6.2199e-06	0.848977	0.938	0.906	0.0414183
AT1G67090	6.22587e-06	0.863919	0.979	0.99	0.0414581
AT1G07615	6.24623e-06	-0.555933	0.75	0.885	0.0415936
AT1G22700	6.25193e-06	-0.49118	0.844	0.927	0.0416316
AT1G27760	6.25245e-06	0.566815	0.979	0.875	0.0416351
AT1G77122	6.29526e-06	-0.51134	0.844	0.948	0.0419202
AT4G36660	6.32738e-06	0.480391	0.865	0.667	0.042134
AT5G23080	6.35367e-06	-0.546488	0.698	0.885	0.0423091
AT3G54840	6.36159e-06	-0.456697	0.865	0.969	0.0423618
AT3G56680	6.37562e-06	-0.373836	1	1	0.0424553
AT5G50870	6.50461e-06	0.455486	0.969	0.969	0.0433142
AT1G48030	6.58194e-06	0.409644	1	0.969	0.0438291
AT2G46230	6.6487e-06	0.310559	1	1	0.0442737
AT5G40240	6.6586e-06	-0.545434	0.427	0.688	0.0443396
AT1G18210	6.69229e-06	0.428023	1	0.99	0.044564
AT4G01610	6.72159e-06	0.55547	1	1	0.0447591
AT1G17020	6.73499e-06	0.981324	0.844	0.74	0.0448483
AT4G36180	6.82133e-06	0.481623	0.885	0.667	0.0454232
AT1G56090	6.89601e-06	-0.579668	0.583	0.781	0.0459206
AT1G77760	7.15028e-06	0.774046	0.688	0.438	0.0476137
AT1G14850	7.17561e-06	-0.525785	0.906	0.938	0.0477824
AT1G27310	7.30776e-06	-0.343467	0.99	1	0.0486624
AT2G26860	7.3141e-06	-0.527064	0.469	0.75	0.0487046
AT5G27210	7.34153e-06	-0.492844	0.583	0.854	0.0488873
AT3G13320	7.37326e-06	0.444219	0.896	0.677	0.0490985
AT5G19180	7.39086e-06	-0.495792	0.875	0.938	0.0492157
AT5G64380	7.39443e-06	-0.566584	0.438	0.719	0.0492395
AT2G20360	7.42783e-06	0.499421	1	0.948	0.0494619
AT3G51790	7.4908e-06	0.440257	0.927	0.76	0.0498812

## Sheet: seed clusters
Genes with expression enriched in one of three identified seeds' clusters (A,B,C). Fig. S5B.
gene	p_val	avg_log2FC	pct.1	pct.2	p_val_adj	cluster
AT2G22810	2.13547e-139	3.35502	0.987	0.036	1.42201e-135	A
AT2G23120	1.86081e-124	2.54601	1	0.902	1.23912e-120	A
AT1G14930	2.53267e-124	3.68427	0.997	0.725	1.68651e-120	A
AT5G16370	5.53356e-123	2.59191	1	0.557	3.6848e-119	A
AT3G08940	3.63736e-121	2.95728	0.987	0.295	2.42212e-117	A
AT4G05050	3.05054e-120	1.55931	1	1	2.03136e-116	A
AT3G45730	1.95566e-118	2.63583	0.989	0.301	1.30227e-114	A
AT4G22670	3.17232e-118	1.89686	1	0.992	2.11245e-114	A
AT5G64200	1.08877e-117	1.86731	1	0.966	7.25013e-114	A
AT4G36850	2.03261e-117	2.31779	1	0.56	1.35351e-113	A
AT4G27150	8.67585e-117	3.36393	0.997	0.58	5.77725e-113	A
AT1G75750	3.86667e-116	3.00004	0.939	0.145	2.57482e-112	A
AT1G48840	6.09929e-116	2.3119	0.995	0.573	4.06152e-112	A
AT1G09070	1.13146e-115	1.73304	1	0.922	7.53437e-112	A
AT1G70290	5.25085e-115	2.21954	0.989	0.383	3.49654e-111	A
AT1G26580	1.68253e-114	2.08903	1	0.728	1.12039e-110	A
AT4G32480	1.02689e-113	2.41397	0.955	0.254	6.83805e-110	A
AT2G31980	2.11261e-112	2.30072	0.997	0.845	1.40679e-108	A
AT1G02140	1.03176e-111	1.45651	1	0.995	6.87047e-108	A
AT4G27140	7.69207e-111	3.16101	0.971	0.342	5.12215e-107	A
AT4G02890	1.10511e-110	1.20217	1	1	7.35893e-107	A
AT2G30500	2.48919e-109	2.48301	0.995	0.575	1.65755e-105	A
AT4G19170	5.90296e-108	2.18587	0.913	0.181	3.93078e-104	A
AT4G34620	1.0121e-107	1.13556	1	1	6.7396e-104	A
AT3G10740	3.11789e-106	1.91086	0.992	0.567	2.0762e-102	A
AT1G72645	2.42138e-105	2.37998	0.923	0.231	1.6124e-101	A
AT2G01490	4.24183e-104	1.40794	1	0.834	2.82464e-100	A
AT5G02580	5.75459e-104	1.35074	1	0.964	3.83198e-100	A
AT1G36730	2.72999e-101	1.28888	1	0.987	1.8179e-97	A
AT1G16810	9.00494e-101	1.22553	1	0.992	5.99639e-97	A
AT3G15670	1.28294e-100	1.36031	1	1	8.5431e-97	A
AT2G38820	4.25862e-99	2.16722	0.984	0.417	2.83582e-95	A
AT3G09840	6.73339e-98	1.16067	1	1	4.48377e-94	A
AT4G14430	7.02173e-97	1.28339	1	0.984	4.67577e-93	A
AT3G62860	1.05159e-96	1.47649	0.995	0.891	7.00256e-93	A
AT1G07080	1.1925e-95	0.95546	1	1	7.94083e-92	A
AT1G77530	9.88083e-94	1.74154	0.926	0.303	6.57964e-90	A
AT1G22190	5.19915e-93	1.67503	0.992	0.601	3.46211e-89	A
AT4G32060	2.16562e-91	1.5308	0.995	0.687	1.44209e-87	A
AT5G59910	2.41277e-91	0.731788	1	1	1.60666e-87	A
AT5G45630	3.03582e-91	1.88578	0.833	0.145	2.02155e-87	A
AT2G25970	3.56581e-91	1.06159	1	0.995	2.37447e-87	A
AT5G62390	4.58368e-90	1.08358	1	0.982	3.05227e-86	A
AT3G44310	1.5888e-89	1.22198	1	0.992	1.05798e-85	A
AT1G23120	6.03529e-89	1.64809	0.947	0.378	4.0189e-85	A
AT3G15730	7.941e-89	1.0929	1	0.99	5.28791e-85	A
AT5G52040	1.09275e-87	1.01943	1	0.997	7.27663e-84	A
AT3G19680	1.30645e-87	2.42548	0.958	0.459	8.69968e-84	A
AT4G35300	2.49157e-87	1.07891	1	0.933	1.65914e-83	A
AT1G52690	5.57776e-87	1.05051	1	1	3.71423e-83	A
AT1G70320	2.09626e-86	1.09125	1	0.946	1.3959e-82	A
AT5G10120	2.16451e-86	1.59438	0.992	0.79	1.44135e-82	A
AT1G02610	2.31882e-86	1.62699	0.876	0.259	1.5441e-82	A
AT2G17320	1.65291e-85	1.48831	0.992	0.71	1.10067e-81	A
AT4G24800	2.17419e-85	1.23461	1	0.925	1.44779e-81	A
AT5G12120	2.90537e-85	1.25109	1	0.881	1.93469e-81	A
AT5G07190	7.49717e-85	1.91486	0.833	0.181	4.99236e-81	A
AT5G65890	1.35139e-84	1.52275	0.989	0.513	8.99891e-81	A
AT1G08980	1.56976e-84	1.53459	0.931	0.389	1.04531e-80	A
AT4G13830	3.18237e-84	1.59432	1	0.674	2.11914e-80	A
AT5G49650	8.27075e-84	1.30537	1	0.813	5.50749e-80	A
AT2G34900	2.9682e-83	1.34853	0.997	0.904	1.97653e-79	A
AT3G24500	3.39977e-83	2.04198	0.947	0.404	2.26391e-79	A
AT1G67810	7.25382e-83	1.22091	0.997	0.85	4.83032e-79	A
AT3G54000	1.38699e-82	1.39316	0.997	0.744	9.236e-79	A
AT1G43670	2.62112e-82	0.833206	1	1	1.74541e-78	A
AT1G50480	6.94616e-82	1.16015	1	0.904	4.62545e-78	A
AT2G37290	1.06868e-81	1.67096	0.876	0.345	7.11631e-78	A
AT4G03520	1.52013e-81	0.943148	1	0.987	1.01225e-77	A
AT1G52740	2.56619e-81	0.91913	1	1	1.70883e-77	A
AT4G16500	2.92974e-81	1.29921	1	0.839	1.95091e-77	A
AT5G10350	4.18137e-81	1.0588	0.997	0.956	2.78437e-77	A
AT1G50200	6.31768e-81	0.854008	1	1	4.20694e-77	A
AT4G33090	5.68252e-80	0.888574	1	0.995	3.78399e-76	A
AT5G24950	7.71752e-79	1.64707	0.825	0.241	5.1391e-75	A
AT1G73200	2.36789e-78	1.28871	0.997	0.744	1.57677e-74	A
AT4G10920	5.09728e-78	1.06238	0.997	0.915	3.39428e-74	A
AT3G49560	6.88731e-78	1.04424	1	0.992	4.58626e-74	A
AT4G09150	7.47899e-78	1.32937	1	0.725	4.98026e-74	A
AT1G07350	5.27224e-77	1.37456	0.997	0.785	3.51079e-73	A
AT3G56860	7.14419e-77	0.984724	1	0.974	4.75731e-73	A
AT2G43820	8.87859e-77	1.32567	0.997	0.744	5.91225e-73	A
AT4G11220	1.57425e-76	1.0913	1	0.883	1.04829e-72	A
AT5G13320	2.83995e-76	1.67653	0.717	0.088	1.89112e-72	A
AT1G06680	2.81548e-75	2.22965	0.905	0.425	1.87483e-71	A
AT3G56800	6.69127e-75	0.876621	1	0.995	4.45572e-71	A
AT1G12330	1.44267e-74	1.3036	0.987	0.684	9.60677e-71	A
AT1G16350	4.68924e-74	0.865769	1	1	3.12256e-70	A
AT2G04890	1.34318e-72	1.20238	1	0.777	8.94422e-69	A
AT2G38370	1.9651e-72	1.23718	0.987	0.725	1.30856e-68	A
AT4G40042	2.89851e-72	1.25905	1	0.728	1.93012e-68	A
AT5G50360	3.95873e-72	1.35629	0.997	0.751	2.63612e-68	A
AT5G59590	7.54012e-72	1.279	0.987	0.663	5.02096e-68	A
AT1G76900	2.44564e-71	1.17962	1	0.736	1.62855e-67	A
AT4G17940	3.93927e-71	1.1958	0.992	0.723	2.62316e-67	A
AT3G52140	6.28152e-71	0.868142	1	1	4.18286e-67	A
AT4G34450	7.70352e-71	0.818336	1	0.997	5.12977e-67	A
AT3G19820	9.78903e-71	0.909592	1	0.995	6.51852e-67	A
AT5G46030	5.19931e-70	0.81522	1	0.982	3.46222e-66	A
AT1G19770	5.49033e-70	1.19996	0.979	0.627	3.65601e-66	A
AT2G25760	8.19301e-70	1.01885	1	0.881	5.45573e-66	A
AT4G37180	2.48555e-69	1.51746	0.791	0.21	1.65512e-65	A
AT4G27170	2.81198e-69	2.37993	0.831	0.306	1.8725e-65	A
AT4G36360	3.58749e-69	1.34348	0.889	0.412	2.38891e-65	A
AT4G35450	6.39874e-69	0.739106	1	1	4.26092e-65	A
AT1G11650	7.09958e-69	0.727911	1	1	4.72761e-65	A
AT3G08530	1.81893e-68	0.883619	1	0.972	1.21122e-64	A
AT1G27130	2.7473e-68	1.02725	1	0.865	1.82942e-64	A
AT2G18710	5.32864e-68	1.14034	0.997	0.795	3.54834e-64	A
AT5G17540	7.42085e-68	1.38528	0.796	0.267	4.94154e-64	A
AT4G28270	1.91131e-67	1.37486	0.997	0.744	1.27274e-63	A
AT5G64270	1.91185e-67	0.922422	1	0.922	1.2731e-63	A
AT3G12300	2.32631e-67	1.13997	0.992	0.718	1.54909e-63	A
AT2G22680	2.8969e-67	1.24998	0.987	0.702	1.92905e-63	A
AT5G53270	3.92442e-67	1.38175	0.876	0.412	2.61327e-63	A
AT2G17036	9.73618e-67	1.43993	0.743	0.187	6.48332e-63	A
AT1G27090	1.15951e-66	1.01909	0.997	0.92	7.72119e-63	A
AT2G36250	2.22741e-66	0.916438	1	0.964	1.48323e-62	A
AT3G26744	3.40443e-66	0.930565	1	0.948	2.26701e-62	A
AT1G18500	5.45115e-66	0.962293	0.997	0.927	3.62992e-62	A
AT5G07030	7.3394e-66	1.36014	0.828	0.355	4.88731e-62	A
AT2G22990	1.56114e-65	1.51479	0.754	0.223	1.03956e-61	A
AT2G47700	6.41117e-65	1.24008	0.897	0.459	4.2692e-61	A
AT3G58790	7.64186e-64	1.34671	0.743	0.207	5.08872e-60	A
AT5G20620	8.50573e-64	0.8742	0.997	0.961	5.66397e-60	A
AT1G70730	9.65438e-64	0.931543	1	0.917	6.42885e-60	A
AT5G19400	1.56853e-63	0.945422	1	0.904	1.04448e-59	A
AT5G21930	5.75296e-63	1.26436	0.817	0.337	3.83089e-59	A
AT1G24460	7.34857e-63	1.03938	0.997	0.889	4.89341e-59	A
AT1G09010	8.80672e-63	1.09379	1	0.707	5.8644e-59	A
AT1G51400	1.09974e-62	1.59119	0.714	0.166	7.3232e-59	A
AT5G10450	2.46743e-62	0.753255	1	0.992	1.64306e-58	A
AT4G01670	3.47144e-62	1.14429	0.984	0.624	2.31163e-58	A
AT4G11740	4.72391e-62	1.01842	0.989	0.801	3.14565e-58	A
AT3G57810	5.87751e-62	1.11188	0.992	0.712	3.91383e-58	A
AT5G16660	6.81636e-62	0.976276	0.997	0.868	4.53902e-58	A
AT4G14130	1.81547e-61	1.46727	0.944	0.35	1.20892e-57	A
AT4G34020	4.81792e-61	1.07568	1	0.803	3.20825e-57	A
AT1G61780	3.36175e-60	0.900256	1	0.938	2.23859e-56	A
AT3G55430	3.41617e-60	1.09311	0.989	0.762	2.27483e-56	A
AT5G62460	3.47795e-60	0.971582	0.995	0.834	2.31597e-56	A
AT4G16760	3.96061e-59	0.943486	1	0.927	2.63737e-55	A
AT3G06080	1.27492e-58	1.23952	0.775	0.316	8.48969e-55	A
AT5G02020	2.56263e-58	1.44317	0.894	0.433	1.70646e-54	A
AT3G46030	3.74402e-58	0.878341	1	0.956	2.49315e-54	A
AT1G43580	3.8233e-58	0.950414	0.997	0.852	2.54594e-54	A
AT4G32620	5.06692e-58	0.805732	0.997	0.933	3.37406e-54	A
AT5G27540	5.90533e-58	0.760109	1	0.992	3.93236e-54	A
AT3G53460	6.45959e-58	0.617633	1	1	4.30144e-54	A
AT5G59960	1.33491e-57	1.0647	0.992	0.72	8.88914e-54	A
AT2G01820	1.52117e-57	1.00478	0.992	0.764	1.01295e-53	A
AT3G02040	1.81674e-57	1.23039	0.852	0.425	1.20977e-53	A
AT1G69490	2.26477e-57	1.18039	0.907	0.505	1.50811e-53	A
AT2G40000	3.52715e-57	1.37989	0.905	0.508	2.34873e-53	A
AT5G62090	4.23643e-57	1.03221	0.987	0.72	2.82104e-53	A
AT1G48470	4.64504e-57	0.883727	0.995	0.883	3.09313e-53	A
AT1G03090	6.3812e-57	1.03021	0.96	0.653	4.24924e-53	A
AT4G35770	7.16883e-57	1.54408	0.812	0.373	4.77372e-53	A
AT5G08790	1.04218e-56	1.1109	0.958	0.663	6.9399e-53	A
AT4G21750	1.5111e-56	0.967395	0.997	0.842	1.00624e-52	A
AT1G27000	3.63937e-56	0.835037	0.997	0.891	2.42346e-52	A
AT5G21940	4.05485e-56	1.60525	0.979	0.653	2.70012e-52	A
AT1G48410	5.62807e-56	0.67933	1	0.997	3.74773e-52	A
AT5G16650	6.05323e-56	0.976926	0.992	0.824	4.03085e-52	A
AT2G25880	6.42785e-56	1.11985	0.926	0.596	4.2803e-52	A
AT4G27960	8.74956e-56	0.79858	1	0.964	5.82633e-52	A
AT5G11580	1.40887e-55	0.96017	1	0.798	9.38164e-52	A
AT5G38850	1.79995e-55	1.13258	0.772	0.288	1.19859e-51	A
AT1G20090	1.93267e-55	1.03755	0.926	0.627	1.28697e-51	A
AT3G45980	1.94646e-55	0.919631	1	0.899	1.29615e-51	A
AT3G45240	2.42506e-55	1.00399	0.987	0.782	1.61484e-51	A
AT5G26600	2.81162e-55	0.928424	0.997	0.87	1.87226e-51	A
AT1G30970	3.21674e-55	0.953135	0.992	0.847	2.14203e-51	A
AT2G17390	3.67972e-55	0.725662	1	0.992	2.45033e-51	A
AT5G42300	4.50023e-55	0.658403	1	1	2.99671e-51	A
AT1G67820	9.19968e-55	1.00098	0.981	0.676	6.12607e-51	A
AT5G42870	1.20904e-54	1.08195	0.976	0.723	8.05099e-51	A
AT1G67090	2.16016e-54	0.597863	0.958	0.992	1.43845e-50	A
AT5G24930	3.45861e-54	1.20718	0.844	0.456	2.30309e-50	A
AT1G04440	3.72461e-54	1.0169	0.976	0.684	2.48022e-50	A
AT2G41410	3.85243e-54	0.986579	1	0.889	2.56534e-50	A
AT1G43890	6.99857e-54	0.740921	1	0.933	4.66035e-50	A
AT3G19800	7.83062e-54	1.21963	0.854	0.479	5.21441e-50	A
AT3G52060	9.27336e-54	1.14728	0.987	0.658	6.17513e-50	A
AT1G80440	1.64027e-53	1.36924	0.878	0.5	1.09226e-49	A
AT5G48570	2.09391e-53	1.11836	0.892	0.539	1.39434e-49	A
AT5G13370	2.23434e-53	0.812111	0.997	0.974	1.48785e-49	A
AT1G63180	2.6373e-53	1.00334	0.984	0.78	1.75618e-49	A
AT3G16857	4.46813e-53	0.910886	0.992	0.816	2.97533e-49	A
AT2G39990	7.00955e-53	0.625426	1	1	4.66766e-49	A
AT3G61600	1.092e-52	0.908536	1	0.837	7.27165e-49	A
AT4G29330	1.38183e-52	0.940484	0.987	0.725	9.20161e-49	A
AT2G26060	2.26898e-52	0.766599	1	0.925	1.51091e-48	A
AT5G63760	3.79204e-52	0.934364	0.987	0.772	2.52512e-48	A
AT5G06320	4.95327e-52	1.23362	0.96	0.681	3.29838e-48	A
AT1G31812	5.69425e-52	0.704772	1	1	3.7918e-48	A
AT5G42060	6.48915e-52	0.714895	0.997	0.959	4.32113e-48	A
AT1G27290	8.19209e-52	0.835454	1	0.881	5.45511e-48	A
AT4G23100	1.03516e-51	0.638949	1	1	6.89314e-48	A
AT2G36900	1.53868e-51	1.01925	0.997	0.759	1.02461e-47	A
AT3G54810	1.85971e-51	1.38619	0.73	0.293	1.23838e-47	A
AT5G49450	3.00246e-51	1.29497	0.683	0.207	1.99934e-47	A
AT5G58470	4.46256e-51	0.710467	1	0.979	2.97162e-47	A
AT4G01800	5.09122e-51	0.902777	0.995	0.839	3.39024e-47	A
AT2G17870	6.6192e-51	0.786684	0.997	0.946	4.40773e-47	A
AT4G17170	9.54774e-51	0.854729	0.997	0.813	6.35784e-47	A
AT1G56440	1.01191e-50	1.03267	0.944	0.601	6.73834e-47	A
AT2G21620	1.33325e-50	0.902891	0.997	0.829	8.87808e-47	A
AT2G23450	2.08893e-50	0.955266	0.878	0.516	1.39102e-46	A
AT1G80610	2.66319e-50	0.99613	0.955	0.635	1.77342e-46	A
AT3G44880	3.87549e-50	1.14548	0.725	0.288	2.58069e-46	A
AT5G48385	4.0783e-50	0.698442	1	0.964	2.71574e-46	A
AT5G09920	6.15207e-50	0.692934	1	0.948	4.09667e-46	A
AT5G10695	6.99867e-50	1.21552	0.767	0.35	4.66042e-46	A
AT1G08165	7.82191e-50	1.22411	0.759	0.337	5.20861e-46	A
AT3G03341	1.06735e-49	0.867927	0.997	0.886	7.10745e-46	A
AT5G65660	1.30925e-49	1.05887	0.989	0.736	8.71831e-46	A
AT1G80160	1.58329e-49	1.09009	0.849	0.523	1.05432e-45	A
AT1G74150	2.53335e-49	1.1191	0.78	0.373	1.68695e-45	A
AT3G42790	4.19592e-49	0.675018	1	0.987	2.79406e-45	A
AT2G25660	7.03141e-49	0.902034	0.989	0.795	4.68222e-45	A
AT1G72430	7.77151e-49	1.11431	0.937	0.585	5.17505e-45	A
AT1G09100	1.14044e-48	0.890025	0.997	0.933	7.59422e-45	A
AT1G03140	1.29536e-48	0.80415	1	0.886	8.62583e-45	A
AT3G55980	2.29093e-48	0.960459	0.939	0.671	1.52553e-44	A
AT5G62790	2.30499e-48	0.860672	1	0.826	1.53489e-44	A
AT5G56550	2.34221e-48	1.51045	0.722	0.288	1.55968e-44	A
AT4G21560	2.7867e-48	0.879888	0.989	0.767	1.85566e-44	A
AT3G48200	3.29717e-48	1.1448	0.683	0.236	2.19559e-44	A
AT4G01250	5.83551e-48	1.09839	0.828	0.456	3.88586e-44	A
AT1G20970	6.09259e-48	0.95205	0.974	0.733	4.05706e-44	A
AT3G20500	8.2514e-48	0.825856	0.997	0.904	5.49461e-44	A
AT1G78890	1.15837e-47	0.834611	0.995	0.863	7.71359e-44	A
AT5G36170	1.27228e-47	0.938042	0.966	0.72	8.47212e-44	A
AT1G03130	1.54069e-47	1.43466	0.775	0.391	1.02595e-43	A
AT5G63640	3.19715e-47	0.779476	1	0.839	2.12898e-43	A
AT3G24070	3.46157e-47	0.926026	0.971	0.684	2.30506e-43	A
AT3G15770	4.96163e-47	1.19816	0.738	0.326	3.30395e-43	A
AT5G60340	5.68701e-47	0.651751	1	0.995	3.78698e-43	A
AT4G36800	9.45608e-47	0.711009	1	0.953	6.2968e-43	A
AT5G10980	9.88782e-47	0.812001	1	1	6.5843e-43	A
AT4G08920	1.83085e-46	0.902253	0.971	0.65	1.21916e-42	A
AT4G14500	2.27248e-46	0.877769	0.987	0.749	1.51324e-42	A
AT3G21650	2.5603e-46	0.898514	0.989	0.72	1.70491e-42	A
AT4G21120	2.84882e-46	0.947278	0.939	0.676	1.89703e-42	A
AT5G45110	3.43465e-46	1.01332	0.849	0.521	2.28713e-42	A
AT2G02860	1.10558e-45	0.876669	0.974	0.718	7.36206e-42	A
AT1G01600	2.39734e-45	1.02804	0.804	0.472	1.59639e-41	A
AT1G27510	4.12551e-45	0.871166	1	0.798	2.74718e-41	A
AT2G01220	6.70801e-45	0.758322	0.992	0.904	4.46687e-41	A
AT1G55190	1.03509e-44	0.836259	0.979	0.79	6.89265e-41	A
AT4G04340	1.11552e-44	0.833406	0.997	0.777	7.42823e-41	A
AT1G06410	2.37898e-44	0.785234	1	0.917	1.58416e-40	A
AT1G14860	2.74568e-44	0.902572	0.976	0.731	1.82835e-40	A
AT3G13670	2.95546e-44	0.622453	1	0.974	1.96804e-40	A
AT2G06025	4.90043e-44	0.895075	0.952	0.694	3.2632e-40	A
AT5G67570	6.54847e-44	0.865721	0.981	0.749	4.36063e-40	A
AT1G04400	9.43265e-44	0.811263	0.997	0.832	6.2812e-40	A
AT3G09980	1.32006e-43	0.77311	1	0.915	8.79029e-40	A
AT3G07255	1.65157e-43	1.14795	0.693	0.267	1.09978e-39	A
AT5G26240	1.93498e-43	0.865807	0.995	0.775	1.2885e-39	A
AT5G66930	2.36087e-43	0.842125	0.987	0.712	1.5721e-39	A
AT3G22520	2.50149e-43	0.778037	0.992	0.915	1.66574e-39	A
AT3G47300	2.8187e-43	0.915918	0.899	0.591	1.87697e-39	A
AT3G18820	3.1848e-43	0.701755	1	0.92	2.12076e-39	A
AT5G66140	3.72361e-43	0.640304	1	0.959	2.47956e-39	A
AT2G36000	1.11295e-42	0.869334	0.979	0.764	7.41114e-39	A
AT5G26751	1.29548e-42	0.662538	1	0.943	8.62663e-39	A
AT1G58470	1.44536e-42	0.961847	0.841	0.536	9.62462e-39	A
AT4G39900	1.75431e-42	0.819252	0.984	0.707	1.16819e-38	A
AT2G02100	2.47882e-42	0.793648	1	0.982	1.65065e-38	A
AT4G04890	5.87416e-42	0.69234	1	0.948	3.9116e-38	A
AT5G59420	7.60626e-42	0.675889	1	0.951	5.06501e-38	A
AT1G13880	7.89384e-42	0.902991	0.918	0.611	5.25651e-38	A
AT2G39730	8.86549e-42	1.61589	0.804	0.474	5.90353e-38	A
AT1G27430	1.11392e-41	0.772661	0.989	0.803	7.41758e-38	A
AT2G02790	1.16501e-41	0.834003	0.992	0.772	7.7578e-38	A
AT5G27410	1.68711e-41	0.778639	0.997	0.863	1.12345e-37	A
AT5G43920	2.56698e-41	0.828777	0.95	0.681	1.70935e-37	A
AT5G66880	3.49655e-41	0.723698	0.997	0.927	2.32835e-37	A
AT4G10750	5.72056e-41	0.716554	1	0.927	3.80932e-37	A
AT2G24120	7.55937e-41	0.650715	0.992	0.982	5.03379e-37	A
AT2G32460	7.5789e-41	0.934396	0.958	0.723	5.04679e-37	A
AT2G14045	8.70666e-41	0.816427	0.992	0.811	5.79777e-37	A
AT4G08950	1.04809e-40	1.44751	0.643	0.215	6.97922e-37	A
AT2G42190	1.15352e-40	0.928017	0.849	0.583	7.68129e-37	A
AT5G59460	1.23751e-40	0.823605	0.989	0.894	8.24057e-37	A
AT1G54830	1.68403e-40	0.727763	0.997	0.935	1.1214e-36	A
AT1G30040	1.766e-40	1.08227	0.931	0.653	1.17598e-36	A
AT2G27580	1.99842e-40	0.888483	0.989	0.78	1.33075e-36	A
AT5G05710	2.41487e-40	0.892196	0.952	0.712	1.60806e-36	A
AT2G38860	2.52916e-40	0.732246	0.989	0.705	1.68417e-36	A
AT3G24800	3.97744e-40	0.732703	0.995	0.909	2.64858e-36	A
AT4G35920	5.44786e-40	0.895359	0.865	0.591	3.62773e-36	A
AT1G52342	5.5725e-40	1.06178	0.87	0.56	3.71072e-36	A
AT2G02560	5.84031e-40	0.652513	0.997	0.938	3.88906e-36	A
AT5G06970	7.72646e-40	0.780396	0.966	0.795	5.14505e-36	A
AT2G01060	9.47497e-40	0.639511	1	0.953	6.30938e-36	A
AT4G32960	1.77498e-39	0.740708	0.963	0.697	1.18196e-35	A
AT1G63090	1.89302e-39	0.90936	0.828	0.547	1.26056e-35	A
AT1G23020	1.9168e-39	0.990539	0.794	0.503	1.2764e-35	A
AT1G73920	2.02061e-39	0.921301	0.794	0.469	1.34552e-35	A
AT5G02200	2.86462e-39	1.57527	0.775	0.526	1.90755e-35	A
AT4G38460	2.9227e-39	0.777067	0.979	0.736	1.94623e-35	A
AT1G67600	3.2114e-39	0.788772	0.992	0.746	2.13847e-35	A
AT4G00170	3.29671e-39	0.780608	0.984	0.782	2.19528e-35	A
AT3G59840	3.37253e-39	0.602013	0.997	0.997	2.24577e-35	A
AT1G45976	3.72741e-39	0.80159	0.984	0.751	2.48208e-35	A
AT2G17780	4.67887e-39	1.07332	0.735	0.43	3.11566e-35	A
AT5G06560	6.97532e-39	0.78371	0.989	0.873	4.64486e-35	A
AT5G24590	7.35147e-39	0.803684	0.958	0.712	4.89535e-35	A
AT5G16840	7.78603e-39	0.640013	1	0.948	5.18472e-35	A
AT3G07310	1.30433e-38	0.793426	0.997	0.894	8.68555e-35	A
AT2G44980	1.78288e-38	0.838417	0.942	0.674	1.18722e-34	A
AT1G29030	2.92937e-38	0.782703	0.987	0.852	1.95067e-34	A
AT3G11591	3.46178e-38	0.899607	0.767	0.427	2.3052e-34	A
AT5G44240	4.04907e-38	0.771221	0.981	0.769	2.69628e-34	A
AT3G07220	4.1727e-38	0.817756	0.976	0.772	2.7786e-34	A
AT4G32285	6.82649e-38	0.731417	1	0.878	4.54576e-34	A
AT1G27520	8.3127e-38	0.813312	0.958	0.72	5.53543e-34	A
AT4G03280	9.24111e-38	1.24229	0.905	0.661	6.15365e-34	A
AT5G24490	1.24541e-37	0.715959	1	0.93	8.29317e-34	A
AT5G42220	2.31608e-37	0.69318	0.992	0.902	1.54228e-33	A
AT1G49650	2.34182e-37	0.739	0.981	0.824	1.55942e-33	A
AT5G35100	2.37269e-37	0.77147	0.992	0.759	1.57997e-33	A
AT1G29330	2.68211e-37	0.812257	0.989	0.733	1.78602e-33	A
AT3G59210	2.82958e-37	0.82679	0.886	0.596	1.88422e-33	A
AT1G55510	3.94905e-37	0.732811	0.958	0.702	2.62967e-33	A
AT3G54820	5.25147e-37	0.748213	0.955	0.723	3.49695e-33	A
AT4G32610	5.43596e-37	0.66784	0.995	0.907	3.61981e-33	A
AT1G32490	7.00072e-37	0.672893	0.989	0.896	4.66178e-33	A
AT4G11560	7.49876e-37	0.672409	1	0.896	4.99343e-33	A
AT4G19140	7.74589e-37	0.783961	0.976	0.733	5.15799e-33	A
AT1G49590	1.32882e-36	0.714909	0.987	0.813	8.84863e-33	A
AT5G18900	1.35053e-36	0.597027	1	0.946	8.9932e-33	A
AT3G54840	1.40475e-36	0.657957	1	0.889	9.35423e-33	A
AT5G05250	2.08573e-36	0.992651	0.741	0.443	1.38889e-32	A
AT5G64510	2.41597e-36	0.918541	0.706	0.316	1.60879e-32	A
AT2G31150	3.0485e-36	0.846221	0.844	0.565	2.03e-32	A
AT3G16570	3.9894e-36	0.976099	0.706	0.368	2.65654e-32	A
AT1G23870	4.17228e-36	0.95234	0.741	0.427	2.77832e-32	A
AT5G48655	4.78183e-36	0.655458	0.995	0.925	3.18422e-32	A
AT2G47900	4.79115e-36	0.71792	0.984	0.917	3.19043e-32	A
AT5G16760	4.85453e-36	0.655943	0.992	0.946	3.23263e-32	A
AT1G66680	5.34881e-36	0.704835	1	0.878	3.56177e-32	A
AT3G62650	5.54649e-36	0.620202	1	0.966	3.69341e-32	A
AT1G73885	5.74074e-36	0.705998	1	0.933	3.82276e-32	A
AT3G13290	7.22131e-36	0.682907	0.997	0.873	4.80867e-32	A
AT5G57100	7.47611e-36	0.819731	0.844	0.554	4.97834e-32	A
AT2G44710	7.76207e-36	0.698037	1	0.85	5.16876e-32	A
AT3G62200	1.1313e-35	0.753652	0.931	0.687	7.53331e-32	A
AT1G27420	1.13627e-35	0.921378	0.696	0.329	7.56645e-32	A
AT4G05060	1.21848e-35	0.781403	0.937	0.702	8.11383e-32	A
AT1G05150	1.24014e-35	0.860415	0.995	0.863	8.25807e-32	A
AT5G22875	1.26877e-35	0.680477	0.992	0.85	8.44874e-32	A
AT5G49690	1.35002e-35	0.956484	0.675	0.321	8.98978e-32	A
AT4G10490	2.06521e-35	0.894127	0.73	0.365	1.37522e-31	A
AT3G20540	2.11262e-35	0.666394	0.992	0.863	1.40679e-31	A
AT5G24690	2.89173e-35	0.621981	1	0.948	1.92561e-31	A
AT1G11720	2.94048e-35	0.694381	0.989	0.826	1.95806e-31	A
AT1G14910	6.28617e-35	0.777683	0.979	0.839	4.18596e-31	A
AT3G03890	7.38802e-35	0.69656	0.979	0.834	4.91968e-31	A
AT4G24820	7.6156e-35	0.594897	1	1	5.07123e-31	A
AT5G26680	7.64387e-35	0.65415	0.992	0.948	5.09006e-31	A
AT1G75770	9.22584e-35	0.924183	0.733	0.433	6.14349e-31	A
AT3G27420	9.70555e-35	0.78142	0.95	0.687	6.46293e-31	A
AT5G17020	1.14207e-34	0.651747	1	0.938	7.60506e-31	A
AT1G72640	1.33662e-34	0.801119	0.868	0.604	8.90055e-31	A
AT2G39100	1.48648e-34	0.763241	0.95	0.635	9.89848e-31	A
AT1G03910	1.50057e-34	0.620787	1	0.948	9.9923e-31	A
AT5G04410	2.76863e-34	0.627225	1	0.93	1.84363e-30	A
AT5G20910	3.28153e-34	0.64068	0.995	0.826	2.18517e-30	A
AT1G55090	3.90414e-34	0.666417	0.997	0.876	2.59977e-30	A
AT5G04760	7.8493e-34	0.722874	0.987	0.824	5.22685e-30	A
AT1G33290	9.56613e-34	0.766049	0.992	0.782	6.37009e-30	A
AT1G18700	9.60975e-34	0.673988	0.997	0.842	6.39913e-30	A
AT3G11020	1.18845e-33	0.753721	0.884	0.575	7.91392e-30	A
AT5G61490	1.3298e-33	0.676017	0.984	0.746	8.85516e-30	A
AT5G17690	1.78629e-33	0.703986	0.981	0.746	1.18949e-29	A
AT4G33940	1.86276e-33	0.856666	0.87	0.562	1.24041e-29	A
AT5G66430	1.91764e-33	0.984094	0.685	0.332	1.27696e-29	A
AT3G16720	2.01043e-33	0.863421	0.802	0.495	1.33875e-29	A
AT5G53180	2.06482e-33	0.64938	0.984	0.891	1.37496e-29	A
AT1G05270	2.50455e-33	0.735566	0.955	0.658	1.66778e-29	A
AT5G17640	2.73644e-33	0.761267	0.923	0.746	1.82219e-29	A
AT2G46610	3.07925e-33	0.780775	0.939	0.725	2.05047e-29	A
AT1G14570	4.41458e-33	0.633871	1	0.922	2.93967e-29	A
AT3G63080	7.24556e-33	0.677719	1	0.876	4.82482e-29	A
AT1G55350	7.43193e-33	0.669904	0.984	0.847	4.94892e-29	A
AT5G23150	8.1011e-33	0.718271	0.963	0.793	5.39452e-29	A
AT1G45163	8.33992e-33	0.859817	0.831	0.604	5.55355e-29	A
AT2G18750	1.39467e-32	0.667109	0.995	0.829	9.2871e-29	A
AT3G15400	1.45709e-32	0.903644	0.72	0.386	9.70277e-29	A
AT5G37340	1.57896e-32	0.777673	0.934	0.645	1.05143e-28	A
AT4G12080	3.77823e-32	0.855781	0.738	0.453	2.51592e-28	A
AT5G25060	3.85572e-32	0.691599	0.981	0.834	2.56752e-28	A
AT2G30350	4.43894e-32	0.718979	0.984	0.801	2.95589e-28	A
AT2G47790	5.04981e-32	0.603624	1	0.943	3.36267e-28	A
AT1G54490	7.06497e-32	0.647217	0.997	0.865	4.70457e-28	A
AT2G27500	8.15111e-32	0.74503	0.963	0.762	5.42782e-28	A
AT1G03600	9.25047e-32	0.765308	0.995	0.845	6.15989e-28	A
AT2G42810	1.24981e-31	0.641438	0.995	0.883	8.32246e-28	A
AT3G63310	1.76762e-31	0.684194	0.971	0.808	1.17706e-27	A
AT2G41020	1.97232e-31	0.674683	0.974	0.733	1.31336e-27	A
AT4G33030	2.52833e-31	0.666171	0.997	0.86	1.68362e-27	A
AT1G08370	3.1289e-31	0.614611	0.989	0.948	2.08353e-27	A
AT2G02220	3.71999e-31	0.73146	0.857	0.637	2.47714e-27	A
AT1G21660	4.06348e-31	0.705756	0.963	0.689	2.70587e-27	A
AT4G30150	4.12907e-31	0.608832	0.997	0.922	2.74955e-27	A
AT5G58330	4.51796e-31	0.610259	1	0.904	3.00851e-27	A
AT1G72175	4.65929e-31	0.68964	0.992	0.824	3.10262e-27	A
AT3G02720	5.83339e-31	0.671653	0.96	0.769	3.88446e-27	A
AT5G03540	7.00907e-31	0.696621	0.968	0.738	4.66734e-27	A
AT1G77500	7.59864e-31	0.945822	0.693	0.407	5.05994e-27	A
AT5G52580	7.72793e-31	0.652104	0.974	0.762	5.14603e-27	A
AT5G13570	8.39179e-31	0.739928	0.992	0.733	5.58809e-27	A
AT2G30740	9.02596e-31	0.888685	0.701	0.435	6.01038e-27	A
AT2G46500	1.20729e-30	0.713344	0.942	0.715	8.03934e-27	A
AT4G21450	1.32758e-30	0.644679	0.971	0.762	8.84039e-27	A
AT1G20340	1.39188e-30	1.81771	0.41	0.073	9.26855e-27	A
AT3G14330	1.8579e-30	0.659276	0.947	0.725	1.23718e-26	A
AT4G14410	2.24697e-30	0.651703	0.987	0.824	1.49626e-26	A
AT4G38520	3.13869e-30	0.624079	0.968	0.824	2.09006e-26	A
AT5G10946	3.70178e-30	0.831747	0.698	0.386	2.46502e-26	A
AT2G19430	4.15021e-30	0.692594	0.979	0.824	2.76362e-26	A
AT1G73710	4.97211e-30	0.643077	0.937	0.718	3.31093e-26	A
AT4G35420	5.44388e-30	0.82275	0.741	0.446	3.62508e-26	A
AT1G25420	8.65297e-30	0.635317	0.952	0.829	5.76201e-26	A
AT3G17210	8.81311e-30	0.66932	0.971	0.806	5.86865e-26	A
AT2G41060	9.07805e-30	0.661503	0.952	0.795	6.04507e-26	A
AT5G23405	9.84962e-30	0.665202	0.984	0.842	6.55886e-26	A
AT3G15480	1.38496e-29	0.603857	0.997	0.92	9.22244e-26	A
AT1G70180	1.41141e-29	0.643191	0.992	0.85	9.39855e-26	A
AT1G74910	1.41933e-29	0.710651	0.968	0.769	9.4513e-26	A
AT5G58020	1.6264e-29	0.605596	0.992	0.878	1.08302e-25	A
AT3G10810	1.79119e-29	0.594504	0.984	0.912	1.19275e-25	A
AT2G15560	1.95545e-29	0.654592	0.984	0.819	1.30213e-25	A
AT2G47730	2.32416e-29	0.729944	0.997	0.896	1.54766e-25	A
AT1G64840	3.53093e-29	0.661415	0.989	0.806	2.35125e-25	A
AT5G27840	3.61548e-29	0.672582	0.968	0.793	2.40755e-25	A
AT1G24440	3.65948e-29	0.80512	0.746	0.477	2.43685e-25	A
AT2G34450	4.60727e-29	0.755707	0.841	0.632	3.06798e-25	A
AT5G22850	5.34733e-29	0.873094	0.722	0.479	3.56079e-25	A
AT5G60580	5.53659e-29	0.613665	0.995	0.878	3.68682e-25	A
AT1G50300	6.32319e-29	0.718761	0.96	0.798	4.21061e-25	A
AT5G47830	7.15865e-29	0.787003	0.923	0.697	4.76695e-25	A
AT3G06420	7.32751e-29	0.85839	0.656	0.345	4.87939e-25	A
AT1G69340	7.57728e-29	0.622975	0.995	0.788	5.04571e-25	A
AT2G40930	8.50038e-29	0.648183	0.987	0.813	5.66041e-25	A
AT3G05200	8.54371e-29	0.733973	0.844	0.593	5.68926e-25	A
AT1G16710	8.76889e-29	0.627349	0.995	0.811	5.83921e-25	A
AT2G29090	8.88998e-29	0.681108	0.907	0.694	5.91984e-25	A
AT1G29240	1.48188e-28	0.684599	0.881	0.668	9.86781e-25	A
AT1G04970	1.49463e-28	0.638681	0.976	0.715	9.95276e-25	A
AT1G19880	1.52136e-28	0.662919	0.921	0.785	1.01308e-24	A
AT3G12920	1.55802e-28	0.836463	0.974	0.795	1.03748e-24	A
AT5G41580	1.98684e-28	0.68804	0.884	0.679	1.32304e-24	A
AT1G73540	3.26877e-28	0.667293	0.857	0.642	2.17667e-24	A
AT4G30920	3.93811e-28	0.605379	0.989	0.881	2.62239e-24	A
AT1G10600	4.25756e-28	0.639582	0.968	0.762	2.83511e-24	A
AT3G63000	4.82706e-28	0.632927	0.992	0.795	3.21434e-24	A
AT5G20930	5.54831e-28	0.663778	0.907	0.668	3.69462e-24	A
AT1G78895	1.14645e-27	0.699405	0.934	0.637	7.63424e-24	A
AT3G06455	1.15301e-27	0.867851	0.624	0.301	7.6779e-24	A
AT4G10925	1.41773e-27	0.668412	0.918	0.668	9.4407e-24	A
AT3G12140	1.66806e-27	0.600469	0.987	0.855	1.11076e-23	A
AT5G55100	1.66908e-27	0.644305	0.958	0.777	1.11144e-23	A
AT3G12350	2.00139e-27	0.626318	0.966	0.725	1.33272e-23	A
AT5G19480	2.08891e-27	0.681457	0.905	0.777	1.391e-23	A
AT5G24400	2.43655e-27	0.627104	0.937	0.744	1.6225e-23	A
AT1G69600	3.23072e-27	0.634673	0.992	0.847	2.15134e-23	A
AT4G28770	3.34738e-27	0.711127	0.81	0.609	2.22902e-23	A
AT4G14905	3.80674e-27	0.661883	0.921	0.72	2.53491e-23	A
AT5G16830	4.4971e-27	0.654951	0.913	0.728	2.99462e-23	A
AT5G12980	4.81591e-27	0.649329	0.847	0.681	3.20692e-23	A
AT3G51640	5.21223e-27	0.640748	0.931	0.728	3.47082e-23	A
AT2G37570	9.13825e-27	0.615177	0.989	0.801	6.08516e-23	A
AT1G56610	9.99101e-27	0.619889	0.915	0.666	6.65301e-23	A
AT5G01980	1.44262e-26	0.61882	0.921	0.718	9.60638e-23	A
AT5G43810	1.73422e-26	0.627173	0.96	0.813	1.15481e-22	A
AT4G23930	1.85063e-26	0.744927	0.664	0.391	1.23233e-22	A
AT5G11530	1.98455e-26	0.668176	0.82	0.604	1.32151e-22	A
AT3G18750	3.73305e-26	0.659965	0.886	0.681	2.48584e-22	A
AT3G56630	4.89216e-26	0.612922	0.955	0.746	3.25769e-22	A
AT5G45040	5.39743e-26	0.640986	0.852	0.632	3.59415e-22	A
AT1G63300	6.17642e-26	0.722905	0.794	0.547	4.11288e-22	A
AT5G06120	6.36021e-26	0.595506	0.987	0.855	4.23526e-22	A
AT2G02730	6.48636e-26	0.630325	0.926	0.767	4.31926e-22	A
AT4G13750	6.53062e-26	0.613659	0.921	0.751	4.34874e-22	A
AT3G17440	8.1e-26	0.623942	0.981	0.744	5.39379e-22	A
AT3G14090	9.63588e-26	0.697512	0.841	0.622	6.41654e-22	A
AT3G49530	1.06405e-25	0.714187	0.765	0.516	7.08554e-22	A
AT5G02480	1.14896e-25	0.596791	1	0.878	7.65093e-22	A
AT1G07480	1.27658e-25	0.617387	0.974	0.78	8.50078e-22	A
AT1G19860	1.31394e-25	0.623137	0.913	0.764	8.74956e-22	A
AT5G53430	1.58985e-25	0.661729	0.825	0.617	1.05868e-21	A
AT1G13820	1.63034e-25	0.62124	0.931	0.661	1.08564e-21	A
AT1G33340	1.89265e-25	0.769109	0.661	0.396	1.26031e-21	A
AT3G15120	2.16914e-25	0.589214	0.955	0.785	1.44443e-21	A
AT5G27270	2.62542e-25	0.628825	0.931	0.697	1.74827e-21	A
AT1G27752	2.70515e-25	0.608619	0.971	0.764	1.80136e-21	A
AT5G52070	2.73582e-25	0.598566	0.992	0.798	1.82178e-21	A
AT5G58375	3.78429e-25	0.611573	0.979	0.826	2.51996e-21	A
AT1G27595	4.94106e-25	0.737405	0.722	0.477	3.29025e-21	A
AT5G24350	5.02782e-25	0.636364	0.939	0.733	3.34802e-21	A
AT2G08986	5.1185e-25	1.13614	0.892	0.539	3.40841e-21	A
AT1G01540	6.30905e-25	0.742867	0.783	0.609	4.2012e-21	A
AT3G12680	6.5919e-25	0.59801	0.968	0.834	4.38955e-21	A
AT2G41640	7.3899e-25	0.877684	0.661	0.417	4.92094e-21	A
AT5G60680	7.52486e-25	0.85664	0.635	0.365	5.01081e-21	A
AT4G20030	1.14352e-24	0.608836	0.899	0.699	7.61469e-21	A
AT4G30550	1.32039e-24	0.79409	0.63	0.381	8.79248e-21	A
AT4G15233	1.42795e-24	0.749738	0.735	0.526	9.50869e-21	A
AT5G25265	1.49867e-24	0.607272	0.929	0.738	9.97965e-21	A
AT5G48720	1.6616e-24	0.646818	0.892	0.697	1.10646e-20	A
AT2G40880	2.05704e-24	0.87241	0.558	0.259	1.36979e-20	A
AT3G20130	2.73438e-24	0.76919	0.63	0.36	1.82083e-20	A
AT3G04740	3.12373e-24	0.598186	0.992	0.819	2.08009e-20	A
AT1G56090	3.9201e-24	0.671971	0.857	0.658	2.6104e-20	A
AT1G69935	4.2347e-24	0.595344	0.918	0.694	2.81988e-20	A
AT3G48390	4.79146e-24	0.74979	0.701	0.443	3.19063e-20	A
AT3G47990	5.71334e-24	0.590773	0.952	0.764	3.80451e-20	A
AT4G32750	6.68089e-24	0.596771	0.878	0.671	4.4488e-20	A
AT4G02980	9.95281e-24	0.596969	0.939	0.741	6.62758e-20	A
AT3G57140	1.0966e-23	0.628732	0.96	0.819	7.30229e-20	A
AT3G14360	1.145e-23	0.635559	0.91	0.684	7.62453e-20	A
AT4G28330	1.15191e-23	0.856883	0.624	0.368	7.67055e-20	A
AT2G22090	1.33238e-23	0.7189	0.746	0.562	8.87231e-20	A
AT1G02660	2.97655e-23	0.768124	0.646	0.381	1.98209e-19	A
AT1G56180	3.13924e-23	0.623305	0.865	0.676	2.09042e-19	A
AT3G19240	7.2516e-23	0.615682	0.91	0.676	4.82884e-19	A
AT5G22545	8.45636e-23	0.713219	0.73	0.505	5.63109e-19	A
AT3G46450	1.49943e-22	0.610809	0.852	0.653	9.98469e-19	A
AT3G11700	1.79961e-22	0.922167	0.69	0.477	1.19836e-18	A
AT3G04670	1.96117e-22	0.593024	0.952	0.777	1.30594e-18	A
AT1G55080	2.03106e-22	0.597665	0.913	0.751	1.35248e-18	A
AT3G26240	2.24633e-22	0.774675	0.616	0.381	1.49583e-18	A
AT5G54730	2.51859e-22	0.708593	0.63	0.376	1.67713e-18	A
AT5G18850	2.63339e-22	0.673829	0.749	0.536	1.75357e-18	A
AT2G41760	4.18762e-22	0.588605	0.865	0.606	2.78854e-18	A
AT2G30570	4.88189e-22	0.907358	0.41	0.762	3.25085e-18	A
AT4G25020	8.05421e-22	0.67651	0.64	0.391	5.3633e-18	A
AT1G76320	1.05955e-21	0.61746	0.817	0.627	7.05556e-18	A
AT4G27657	1.0836e-21	0.698262	0.685	0.459	7.21569e-18	A
AT2G26070	4.57205e-21	0.635322	0.786	0.57	3.04453e-17	A
AT1G70420	1.07008e-20	0.628026	0.823	0.642	7.12566e-17	A
AT2G41160	1.10602e-20	0.613894	0.762	0.591	7.36496e-17	A
AT1G76350	1.66752e-20	0.596831	0.786	0.609	1.1104e-16	A
AT1G76180	3.57211e-20	1.06473	0.437	0.168	2.37867e-16	A
AT2G27260	3.62277e-20	0.602665	0.881	0.775	2.4124e-16	A
AT5G65020	4.91908e-20	0.90664	0.757	0.508	3.27562e-16	A
AT1G22882	5.0406e-20	0.769687	0.693	0.567	3.35654e-16	A
AT3G01590	8.11041e-20	0.585633	0.844	0.655	5.40072e-16	A
AT5G63830	8.62016e-20	0.595119	0.836	0.65	5.74017e-16	A
AT2G47440	1.56719e-19	0.889082	0.611	0.391	1.04359e-15	A
AT5G51440	2.54215e-19	0.640141	0.741	0.518	1.69282e-15	A
AT1G26800	6.33318e-19	0.7038	0.775	0.477	4.21726e-15	A
AT2G38470	8.55922e-19	0.814341	0.635	0.409	5.69959e-15	A
AT3G16050	1.37581e-18	0.675353	0.701	0.547	9.16153e-15	A
AT3G15358	1.45146e-18	0.665311	0.69	0.521	9.66529e-15	A
AT5G05220	1.7341e-18	0.661209	0.648	0.409	1.15474e-14	A
AT4G25620	2.34942e-18	0.609063	0.823	0.666	1.56448e-14	A
AT1G55590	9.0613e-18	0.600013	0.757	0.606	6.03392e-14	A
AT1G27770	2.47719e-17	0.656375	0.778	0.676	1.64956e-13	A
AT3G03870	3.58006e-17	0.61744	0.651	0.448	2.38396e-13	A
AT4G30440	3.58939e-17	0.620959	0.857	0.741	2.39017e-13	A
AT2G42620	6.86815e-17	0.623223	0.603	0.389	4.5735e-13	A
AT4G13395	1.21762e-16	0.731011	0.59	0.373	8.10815e-13	A
AT2G01860	3.15587e-16	0.624637	0.608	0.443	2.10149e-12	A
AT3G08970	9.10249e-16	0.630081	0.624	0.407	6.06135e-12	A
AT3G07800	2.48181e-15	0.639924	0.574	0.396	1.65263e-11	A
AT1G31814	3.08623e-15	0.610531	0.608	0.44	2.05512e-11	A
AT2G23810	3.65094e-15	0.636436	0.693	0.57	2.43116e-11	A
AT4G19060	5.15189e-15	0.635936	0.619	0.456	3.43064e-11	A
AT5G52570	1.37403e-14	0.623563	0.603	0.417	9.1497e-11	A
AT1G22850	1.83955e-14	0.634119	0.651	0.523	1.22496e-10	A
AT5G65100	5.86514e-14	0.613051	0.63	0.49	3.9056e-10	A
AT1G14200	8.42212e-14	0.674666	0.627	0.412	5.60829e-10	A
AT1G67310	9.39389e-14	0.640836	0.577	0.404	6.25539e-10	A
AT2G19800	1.15512e-13	0.786649	0.799	0.637	7.69194e-10	A
AT3G10190	1.19069e-13	0.609336	0.616	0.453	7.92882e-10	A
AT5G66190	3.16414e-13	0.849075	0.656	0.479	2.107e-09	A
AT3G61430	4.742e-11	0.624661	0.616	0.492	3.1577e-07	A
AT2G17230	8.67143e-11	0.619799	1	0.948	5.7743e-07	A
AT2G25450	1.66117e-08	0.952758	0.254	0.117	0.000110617	A
AT5G39580	1.73416e-07	1.26543	0.267	0.135	0.00115478	A
AT3G13920	6.00783e-100	0.726852	1	1	4.00061e-96	B
AT5G61020	3.62928e-96	1.04554	1	1	2.41674e-92	B
AT5G19510	1.16176e-92	0.632211	1	1	7.73618e-89	B
AT4G30950	1.85594e-91	1.24503	0.997	0.994	1.23587e-87	B
AT4G37870	2.05557e-88	0.950309	1	1	1.3688e-84	B
AT5G14800	2.42766e-86	1.10911	1	1	1.61658e-82	B
AT1G72370	2.84185e-86	0.868218	1	1	1.89239e-82	B
AT3G45030	5.42305e-86	0.791631	1	1	3.61121e-82	B
AT5G08380	9.11322e-86	1.51099	0.993	0.857	6.0685e-82	B
AT5G46020	7.01859e-83	0.751006	1	1	4.67368e-79	B
AT1G48920	7.91365e-83	0.721157	1	1	5.2697e-79	B
AT4G38920	1.66105e-81	0.813593	1	1	1.10609e-77	B
AT1G15930	2.94949e-79	0.954702	1	1	1.96407e-75	B
AT4G34200	1.50194e-78	0.853703	1	1	1.00014e-74	B
AT3G23570	3.0103e-78	1.19756	0.997	0.95	2.00456e-74	B
AT3G17609	1.96912e-77	1.34427	0.861	0.223	1.31124e-73	B
AT1G31970	2.28051e-77	0.920644	1	1	1.51859e-73	B
AT4G00100	1.56933e-76	0.634142	1	1	1.04502e-72	B
AT2G27530	2.19275e-75	0.783369	1	1	1.46015e-71	B
AT2G34470	3.11488e-74	0.932957	0.997	0.996	2.0742e-70	B
AT1G15500	5.00361e-74	0.617138	1	1	3.3319e-70	B
AT3G03920	5.51205e-73	0.704762	1	1	3.67047e-69	B
AT5G57120	3.67095e-72	0.871629	1	1	2.44449e-68	B
AT3G11450	1.07516e-71	0.943841	1	0.994	7.15947e-68	B
AT4G26150	2.12671e-71	1.368	0.979	0.821	1.41618e-67	B
AT4G27000	1.56186e-70	0.779354	1	1	1.04004e-66	B
AT3G10410	6.08129e-68	0.961539	1	0.968	4.04953e-64	B
AT5G42890	3.21693e-66	0.592019	1	1	2.14215e-62	B
AT1G49600	1.2777e-65	0.686987	1	1	8.50821e-62	B
AT4G18730	2.10572e-65	0.589672	1	1	1.4022e-61	B
AT5G37475	4.73786e-65	0.902943	1	0.966	3.15494e-61	B
AT2G21580	6.57967e-64	0.601161	1	1	4.3814e-60	B
AT5G55410	2.47507e-63	1.03794	1	0.998	1.64815e-59	B
AT2G37860	5.56365e-63	1.01123	0.993	0.96	3.70483e-59	B
AT4G39460	4.96299e-62	1.0096	0.993	0.926	3.30485e-58	B
AT3G52180	1.48274e-61	1.07464	0.997	0.916	9.87357e-58	B
AT1G22750	1.63339e-61	1.08045	0.854	0.282	1.08767e-57	B
AT3G16310	2.64081e-61	0.972966	1	0.926	1.75851e-57	B
AT1G67430	8.71212e-61	0.718244	1	1	5.8014e-57	B
AT5G41520	1.03318e-60	0.797798	1	1	6.87992e-57	B
AT5G39740	1.12059e-60	0.745639	1	1	7.46199e-57	B
AT1G62750	4.26656e-60	0.943715	0.997	0.926	2.8411e-56	B
AT4G21990	1.31587e-59	1.44116	0.955	0.592	8.76238e-56	B
AT5G02502	2.56234e-59	0.979228	0.993	0.863	1.70626e-55	B
AT5G02500	3.58674e-59	1.11701	1	1	2.38841e-55	B
AT3G56680	6.44652e-59	0.765594	1	0.994	4.29274e-55	B
AT3G06860	1.13017e-57	0.650486	1	1	7.52578e-54	B
AT5G67360	9.37686e-57	0.955852	1	1	6.24405e-53	B
AT1G70770	1.24218e-56	0.709193	0.997	1	8.27166e-53	B
AT5G54580	1.62917e-56	0.684148	1	0.998	1.08486e-52	B
AT4G16210	4.06304e-56	0.627168	1	0.996	2.70558e-52	B
AT3G14067	4.59102e-56	1.03256	0.983	0.792	3.05716e-52	B
AT4G35050	1.338e-54	0.864317	0.993	0.952	8.90974e-51	B
AT1G07770	3.82025e-54	0.708949	1	1	2.54391e-50	B
AT3G59540	6.84065e-54	0.76032	1	1	4.55519e-50	B
AT5G43460	2.1584e-53	0.797858	1	0.994	1.43728e-49	B
AT4G09750	3.28605e-53	0.985404	0.875	0.317	2.18818e-49	B
AT5G41070	4.71355e-53	1.09308	0.934	0.534	3.13876e-49	B
AT1G04870	4.78845e-53	0.830022	0.997	0.96	3.18863e-49	B
AT3G46970	7.81772e-53	0.999587	0.993	0.916	5.20582e-49	B
AT4G00430	9.62402e-53	0.988789	0.99	0.815	6.40863e-49	B
AT5G12470	4.10184e-52	0.781161	1	0.977	2.73141e-48	B
AT3G62870	1.01527e-51	0.807355	1	1	6.7607e-48	B
AT3G09200	5.19589e-51	0.676755	1	1	3.45994e-47	B
AT1G56045	8.6593e-51	0.790459	1	1	5.76623e-47	B
AT3G04400	1.01754e-50	0.625557	1	1	6.77577e-47	B
AT1G47270	1.02141e-50	1.12429	0.844	0.37	6.80157e-47	B
AT1G65032	1.08545e-50	0.880244	0.986	0.786	7.22801e-47	B
AT5G16130	4.66484e-50	0.687095	1	1	3.10632e-46	B
AT1G06900	5.80994e-50	0.886821	0.99	0.926	3.86884e-46	B
AT4G27090	6.63021e-50	0.597411	1	1	4.41505e-46	B
AT5G58420	1.47296e-49	0.665423	1	1	9.80842e-46	B
AT4G18100	1.55924e-49	0.622399	1	1	1.0383e-45	B
AT2G45480	2.4062e-49	0.827493	0.99	0.857	1.60229e-45	B
AT2G37990	3.43034e-49	0.608732	1	1	2.28426e-45	B
AT1G09690	4.09037e-49	0.630435	1	1	2.72378e-45	B
AT5G27120	4.1718e-49	0.615131	1	1	2.778e-45	B
AT5G19440	4.6209e-49	0.707661	1	0.994	3.07706e-45	B
AT2G23350	8.98489e-49	0.697583	1	0.998	5.98304e-45	B
AT1G26270	1.53205e-48	0.693034	1	1	1.02019e-44	B
AT5G60390	3.61379e-48	0.750889	1	1	2.40643e-44	B
AT1G79520	7.11844e-48	0.873257	0.889	0.374	4.74017e-44	B
AT1G20050	1.21165e-47	0.708147	1	1	8.06835e-44	B
AT1G80080	1.31256e-47	0.827986	0.688	0.166	8.74031e-44	B
AT3G57520	1.45743e-47	1.05861	0.986	0.866	9.705e-44	B
AT1G47420	1.73253e-47	0.652275	1	0.998	1.15369e-43	B
AT2G22400	3.48874e-47	0.623995	1	0.998	2.32315e-43	B
AT3G49010	4.0803e-47	0.646384	1	1	2.71707e-43	B
AT1G21750	6.29694e-47	0.854023	1	0.975	4.19313e-43	B
AT2G37600	9.60198e-47	0.820112	1	0.998	6.39396e-43	B
AT2G47640	1.12941e-46	0.764111	0.997	0.941	7.52075e-43	B
AT1G72020	2.21489e-46	0.644013	1	0.998	1.47489e-42	B
AT5G27770	5.17267e-46	0.662657	1	1	3.44448e-42	B
AT1G13380	8.95775e-46	0.724893	0.997	0.977	5.96497e-42	B
AT2G37270	1.12708e-45	0.586745	1	0.998	7.5052e-42	B
AT5G08100	3.51579e-45	0.768846	0.979	0.918	2.34117e-41	B
AT1G49760	5.28622e-45	0.722351	1	0.996	3.52009e-41	B
AT1G15250	7.3541e-45	0.653574	1	0.998	4.8971e-41	B
AT1G11410	8.96481e-45	0.850078	0.764	0.263	5.96966e-41	B
AT4G02230	1.09532e-44	0.651441	1	1	7.29375e-41	B
AT1G73120	4.00057e-44	0.927572	0.965	0.761	2.66398e-40	B
AT3G18490	1.2698e-43	0.66443	1	0.998	8.45557e-40	B
AT1G73940	1.56951e-43	0.644132	1	0.987	1.04514e-39	B
AT5G51040	2.10894e-43	0.597776	1	0.996	1.40434e-39	B
AT5G02610	2.17106e-43	0.620229	1	1	1.44571e-39	B
AT5G04590	7.07389e-43	0.75433	0.986	0.979	4.7105e-39	B
AT3G48690	1.21623e-42	0.701177	1	0.996	8.09885e-39	B
AT3G60245	3.1323e-42	0.649318	1	1	2.0858e-38	B
AT3G07110	4.20331e-42	0.650086	1	1	2.79899e-38	B
AT5G56950	7.42992e-42	0.747187	0.993	0.899	4.94758e-38	B
AT1G77510	7.47877e-42	0.747334	0.993	0.983	4.98012e-38	B
AT3G09820	1.36914e-41	0.696999	0.993	0.935	9.11709e-38	B
AT2G44120	1.40076e-41	0.626965	1	1	9.32763e-38	B
AT4G25630	1.79848e-41	0.687262	1	0.996	1.19761e-37	B
AT3G22310	2.46669e-41	0.591874	1	0.994	1.64257e-37	B
AT3G18780	2.64013e-41	0.618579	0.986	0.924	1.75806e-37	B
AT2G22490	3.1848e-41	0.794987	0.962	0.727	2.12076e-37	B
AT4G18810	3.48019e-41	0.860457	0.861	0.422	2.31746e-37	B
AT3G62250	3.59921e-41	0.64483	1	1	2.39671e-37	B
AT1G34030	5.68669e-41	0.587458	1	1	3.78677e-37	B
AT2G01250	1.13355e-40	0.680509	1	0.996	7.5483e-37	B
AT5G04830	1.24201e-40	0.804702	0.979	0.899	8.27057e-37	B
AT1G18800	2.46813e-40	0.58672	1	1	1.64353e-36	B
AT5G62300	5.09281e-40	0.605075	1	1	3.3913e-36	B
AT4G30660	7.50799e-40	0.800395	0.997	0.924	4.99957e-36	B
AT4G13510	9.07636e-40	0.798214	0.958	0.737	6.04395e-36	B
AT1G67550	1.08071e-38	0.728957	0.799	0.33	7.19642e-35	B
AT1G71110	1.08681e-38	0.653062	0.993	0.979	7.23704e-35	B
AT2G39420	1.28414e-38	0.754269	0.986	0.868	8.55108e-35	B
AT2G18390	1.73501e-38	0.709211	0.976	0.905	1.15534e-34	B
AT3G08580	3.24277e-38	0.642759	1	1	2.15936e-34	B
AT2G24270	6.60788e-38	0.6255	0.944	0.538	4.40018e-34	B
AT3G12800	7.43225e-38	0.658163	0.993	0.975	4.94914e-34	B
AT1G73650	8.30217e-38	0.730842	0.812	0.349	5.52842e-34	B
AT5G44340	1.72876e-37	0.641756	1	0.935	1.15118e-33	B
AT3G26932	3.51594e-37	0.768922	0.819	0.33	2.34127e-33	B
AT4G20890	4.92936e-37	0.627818	0.997	0.985	3.28246e-33	B
AT3G22120	3.77139e-36	0.710666	0.997	1	2.51137e-32	B
AT3G10520	4.47472e-36	0.940672	0.993	0.985	2.97972e-32	B
AT5G45100	4.75503e-36	0.794434	0.875	0.487	3.16638e-32	B
AT5G25460	5.91113e-35	0.68938	0.99	0.916	3.93622e-31	B
AT3G15354	6.83957e-35	0.73698	0.851	0.418	4.55447e-31	B
AT3G13960	7.06597e-35	0.995892	0.993	0.971	4.70523e-31	B
AT3G05760	9.7048e-35	0.593274	0.997	0.958	6.46243e-31	B
AT3G48670	2.26088e-34	0.759834	0.892	0.563	1.50552e-30	B
AT1G06040	2.54968e-34	0.683324	0.993	0.899	1.69783e-30	B
AT2G22430	4.84844e-34	0.79111	0.997	0.968	3.22858e-30	B
AT1G80640	7.2324e-34	0.707541	0.951	0.739	4.81605e-30	B
AT3G51820	1.11827e-33	0.651103	0.736	0.273	7.44656e-30	B
AT5G49015	3.58041e-33	0.64308	0.684	0.235	2.3842e-29	B
AT1G78290	9.16433e-33	0.806423	0.858	0.483	6.10253e-29	B
AT2G24990	1.67399e-32	0.637114	0.983	0.933	1.11471e-28	B
AT5G06620	1.76736e-32	0.699699	0.91	0.599	1.17689e-28	B
AT3G05190	2.01108e-32	0.69587	0.972	0.956	1.33918e-28	B
AT1G06690	3.98582e-32	0.693687	0.729	0.305	2.65416e-28	B
AT5G67640	4.22701e-32	0.635484	0.677	0.256	2.81476e-28	B
AT4G34730	5.2366e-32	0.602637	0.885	0.431	3.48705e-28	B
AT4G27430	4.90412e-31	0.666077	0.788	0.359	3.26565e-27	B
AT5G03650	1.07333e-30	0.678758	0.892	0.538	7.14732e-27	B
AT1G32860	1.25486e-30	1.00016	0.656	0.277	8.35611e-27	B
AT2G39770	3.39691e-30	0.691464	0.979	0.935	2.262e-26	B
AT1G13980	3.9595e-30	0.615876	0.969	0.857	2.63663e-26	B
AT5G09315	4.49899e-30	0.663254	0.785	0.393	2.99588e-26	B
AT5G17700	4.59145e-30	0.717437	0.764	0.357	3.05744e-26	B
AT5G55260	4.86085e-30	0.67845	0.885	0.538	3.23684e-26	B
AT5G42420	5.01759e-30	0.606141	0.771	0.324	3.34122e-26	B
AT1G52870	5.3184e-30	0.657439	0.781	0.397	3.54152e-26	B
AT4G19710	9.34016e-30	0.628404	0.969	0.876	6.21962e-26	B
AT3G53920	1.66923e-29	0.615664	0.681	0.258	1.11154e-25	B
AT2G41370	3.34157e-29	0.706586	0.906	0.586	2.22515e-25	B
AT3G50230	3.3972e-29	0.650025	0.58	0.189	2.2622e-25	B
AT3G10620	3.50796e-29	0.661409	0.931	0.613	2.33595e-25	B
AT4G26860	7.23236e-29	0.659601	0.795	0.401	4.81603e-25	B
AT1G06960	1.08996e-28	0.617679	0.917	0.702	7.25807e-25	B
AT2G46915	1.5576e-28	0.6027	0.618	0.223	1.03721e-24	B
AT2G34960	1.56242e-28	0.653942	0.774	0.357	1.04041e-24	B
AT1G22160	1.76166e-28	0.634039	0.646	0.244	1.17309e-24	B
AT5G36950	5.48777e-28	0.616536	0.927	0.639	3.65431e-24	B
AT1G67360	6.4084e-28	0.633994	0.924	0.658	4.26735e-24	B
AT3G20820	8.09571e-28	0.640583	0.983	0.964	5.39094e-24	B
AT3G56570	9.72512e-28	0.706926	0.771	0.431	6.47596e-24	B
AT4G11670	1.18721e-27	0.611779	0.865	0.471	7.90566e-24	B
AT5G17230	1.24121e-27	0.913186	0.896	0.666	8.26525e-24	B
AT5G21280	1.44142e-27	0.701947	0.997	0.975	9.59844e-24	B
AT1G15410	1.7139e-27	0.666341	0.826	0.462	1.14128e-23	B
AT3G62630	4.08186e-27	0.6782	0.729	0.311	2.71811e-23	B
AT2G41040	4.6837e-27	0.698481	0.823	0.475	3.11888e-23	B
AT4G16442	1.47436e-26	0.603793	0.83	0.454	9.81776e-23	B
AT5G48850	1.00194e-25	0.700146	0.462	0.12	6.67195e-22	B
AT1G16920	1.10333e-25	0.585916	0.917	0.685	7.34706e-22	B
AT3G21400	1.22726e-25	0.647332	0.91	0.674	8.17231e-22	B
AT2G41340	1.8858e-25	0.645701	0.639	0.269	1.25576e-21	B
AT5G01220	3.03535e-25	0.591162	0.767	0.405	2.02124e-21	B
AT2G42430	9.19496e-25	0.660079	0.938	0.767	6.12293e-21	B
AT4G33300	6.35638e-24	0.608324	0.872	0.546	4.23271e-20	B
AT3G63210	7.99091e-24	0.591037	0.872	0.553	5.32115e-20	B
AT3G28370	1.20094e-23	0.586738	0.802	0.496	7.99707e-20	B
AT3G29200	1.3409e-23	0.601608	0.885	0.637	8.92903e-20	B
AT5G43680	1.53918e-23	0.613384	0.795	0.452	1.02494e-19	B
AT5G10080	5.87081e-22	0.591099	0.83	0.544	3.90938e-18	B
AT1G36370	2.16196e-21	0.631271	0.833	0.536	1.43965e-17	B
AT4G39730	1.39413e-19	0.607056	0.965	0.912	9.2835e-16	B
AT4G33070	4.71766e-11	0.704184	0.615	0.372	3.14149e-07	B
AT3G16150	5.82221e-91	3.07048	0.98	0.131	3.87701e-87	C
AT3G23800	1.76585e-88	3.13402	0.98	0.149	1.17588e-84	C
AT1G02640	1.88249e-88	4.20178	1	0.179	1.25355e-84	C
AT1G43780	1.19211e-87	2.89885	0.878	0.086	7.93823e-84	C
AT2G03090	3.56154e-87	2.66972	0.949	0.131	2.37163e-83	C
AT4G01450	2.65999e-84	2.52143	0.969	0.144	1.77129e-80	C
AT5G02260	7.3749e-83	4.83127	1	0.216	4.91095e-79	C
AT5G45650	9.95697e-83	1.80964	0.837	0.078	6.63035e-79	C
AT1G23410	2.28546e-82	1.1389	0.908	0.093	1.52189e-78	C
AT3G07130	6.39928e-82	1.44088	0.939	0.123	4.26128e-78	C
AT1G28660	1.48359e-80	2.53882	0.939	0.153	9.87922e-77	C
AT5G51750	2.36485e-80	2.74479	0.98	0.194	1.57475e-76	C
AT1G53580	2.76435e-79	2.3175	1	0.216	1.84078e-75	C
AT1G76160	5.62427e-79	3.44688	0.969	0.173	3.7452e-75	C
AT3G48140	1.38105e-78	3.82397	0.99	0.194	9.19639e-75	C
AT5G45670	4.00745e-78	3.1682	0.908	0.134	2.66856e-74	C
AT1G78060	9.03806e-78	2.85997	0.98	0.209	6.01844e-74	C
AT5G60890	3.54585e-77	1.5447	0.898	0.119	2.36118e-73	C
AT1G60160	7.77201e-77	2.27759	0.99	0.216	5.17538e-73	C
AT5G20250	4.59198e-76	2.97489	0.939	0.156	3.0578e-72	C
AT1G20440	1.21932e-74	2.20057	0.878	0.117	8.11948e-71	C
AT5G01040	2.86127e-74	1.54102	0.837	0.096	1.90532e-70	C
AT4G30290	6.1079e-74	3.94436	0.99	0.236	4.06725e-70	C
AT1G73220	2.62246e-73	1.35087	0.898	0.116	1.7463e-69	C
AT4G26760	1.89425e-70	2.62574	1	0.324	1.26138e-66	C
AT5G67070	1.90918e-69	2.91294	0.99	0.303	1.27132e-65	C
AT3G61820	6.09065e-69	2.81688	0.959	0.23	4.05576e-65	C
AT1G26770	6.2261e-69	4.4035	1	0.344	4.14596e-65	C
AT3G02110	2.10647e-68	2.79321	1	0.299	1.4027e-64	C
AT1G76790	2.9609e-68	3.51469	0.949	0.239	1.97166e-64	C
AT4G30800	7.36854e-68	3.00397	1	0.348	4.90671e-64	C
AT3G44990	1.90857e-67	4.62803	0.878	0.17	1.27092e-63	C
AT1G74670	1.57812e-66	4.61951	0.959	0.297	1.05087e-62	C
AT1G54010	5.16451e-66	4.15795	0.98	0.291	3.43905e-62	C
AT1G54000	7.53883e-66	2.25296	0.918	0.177	5.02011e-62	C
AT1G11580	1.37298e-65	2.06927	0.837	0.122	9.14266e-62	C
AT4G25260	6.98382e-65	2.30417	1	0.342	4.65053e-61	C
AT4G03210	1.6139e-64	1.90731	0.857	0.141	1.07469e-60	C
AT2G29980	1.42355e-63	3.08729	1	0.407	9.47945e-60	C
AT3G53800	4.04705e-63	2.30163	0.99	0.377	2.69493e-59	C
AT5G05290	1.39236e-62	5.48042	1	0.476	9.27174e-59	C
AT1G17200	2.7124e-62	2.48104	1	0.438	1.80618e-58	C
AT1G74100	3.00095e-62	3.59099	1	0.398	1.99833e-58	C
AT5G66920	6.0654e-62	2.69248	0.939	0.249	4.03895e-58	C
AT3G15950	1.53879e-61	2.25447	0.898	0.194	1.02468e-57	C
AT3G17840	1.60474e-61	1.13727	0.929	0.176	1.0686e-57	C
AT1G71100	4.83868e-61	2.67706	0.99	0.479	3.22208e-57	C
AT5G19520	1.19131e-60	2.86908	1	0.583	7.93291e-57	C
AT2G37640	1.95553e-60	4.05682	1	0.727	1.30219e-56	C
AT1G64970	3.95861e-60	3.91986	1	0.515	2.63604e-56	C
AT5G63810	7.27089e-60	3.01996	1	0.48	4.84168e-56	C
AT2G39890	7.73091e-60	2.01615	0.939	0.287	5.14801e-56	C
AT2G14890	8.59896e-60	3.77001	1	0.605	5.72605e-56	C
AT2G38120	1.36911e-59	0.87604	0.827	0.105	9.1169e-56	C
AT1G70280	3.87687e-59	1.69982	0.959	0.249	2.58161e-55	C
AT1G53070	3.88112e-59	0.848624	0.786	0.101	2.58444e-55	C
AT1G68560	4.89153e-59	4.06409	1	0.847	3.25727e-55	C
AT5G57685	7.29973e-59	1.93296	1	0.357	4.86089e-55	C
AT3G18130	1.14399e-58	3.00435	1	0.808	7.61783e-55	C
AT4G14960	1.56228e-58	3.67555	1	0.827	1.04032e-54	C
AT1G01300	1.74681e-58	3.0352	1	0.866	1.1632e-54	C
AT3G07390	1.76939e-58	2.31081	1	0.425	1.17824e-54	C
AT5G67510	5.01315e-58	2.60168	1	0.923	3.33825e-54	C
AT3G09260	5.3543e-58	4.57056	0.959	0.318	3.56543e-54	C
AT1G48630	7.11174e-58	2.61885	1	0.95	4.73571e-54	C
AT4G25890	7.11954e-58	2.96728	1	0.79	4.7409e-54	C
AT1G77940	1.99606e-57	1.74887	1	1	1.32918e-53	C
AT4G12910	2.19556e-57	4.41953	0.98	0.488	1.46203e-53	C
AT5G11420	2.25718e-57	3.29523	1	0.8	1.50306e-53	C
AT3G55750	2.46417e-57	2.22552	1	0.995	1.64089e-53	C
AT4G17390	2.77362e-57	1.87718	1	1	1.84695e-53	C
AT3G16080	3.43875e-57	2.29653	1	0.997	2.28986e-53	C
AT1G09590	3.7386e-57	2.306	1	0.997	2.48953e-53	C
AT4G10380	4.42921e-57	2.77238	1	0.77	2.94941e-53	C
AT3G23390	4.58522e-57	2.10536	1	0.995	3.0533e-53	C
AT5G59130	4.79155e-57	0.877731	0.663	0.063	3.19069e-53	C
AT5G59850	4.80995e-57	1.89476	1	1	3.20295e-53	C
AT4G30190	5.04545e-57	2.7173	1	0.947	3.35976e-53	C
AT4G31700	5.59207e-57	1.8473	1	1	3.72376e-53	C
AT5G61170	5.66291e-57	1.82721	1	1	3.77093e-53	C
AT5G14450	5.81329e-57	2.85094	1	0.959	3.87107e-53	C
AT3G53890	6.75996e-57	2.49289	1	0.995	4.50146e-53	C
AT5G66460	7.19254e-57	2.42826	1	0.806	4.78951e-53	C
AT5G22440	7.34278e-57	2.44122	1	0.968	4.88956e-53	C
AT1G27400	8.33518e-57	1.87095	1	1	5.55039e-53	C
AT5G60670	9.17743e-57	2.25674	1	0.974	6.11125e-53	C
AT4G29410	9.36163e-57	1.86945	1	0.998	6.23391e-53	C
AT5G02870	9.69348e-57	1.6281	1	1	6.45489e-53	C
AT3G10610	1.00429e-56	2.53334	1	0.806	6.68759e-53	C
AT3G04770	1.04793e-56	2.16322	1	0.557	6.97814e-53	C
AT5G14040	1.21541e-56	2.31148	1	0.995	8.09341e-53	C
AT1G04480	1.47512e-56	1.82083	1	0.997	9.82285e-53	C
AT5G03850	1.49748e-56	1.69711	1	1	9.9717e-53	C
AT3G22230	1.51296e-56	1.63451	1	0.998	1.00748e-52	C
AT1G20220	1.53856e-56	1.94657	1	0.986	1.02452e-52	C
AT3G14240	1.57809e-56	2.22854	1	0.721	1.05085e-52	C
AT2G24280	1.65162e-56	3.23747	1	0.635	1.09981e-52	C
AT5G02490	1.79556e-56	2.84846	1	0.539	1.19567e-52	C
AT3G29360	1.84356e-56	2.20238	0.929	0.303	1.22763e-52	C
AT3G45310	2.05762e-56	2.711	1	0.928	1.37017e-52	C
AT3G04840	2.07016e-56	1.40465	1	1	1.37852e-52	C
AT2G27840	2.42904e-56	2.27697	1	0.967	1.6175e-52	C
AT3G11710	2.48349e-56	1.66705	1	0.971	1.65375e-52	C
AT5G67080	2.56207e-56	2.04793	1	0.317	1.70609e-52	C
AT1G28290	2.81735e-56	2.9882	0.969	0.365	1.87607e-52	C
AT5G20290	3.01388e-56	1.22982	1	1	2.00694e-52	C
AT4G37910	3.11057e-56	2.01617	1	0.992	2.07133e-52	C
AT4G10480	3.26689e-56	1.53613	1	1	2.17543e-52	C
AT5G09650	3.34029e-56	2.51585	0.99	0.434	2.2243e-52	C
AT4G34980	3.36681e-56	1.90845	0.99	0.417	2.24196e-52	C
AT4G10450	3.42923e-56	2.11882	1	0.976	2.28352e-52	C
AT5G65310	3.65008e-56	2.1186	1	0.874	2.43059e-52	C
AT1G57660	3.7921e-56	2.06212	1	0.994	2.52516e-52	C
AT3G55280	4.03575e-56	1.58552	1	1	2.6874e-52	C
AT3G05560	4.87439e-56	1.45837	1	1	3.24586e-52	C
AT4G09320	5.06974e-56	1.44891	1	1	3.37594e-52	C
AT1G69620	5.19603e-56	1.46455	1	0.998	3.46004e-52	C
AT2G20450	5.76448e-56	1.77505	1	0.989	3.83856e-52	C
AT3G17790	6.15281e-56	2.96797	1	0.643	4.09715e-52	C
AT4G26230	6.81937e-56	1.61585	1	1	4.54102e-52	C
AT5G15520	7.54198e-56	2.07988	1	0.65	5.02221e-52	C
AT2G43460	7.55284e-56	1.70988	1	1	5.02944e-52	C
AT3G02790	8.42071e-56	2.63553	1	0.76	5.60735e-52	C
AT3G05590	9.88291e-56	1.27645	1	1	6.58103e-52	C
AT4G02380	1.20328e-55	3.40783	1	0.856	8.01261e-52	C
AT1G53240	1.29512e-55	1.74165	1	0.997	8.62423e-52	C
AT1G26880	1.36217e-55	1.7694	1	1	9.07072e-52	C
AT2G36170	1.39499e-55	2.07554	1	0.988	9.28924e-52	C
AT5G09510	1.407e-55	1.28898	1	1	9.36918e-52	C
AT2G36620	1.43205e-55	2.02738	1	0.997	9.53599e-52	C
AT3G44590	1.60642e-55	1.71122	1	0.995	1.06971e-51	C
AT1G57860	1.70373e-55	1.75207	1	0.988	1.13451e-51	C
AT1G18540	1.73579e-55	1.62112	1	1	1.15586e-51	C
AT2G34480	1.90284e-55	1.26868	1	1	1.2671e-51	C
AT3G56340	1.97711e-55	1.65788	1	1	1.31656e-51	C
AT2G22420	2.03962e-55	0.862048	0.694	0.074	1.35818e-51	C
AT2G30970	2.27871e-55	2.50095	1	0.994	1.51739e-51	C
AT3G06680	2.61577e-55	2.11922	1	0.965	1.74184e-51	C
AT2G39460	2.73628e-55	1.33452	1	1	1.82209e-51	C
AT5G61030	2.93965e-55	1.82697	1	0.964	1.95751e-51	C
AT5G17490	3.232e-55	1.89143	1	0.764	2.15219e-51	C
AT4G24830	3.82375e-55	2.03034	1	0.845	2.54624e-51	C
AT2G46450	4.27624e-55	2.13815	1	0.626	2.84755e-51	C
AT3G08580	4.55611e-55	1.50456	1	1	3.03391e-51	C
AT2G47610	4.8545e-55	1.21112	1	1	3.23261e-51	C
AT4G12600	5.16426e-55	1.47443	1	0.998	3.43888e-51	C
AT3G53430	5.52474e-55	1.09041	1	1	3.67893e-51	C
AT1G27450	6.67778e-55	2.09324	1	0.952	4.44673e-51	C
AT2G42840	6.71137e-55	2.73623	1	0.796	4.4691e-51	C
AT2G19740	6.7497e-55	2.58909	1	0.869	4.49462e-51	C
AT3G02560	6.87656e-55	1.58365	1	0.998	4.5791e-51	C
AT4G15000	6.93588e-55	1.45912	1	1	4.6186e-51	C
AT3G60770	7.9293e-55	1.28153	1	1	5.28012e-51	C
AT1G23290	8.52032e-55	1.11313	1	1	5.67368e-51	C
AT2G34020	9.19008e-55	0.736576	0.622	0.056	6.11968e-51	C
AT3G16780	1.02368e-54	1.98811	1	0.986	6.81672e-51	C
AT5G20950	1.03697e-54	2.35194	1	0.901	6.9052e-51	C
AT2G40205	1.05551e-54	1.81292	1	0.997	7.02864e-51	C
AT4G11010	1.16662e-54	2.09328	1	0.988	7.76853e-51	C
AT3G57490	1.23492e-54	1.80029	1	0.875	8.22336e-51	C
AT1G56700	1.58746e-54	2.10638	0.99	0.467	1.05709e-50	C
AT5G28060	1.71044e-54	1.57659	1	0.997	1.13898e-50	C
AT3G60245	1.75558e-54	1.46217	1	1	1.16904e-50	C
AT1G23100	1.77265e-54	2.11331	1	0.824	1.18041e-50	C
AT2G25210	2.14109e-54	1.67548	1	0.998	1.42575e-50	C
AT2G09990	2.14255e-54	1.77499	1	0.956	1.42672e-50	C
AT3G25520	2.14495e-54	1.10626	1	1	1.42832e-50	C
AT1G50010	2.16305e-54	2.59456	1	0.944	1.44037e-50	C
AT5G13490	2.16777e-54	2.07747	1	0.742	1.44352e-50	C
AT2G39390	2.22467e-54	1.494	1	1	1.48141e-50	C
AT5G62700	2.29993e-54	1.8855	1	0.991	1.53153e-50	C
AT2G05220	2.30782e-54	1.41338	1	1	1.53678e-50	C
AT2G01250	2.30999e-54	1.26036	1	0.997	1.53822e-50	C
AT4G25630	2.61274e-54	1.7593	1	0.997	1.73982e-50	C
AT5G52650	2.63894e-54	1.54849	1	1	1.75727e-50	C
AT5G15350	2.6866e-54	2.08084	0.929	0.291	1.78901e-50	C
AT1G04820	2.70491e-54	3.3324	0.918	0.267	1.8012e-50	C
AT4G17520	2.72145e-54	1.25077	1	1	1.81222e-50	C
AT1G22360	2.74356e-54	1.68947	0.99	0.365	1.82694e-50	C
AT3G24830	3.82142e-54	1.22544	1	1	2.54468e-50	C
AT5G08180	4.09284e-54	1.58273	1	1	2.72542e-50	C
AT4G33865	4.32165e-54	1.20816	1	1	2.87778e-50	C
AT2G33370	4.44876e-54	1.40114	1	1	2.96243e-50	C
AT1G70600	4.84824e-54	1.23809	1	1	3.22844e-50	C
AT1G15210	5.32868e-54	0.736099	0.592	0.048	3.54837e-50	C
AT1G28395	5.39565e-54	1.56692	1	0.901	3.59296e-50	C
AT3G57610	5.78858e-54	1.76042	1	0.931	3.85461e-50	C
AT3G62250	6.37802e-54	1.19392	1	1	4.24713e-50	C
AT3G54470	6.58853e-54	1.80102	1	0.959	4.3873e-50	C
AT4G34760	7.36104e-54	0.965967	0.673	0.075	4.90172e-50	C
AT1G63660	7.76948e-54	1.76936	1	0.953	5.17369e-50	C
AT3G09440	7.77698e-54	2.5771	1	0.691	5.17869e-50	C
AT2G27710	8.10211e-54	1.0796	1	1	5.3952e-50	C
AT3G06700	1.02663e-53	1.21019	1	1	6.83632e-50	C
AT1G08580	1.18012e-53	1.58484	1	0.989	7.85842e-50	C
AT1G26910	1.20979e-53	1.82695	0.98	0.44	8.056e-50	C
AT4G25740	1.44385e-53	1.44468	1	0.998	9.6146e-50	C
AT1G21880	1.64406e-53	1.69033	1	0.748	1.09478e-49	C
AT1G15690	1.78219e-53	0.916469	1	1	1.18676e-49	C
AT3G11120	2.02794e-53	1.93148	1	0.994	1.35041e-49	C
AT5G38480	2.14742e-53	1.77507	1	0.997	1.42997e-49	C
AT5G20020	2.18829e-53	1.62175	1	0.997	1.45718e-49	C
AT2G47110	2.54421e-53	1.18225	1	1	1.69419e-49	C
AT4G13170	2.58068e-53	1.91496	1	0.979	1.71847e-49	C
AT2G37190	2.76371e-53	1.20687	1	1	1.84035e-49	C
AT3G10090	2.80055e-53	1.42627	1	0.994	1.86489e-49	C
AT3G47420	2.8056e-53	2.15992	0.939	0.32	1.86825e-49	C
AT4G31500	3.6545e-53	4.08819	0.939	0.384	2.43353e-49	C
AT3G25530	4.37186e-53	2.2699	0.99	0.455	2.91122e-49	C
AT5G60360	6.09572e-53	1.83026	0.969	0.333	4.05914e-49	C
AT1G12000	7.69249e-53	2.07971	1	0.686	5.12243e-49	C
AT3G48930	9.48877e-53	1.03715	1	1	6.31857e-49	C
AT1G29250	1.05938e-52	1.41376	1	0.994	7.0544e-49	C
AT5G17920	1.14663e-52	1.58872	1	0.998	7.63542e-49	C
AT3G14390	1.55041e-52	1.79038	1	0.619	1.03242e-48	C
AT5G61130	1.55991e-52	2.0887	0.99	0.623	1.03875e-48	C
AT5G64140	1.67196e-52	1.50698	1	1	1.11336e-48	C
AT1G13730	1.94153e-52	1.87013	1	0.793	1.29287e-48	C
AT2G33210	2.05678e-52	1.99509	1	0.916	1.36961e-48	C
AT3G15680	2.13141e-52	0.789428	0.714	0.092	1.41931e-48	C
AT5G23740	3.14899e-52	1.20263	1	1	2.09691e-48	C
AT4G02930	3.47327e-52	1.46959	1	0.994	2.31285e-48	C
AT4G00810	4.16589e-52	1.91786	1	0.991	2.77407e-48	C
AT2G19750	5.63938e-52	1.1378	1	1	3.75526e-48	C
AT1G26630	6.17354e-52	0.789826	1	1	4.11096e-48	C
AT4G30530	7.60359e-52	2.09889	0.939	0.317	5.06323e-48	C
AT1G56580	8.29175e-52	2.98292	0.99	0.509	5.52147e-48	C
AT3G20210	9.24256e-52	1.18524	0.714	0.104	6.15462e-48	C
AT5G04800	1.01026e-51	1.07449	1	1	6.72732e-48	C
AT3G51800	1.54709e-51	1.09355	1	1	1.03021e-47	C
AT2G16430	1.67083e-51	2.01839	1	0.839	1.11261e-47	C
AT2G29550	1.81168e-51	2.15482	0.969	0.374	1.2064e-47	C
AT3G14310	1.91767e-51	3.28753	0.99	0.572	1.27698e-47	C
AT2G18040	2.19411e-51	1.49127	1	0.989	1.46106e-47	C
AT5G11520	2.23473e-51	1.63608	1	0.992	1.48811e-47	C
AT1G56340	2.31193e-51	2.04374	1	0.98	1.53951e-47	C
AT5G24990	2.53612e-51	1.65767	0.99	0.532	1.6888e-47	C
AT3G56020	2.61178e-51	1.3368	1	1	1.73918e-47	C
AT4G13930	3.59023e-51	1.81226	1	0.935	2.39074e-47	C
AT1G58380	4.04007e-51	1.39376	1	0.985	2.69028e-47	C
AT2G23930	5.13031e-51	1.18021	1	0.998	3.41627e-47	C
AT5G15200	7.25948e-51	0.853832	1	1	4.83408e-47	C
AT5G27330	7.36758e-51	1.91531	0.99	0.518	4.90607e-47	C
AT3G11940	7.72468e-51	0.747157	1	1	5.14386e-47	C
AT4G33680	7.7322e-51	1.78595	1	0.925	5.14887e-47	C
AT5G63980	7.8464e-51	2.22125	0.98	0.476	5.22492e-47	C
AT3G62120	7.95596e-51	1.82223	1	0.883	5.29787e-47	C
AT2G31725	8.87636e-51	1.51708	0.98	0.38	5.91077e-47	C
AT5G27850	1.00311e-50	1.04261	1	1	6.67972e-47	C
AT5G26280	1.21951e-50	1.68403	0.908	0.242	8.12072e-47	C
AT5G56670	1.25129e-50	1.2941	1	1	8.33232e-47	C
AT5G56260	1.30103e-50	1.73211	1	0.977	8.66358e-47	C
AT2G47930	1.97561e-50	1.77298	0.99	0.533	1.31556e-46	C
AT2G38810	1.99739e-50	1.83435	1	0.706	1.33006e-46	C
AT1G55205	2.02624e-50	1.59998	0.99	0.468	1.34927e-46	C
AT2G40940	2.57451e-50	1.34963	0.929	0.264	1.71437e-46	C
AT3G42670	3.38849e-50	1.30815	0.959	0.296	2.25639e-46	C
AT4G09800	4.35395e-50	0.945963	1	1	2.89929e-46	C
AT5G28840	4.43876e-50	1.44999	1	0.997	2.95577e-46	C
AT2G16600	5.26636e-50	1.10844	1	1	3.50687e-46	C
AT5G56030	5.61524e-50	1.25308	1	1	3.73919e-46	C
AT5G42110	6.4615e-50	1.75651	0.99	0.623	4.30271e-46	C
AT1G01140	6.93888e-50	1.82244	0.898	0.27	4.6206e-46	C
AT1G07070	7.21921e-50	1.9996	1	0.772	4.80727e-46	C
AT5G02450	7.87877e-50	1.09573	1	1	5.24647e-46	C
AT3G54110	1.01096e-49	1.78693	1	0.958	6.73196e-46	C
AT1G22840	1.02392e-49	1.55443	1	0.998	6.81827e-46	C
AT5G17630	1.04074e-49	1.9195	0.949	0.416	6.9303e-46	C
AT4G34265	1.0965e-49	1.47948	1	0.937	7.3016e-46	C
AT2G18990	1.10493e-49	1.52081	0.969	0.378	7.35773e-46	C
AT5G25460	1.10966e-49	2.22048	1	0.935	7.38925e-46	C
AT1G17020	1.11927e-49	2.48527	0.98	0.533	7.45319e-46	C
AT4G34555	1.41144e-49	1.30987	1	0.989	9.39876e-46	C
AT5G02050	1.56058e-49	1.27472	1	0.995	1.03919e-45	C
AT2G22230	1.77255e-49	1.21743	0.908	0.26	1.18034e-45	C
AT3G14415	2.26248e-49	1.49784	1	1	1.50658e-45	C
AT3G13580	2.34414e-49	1.38318	1	0.994	1.56097e-45	C
AT3G52930	2.49072e-49	2.01409	1	0.982	1.65857e-45	C
AT2G40010	2.71974e-49	1.32118	0.959	0.309	1.81108e-45	C
AT1G04410	3.05273e-49	1.14784	1	1	2.03281e-45	C
AT4G29350	3.23341e-49	1.07729	1	1	2.15313e-45	C
AT4G31985	3.47126e-49	1.003	1	1	2.31151e-45	C
AT3G43810	3.98009e-49	1.81317	1	0.868	2.65034e-45	C
AT5G14570	3.98663e-49	1.74603	1	0.791	2.6547e-45	C
AT5G46430	5.58752e-49	0.949751	1	1	3.72073e-45	C
AT3G62530	5.78659e-49	1.61137	1	0.923	3.85329e-45	C
AT3G56490	6.85061e-49	1.52915	1	0.979	4.56182e-45	C
AT5G08260	7.37351e-49	2.11953	1	0.875	4.91002e-45	C
AT3G25220	8.74179e-49	1.55322	1	0.931	5.82116e-45	C
AT5G26710	8.89004e-49	1.37945	1	0.926	5.91988e-45	C
AT1G41830	9.35947e-49	1.11432	0.806	0.155	6.23247e-45	C
AT3G06320	9.47643e-49	1.55313	1	0.92	6.31036e-45	C
AT5G62350	1.2008e-48	1.57991	1	0.965	7.99612e-45	C
AT1G14980	1.25474e-48	0.918781	1	1	8.35532e-45	C
AT1G28510	1.4939e-48	1.46802	0.939	0.336	9.94791e-45	C
AT1G60640	1.56802e-48	1.31197	1	0.986	1.04415e-44	C
AT3G23730	1.89597e-48	2.46179	0.898	0.284	1.26253e-44	C
AT1G14810	2.3136e-48	1.70351	1	0.935	1.54062e-44	C
AT5G62300	3.10288e-48	0.984307	1	1	2.06621e-44	C
AT5G56680	3.25519e-48	1.3313	1	0.95	2.16763e-44	C
AT3G02050	3.37815e-48	1.48746	1	0.583	2.24951e-44	C
AT1G10200	3.70259e-48	1.39286	0.939	0.321	2.46555e-44	C
AT3G43980	5.22384e-48	1.53261	1	0.974	3.47855e-44	C
AT4G32460	5.65907e-48	3.33655	0.939	0.419	3.76837e-44	C
AT2G32220	5.66786e-48	1.51275	1	0.902	3.77423e-44	C
AT5G15320	8.44624e-48	1.72471	1	0.955	5.62435e-44	C
AT5G12950	1.07609e-47	2.70152	0.99	0.565	7.16568e-44	C
AT5G27820	1.17413e-47	1.62513	1	0.515	7.8185e-44	C
AT3G07110	1.20599e-47	1.08701	1	1	8.03071e-44	C
AT4G35100	1.25968e-47	1.89538	0.99	0.952	8.38819e-44	C
AT3G18740	1.32306e-47	0.7785	1	1	8.81023e-44	C
AT3G48700	1.54399e-47	0.646714	0.684	0.087	1.02814e-43	C
AT1G34030	1.62183e-47	1.04839	1	1	1.07998e-43	C
AT2G47510	2.1942e-47	1.99608	0.99	0.761	1.46112e-43	C
AT3G63130	2.40203e-47	1.59669	0.99	0.86	1.59951e-43	C
AT3G23830	2.41384e-47	1.15524	1	0.995	1.60737e-43	C
AT3G58660	2.46302e-47	1.21367	1	0.985	1.64012e-43	C
AT2G37600	2.92917e-47	1.24985	1	0.998	1.95053e-43	C
AT5G10240	3.60604e-47	1.58539	1	0.622	2.40126e-43	C
AT2G32060	4.98638e-47	0.833326	1	1	3.32043e-43	C
AT4G08520	5.69839e-47	1.75273	0.99	0.604	3.79456e-43	C
AT5G07090	7.28705e-47	0.767349	1	1	4.85245e-43	C
AT3G06040	9.09253e-47	1.35066	1	0.932	6.05472e-43	C
AT5G50810	9.68241e-47	1.09868	1	0.995	6.44751e-43	C
AT1G64090	1.03621e-46	1.69718	0.99	0.884	6.90013e-43	C
AT1G09210	1.2216e-46	2.3201	0.99	0.859	8.13462e-43	C
AT1G16520	1.24177e-46	1.46949	0.888	0.288	8.26893e-43	C
AT3G61070	1.30415e-46	1.25551	1	0.988	8.68431e-43	C
AT5G01600	1.31062e-46	1.76553	0.99	0.904	8.72739e-43	C
AT1G21090	1.85635e-46	1.44666	0.969	0.404	1.23615e-42	C
AT2G16500	2.21374e-46	1.673	0.969	0.437	1.47413e-42	C
AT4G12880	2.89731e-46	1.6514	0.898	0.308	1.92932e-42	C
AT5G02960	3.4172e-46	0.801749	1	1	2.27551e-42	C
AT3G44750	3.59163e-46	0.958256	1	1	2.39167e-42	C
AT4G16720	3.98925e-46	0.777115	1	1	2.65644e-42	C
AT5G60390	4.40893e-46	0.93138	1	1	2.93591e-42	C
AT1G44100	4.53735e-46	1.64731	1	0.641	3.02142e-42	C
AT2G40660	4.69963e-46	1.24678	1	0.979	3.12948e-42	C
AT4G30340	4.89756e-46	1.25447	0.959	0.35	3.26128e-42	C
AT2G19680	5.19793e-46	1.66855	0.99	0.683	3.4613e-42	C
AT5G23900	5.33425e-46	0.852329	1	1	3.55208e-42	C
AT3G47370	5.41792e-46	0.862896	1	1	3.60779e-42	C
AT3G46040	5.59267e-46	0.908884	1	1	3.72416e-42	C
AT5G47210	8.88106e-46	0.652219	1	1	5.9139e-42	C
AT5G11880	1.51069e-45	1.33295	1	0.923	1.00597e-41	C
AT5G43830	1.66129e-45	2.20957	0.908	0.347	1.10626e-41	C
AT5G07460	1.68612e-45	1.69285	1	0.794	1.12279e-41	C
AT4G30010	1.91709e-45	1.09612	1	0.992	1.27659e-41	C
AT5G40770	2.15049e-45	0.918944	1	1	1.43201e-41	C
AT1G02780	2.22419e-45	0.66567	1	1	1.48109e-41	C
AT3G01120	2.50336e-45	1.08031	1	0.991	1.66698e-41	C
AT3G55010	3.28185e-45	1.39186	1	0.872	2.18538e-41	C
AT5G56010	3.29439e-45	1.28482	1	1	2.19374e-41	C
AT4G04640	3.98168e-45	0.690959	0.755	0.146	2.6514e-41	C
AT3G09630	5.27433e-45	0.615582	1	1	3.51218e-41	C
AT3G49010	6.31117e-45	0.894437	1	1	4.20261e-41	C
AT1G52930	6.77365e-45	1.20224	1	0.977	4.51057e-41	C
AT1G48230	7.47117e-45	1.3814	0.959	0.383	4.97505e-41	C
AT3G02230	7.91553e-45	2.02701	0.99	0.569	5.27095e-41	C
AT4G27720	9.06919e-45	1.33096	0.908	0.297	6.03917e-41	C
AT4G18440	1.01404e-44	1.43245	1	0.881	6.75247e-41	C
AT1G80750	1.01865e-44	1.14419	1	0.998	6.78317e-41	C
AT3G54640	1.10616e-44	1.92543	0.969	0.674	7.36595e-41	C
AT5G67220	1.16734e-44	1.35975	1	0.92	7.77332e-41	C
AT1G27330	1.22592e-44	1.40463	1	0.947	8.16343e-41	C
AT3G53020	1.23387e-44	0.677417	1	1	8.21633e-41	C
AT5G40650	1.49686e-44	1.57256	0.939	0.446	9.96761e-41	C
AT4G05400	1.51896e-44	1.27909	1	0.832	1.01148e-40	C
AT2G40200	1.82363e-44	1.65759	0.99	0.542	1.21435e-40	C
AT1G55740	1.83597e-44	1.87239	1	0.74	1.22257e-40	C
AT3G16420	1.85261e-44	3.2573	0.837	0.225	1.23365e-40	C
AT4G39280	1.87451e-44	1.22597	1	0.913	1.24823e-40	C
AT1G44835	1.90496e-44	1.52366	1	0.641	1.26851e-40	C
AT3G62400	2.24883e-44	1.49083	0.99	0.913	1.4975e-40	C
AT4G23885	2.3691e-44	1.31566	0.99	0.88	1.57758e-40	C
AT2G41950	2.78598e-44	1.49491	0.99	0.517	1.85518e-40	C
AT1G54030	3.19655e-44	1.05628	1	0.995	2.12858e-40	C
AT4G05390	3.36447e-44	1.43277	1	0.806	2.2404e-40	C
AT5G46290	3.48197e-44	1.71596	0.949	0.471	2.31865e-40	C
AT5G43700	3.6415e-44	1.39928	0.99	0.572	2.42487e-40	C
AT5G08690	6.99793e-44	1.18458	1	0.997	4.65992e-40	C
AT4G30220	7.45249e-44	1.01691	1	0.997	4.96261e-40	C
AT1G47260	8.36204e-44	1.46483	1	0.952	5.56828e-40	C
AT5G42020	8.46036e-44	1.63387	1	0.982	5.63375e-40	C
AT1G78300	9.51314e-44	1.58717	0.98	0.781	6.3348e-40	C
AT2G40290	1.08807e-43	1.60214	1	0.851	7.24544e-40	C
AT4G24920	1.19289e-43	1.67833	1	0.806	7.94347e-40	C
AT3G53480	1.91443e-43	1.54544	0.898	0.315	1.27482e-39	C
AT2G45790	2.07811e-43	1.89828	0.959	0.47	1.38381e-39	C
AT5G55280	2.11047e-43	1.5091	0.98	0.719	1.40536e-39	C
AT2G25980	2.26477e-43	1.16333	0.857	0.215	1.50811e-39	C
AT2G20420	2.42827e-43	1.21504	1	0.983	1.61699e-39	C
AT2G43110	2.5302e-43	1.47822	1	0.85	1.68486e-39	C
AT1G24510	2.54385e-43	0.909157	1	0.997	1.69395e-39	C
AT1G29880	2.5611e-43	1.14688	1	0.952	1.70543e-39	C
AT3G48730	2.57144e-43	1.8107	0.949	0.449	1.71232e-39	C
AT1G29980	2.77988e-43	1.49508	1	0.869	1.85112e-39	C
AT3G51160	3.06203e-43	1.44274	0.98	0.471	2.03901e-39	C
AT2G41650	3.12239e-43	1.41282	1	0.986	2.0792e-39	C
AT2G32720	4.32772e-43	1.43306	0.908	0.36	2.88183e-39	C
AT2G40220	4.54129e-43	1.56116	1	0.941	3.02405e-39	C
AT3G49910	4.90509e-43	0.632517	1	1	3.2663e-39	C
AT2G45860	5.41903e-43	1.13099	1	0.923	3.60853e-39	C
AT4G09000	5.75062e-43	1.12264	1	0.983	3.82934e-39	C
AT3G52580	6.44411e-43	0.796863	1	1	4.29113e-39	C
AT2G18110	6.52392e-43	0.963897	1	0.991	4.34428e-39	C
AT1G20950	6.60606e-43	1.4923	0.969	0.536	4.39897e-39	C
AT5G60960	6.62067e-43	1.1386	1	0.961	4.40871e-39	C
AT4G35000	7.03268e-43	1.33796	1	0.988	4.68306e-39	C
AT1G31660	7.1588e-43	1.21809	1	0.937	4.76704e-39	C
AT1G55490	7.34278e-43	1.53531	1	0.982	4.88956e-39	C
AT3G27230	1.36982e-42	1.45324	0.969	0.61	9.12164e-39	C
AT1G68590	1.38615e-42	2.11259	0.939	0.497	9.23036e-39	C
AT1G27970	1.43826e-42	1.43571	1	0.946	9.57739e-39	C
AT4G35850	1.44719e-42	1.05426	1	0.977	9.63682e-39	C
AT1G80460	1.90981e-42	1.81523	0.969	0.662	1.27174e-38	C
AT5G27770	2.00367e-42	0.911822	1	1	1.33425e-38	C
AT2G44120	2.04575e-42	1.02446	1	1	1.36227e-38	C
AT4G30620	2.09763e-42	1.53786	0.99	0.638	1.39681e-38	C
AT3G14220	2.15486e-42	1.20052	1	0.961	1.43492e-38	C
AT5G27470	2.42522e-42	1.33125	0.99	0.898	1.61495e-38	C
AT5G66985	2.69971e-42	0.980759	0.867	0.218	1.79774e-38	C
AT5G20500	3.06311e-42	1.64271	1	0.92	2.03973e-38	C
AT4G37430	3.56208e-42	1.49831	0.99	0.626	2.37199e-38	C
AT2G42710	4.42819e-42	1.31248	1	0.809	2.94873e-38	C
AT1G31860	4.96904e-42	1.40981	0.99	0.602	3.30888e-38	C
AT4G36420	5.41518e-42	1.18278	1	0.961	3.60597e-38	C
AT2G35605	6.30038e-42	1.2067	1	0.946	4.19542e-38	C
AT5G48580	7.23781e-42	1.50139	0.98	0.908	4.81966e-38	C
AT4G16141	7.43949e-42	1.27851	0.99	0.904	4.95395e-38	C
AT1G77750	9.08913e-42	1.6453	0.98	0.55	6.05245e-38	C
AT1G51070	1.0726e-41	1.47947	0.959	0.512	7.14242e-38	C
AT5G48300	1.09147e-41	1.48998	1	0.775	7.26809e-38	C
AT1G80270	1.11343e-41	1.09921	1	0.968	7.41435e-38	C
AT3G62870	1.13426e-41	0.876982	1	1	7.55303e-38	C
AT2G45740	1.16861e-41	1.15089	1	0.979	7.78175e-38	C
AT4G02230	1.94327e-41	0.895625	1	1	1.29402e-37	C
AT4G37660	2.06282e-41	1.55593	0.969	0.635	1.37363e-37	C
AT5G54900	2.10548e-41	1.16683	1	0.998	1.40204e-37	C
AT5G03300	2.12258e-41	1.32592	1	0.97	1.41342e-37	C
AT5G63150	2.43015e-41	1.37428	0.98	0.718	1.61824e-37	C
AT3G55410	2.57688e-41	1.64409	0.98	0.625	1.71595e-37	C
AT2G36530	2.8778e-41	0.869774	1	1	1.91633e-37	C
AT4G39880	3.05194e-41	1.20996	1	0.89	2.03229e-37	C
AT2G37790	3.19231e-41	1.37291	0.867	0.3	2.12576e-37	C
AT2G45070	3.30939e-41	1.30074	1	0.998	2.20372e-37	C
AT4G18100	3.44725e-41	0.750472	1	1	2.29553e-37	C
AT3G05060	3.64318e-41	1.03586	1	0.998	2.42599e-37	C
AT2G40590	4.23239e-41	1.21712	1	0.98	2.81835e-37	C
AT3G12390	4.57786e-41	0.700269	1	1	3.0484e-37	C
AT3G02410	4.88976e-41	1.13009	1	0.887	3.25609e-37	C
AT3G27380	5.20209e-41	1.60091	0.99	0.793	3.46407e-37	C
AT2G27190	5.51111e-41	1.54589	0.969	0.523	3.66985e-37	C
AT2G24150	5.59621e-41	1.22226	1	0.649	3.72652e-37	C
AT1G54270	6.13761e-41	1.02098	1	1	4.08703e-37	C
AT4G38970	6.49701e-41	1.1037	0.827	0.216	4.32636e-37	C
AT5G08300	7.15472e-41	1.33968	1	0.932	4.76432e-37	C
AT3G19790	7.69273e-41	1.35333	0.969	0.541	5.12259e-37	C
AT3G53870	7.83171e-41	0.607139	1	1	5.21514e-37	C
AT3G47833	8.27507e-41	1.20853	1	0.925	5.51037e-37	C
AT1G47128	8.2853e-41	2.09562	0.796	0.198	5.51718e-37	C
AT1G62570	8.9509e-41	0.651174	0.49	0.047	5.96041e-37	C
AT3G46940	9.30491e-41	0.891361	0.806	0.2	6.19614e-37	C
AT2G39970	9.62329e-41	1.04262	1	0.98	6.40815e-37	C
AT1G47278	9.81938e-41	1.22049	1	0.932	6.53873e-37	C
AT3G17820	1.32915e-40	1.03792	1	0.995	8.8508e-37	C
AT5G11740	1.36254e-40	1.45552	1	0.943	9.07315e-37	C
AT5G24300	1.61072e-40	1.27328	0.99	0.824	1.07258e-36	C
AT1G12090	1.62492e-40	2.4115	0.684	0.144	1.08203e-36	C
AT2G42770	1.81626e-40	1.13716	0.918	0.335	1.20944e-36	C
AT4G14420	1.98629e-40	1.37192	1	0.923	1.32267e-36	C
AT3G23990	2.30362e-40	0.75282	1	0.997	1.53398e-36	C
AT1G80340	2.32766e-40	0.759159	0.663	0.105	1.54999e-36	C
AT2G24590	2.45409e-40	1.70675	0.969	0.551	1.63418e-36	C
AT2G26500	2.64665e-40	1.09656	0.827	0.246	1.7624e-36	C
AT1G25520	2.76391e-40	1.3004	0.99	0.722	1.84049e-36	C
AT3G61100	3.1205e-40	1.31464	0.969	0.547	2.07794e-36	C
AT3G27740	3.12251e-40	0.977412	1	0.982	2.07928e-36	C
AT5G17770	3.12477e-40	1.26025	1	0.926	2.08078e-36	C
AT2G05990	3.70615e-40	1.77392	0.969	0.548	2.46793e-36	C
AT2G22100	3.80829e-40	1.23787	0.99	0.58	2.53594e-36	C
AT1G18480	3.94724e-40	1.26929	0.98	0.517	2.62847e-36	C
AT1G21740	4.05476e-40	1.03468	0.918	0.306	2.70007e-36	C
AT5G27430	4.14776e-40	1.56226	1	0.703	2.76199e-36	C
AT1G64880	4.73305e-40	1.07122	1	0.991	3.15174e-36	C
AT3G23325	4.81315e-40	1.15193	1	0.787	3.20507e-36	C
AT1G78040	5.41055e-40	1.26391	1	0.997	3.60289e-36	C
AT2G28470	5.61438e-40	1.25057	0.765	0.179	3.73862e-36	C
AT5G17870	6.00333e-40	1.69447	0.99	0.89	3.99762e-36	C
AT3G55440	6.03619e-40	1.48214	1	0.983	4.0195e-36	C
AT3G49720	6.18342e-40	1.51973	0.99	0.776	4.11754e-36	C
AT1G26740	6.81843e-40	1.15605	1	0.95	4.5404e-36	C
AT1G64490	8.06717e-40	1.17702	1	0.863	5.37193e-36	C
AT1G10030	8.09026e-40	1.33849	0.949	0.423	5.3873e-36	C
AT5G20060	8.26789e-40	1.62917	0.969	0.527	5.50559e-36	C
AT3G55340	8.33628e-40	1.21681	0.99	0.913	5.55113e-36	C
AT3G13930	8.36832e-40	1.17256	0.98	0.929	5.57246e-36	C
AT2G20610	8.90344e-40	1.65102	0.99	0.863	5.9288e-36	C
AT5G19760	1.07704e-39	1.09987	1	0.995	7.17198e-36	C
AT5G02610	1.11394e-39	0.816481	1	1	7.41772e-36	C
AT2G33255	1.15529e-39	1.28439	0.908	0.384	7.69307e-36	C
AT5G44650	1.66113e-39	1.58223	0.908	0.444	1.10614e-35	C
AT5G20160	1.74206e-39	0.847094	1	1	1.16004e-35	C
AT1G09690	1.82188e-39	0.765023	1	1	1.21319e-35	C
AT2G46170	2.56614e-39	1.30024	0.98	0.505	1.70879e-35	C
AT1G26260	2.92596e-39	1.1122	0.959	0.354	1.9484e-35	C
AT5G62270	3.07214e-39	1.17504	1	0.806	2.04574e-35	C
AT4G36250	4.34808e-39	1.17433	0.99	0.926	2.89539e-35	C
AT3G52730	4.81065e-39	1.12724	1	0.994	3.20341e-35	C
AT5G46580	5.22094e-39	1.43449	0.99	0.691	3.47663e-35	C
AT5G05370	5.63583e-39	1.66003	0.969	0.811	3.7529e-35	C
AT1G26340	6.42788e-39	1.31993	0.98	0.761	4.28033e-35	C
AT3G15357	7.23161e-39	1.06913	1	0.988	4.81553e-35	C
AT3G57450	7.33528e-39	1.61591	1	0.713	4.88457e-35	C
AT5G11750	8.38639e-39	1.1968	1	0.736	5.5845e-35	C
AT1G42480	8.41534e-39	1.33274	0.98	0.505	5.60378e-35	C
AT2G29530	9.81668e-39	1.24723	1	0.944	6.53693e-35	C
AT1G36310	1.10517e-38	1.02498	1	0.889	7.35935e-35	C
AT4G15802	1.22632e-38	1.23132	1	0.958	8.16607e-35	C
AT2G20270	1.25238e-38	1.23143	0.959	0.461	8.33962e-35	C
AT4G34700	1.26447e-38	1.06222	1	0.997	8.42011e-35	C
AT5G53045	1.33443e-38	1.2219	0.99	0.536	8.88594e-35	C
AT5G50370	1.70179e-38	1.68635	0.959	0.661	1.13323e-34	C
AT2G19730	1.71757e-38	0.758015	1	1	1.14373e-34	C
AT1G07140	2.25027e-38	0.847705	1	0.997	1.49845e-34	C
AT5G09770	2.29569e-38	0.980542	1	0.982	1.5287e-34	C
AT4G36180	2.35466e-38	1.22975	0.98	0.518	1.56797e-34	C
AT5G51550	2.40533e-38	1.87803	0.99	0.691	1.60171e-34	C
AT3G57560	2.69415e-38	1.12778	0.969	0.465	1.79404e-34	C
AT3G26780	2.90657e-38	1.27037	0.99	0.728	1.93549e-34	C
AT5G45920	2.9774e-38	1.21375	0.99	0.683	1.98265e-34	C
AT4G29480	3.12755e-38	1.28159	1	0.958	2.08264e-34	C
AT4G12420	3.76583e-38	1.58274	0.816	0.297	2.50766e-34	C
AT1G31817	3.90739e-38	1.08196	1	0.902	2.60193e-34	C
AT1G26750	4.66891e-38	1.36694	0.969	0.707	3.10903e-34	C
AT2G01290	5.25868e-38	1.26535	1	0.754	3.50176e-34	C
AT2G22425	5.5618e-38	1.1064	1	0.926	3.7036e-34	C
AT4G30660	5.58014e-38	1.27171	1	0.944	3.71581e-34	C
AT5G58420	5.5839e-38	0.72786	1	1	3.71832e-34	C
AT5G28500	6.05476e-38	1.80795	0.918	0.438	4.03186e-34	C
AT1G25260	6.10519e-38	0.95959	1	1	4.06545e-34	C
AT3G28860	6.42017e-38	1.36251	0.969	0.766	4.27519e-34	C
AT1G54580	6.43536e-38	1.32417	0.99	0.901	4.2853e-34	C
AT4G08390	6.55393e-38	1.05752	1	0.962	4.36426e-34	C
AT1G56045	7.12428e-38	0.957785	1	1	4.74406e-34	C
AT2G46420	7.29307e-38	1.2554	1	0.733	4.85646e-34	C
AT5G08670	7.36916e-38	0.871651	1	1	4.90713e-34	C
AT4G38210	7.4987e-38	1.30681	0.99	0.586	4.99339e-34	C
AT4G27090	8.30106e-38	0.704741	1	1	5.52768e-34	C
AT1G20430	9.05412e-38	1.09533	1	0.926	6.02914e-34	C
AT1G29310	9.74727e-38	1.36333	0.898	0.386	6.49071e-34	C
AT4G34570	9.87665e-38	1.08821	0.939	0.362	6.57686e-34	C
AT5G47455	1.00839e-37	1.11972	0.98	0.908	6.71485e-34	C
AT4G31790	1.01276e-37	1.1218	0.98	0.814	6.74398e-34	C
AT2G20515	1.06026e-37	1.15169	0.98	0.59	7.0603e-34	C
AT3G63120	1.16727e-37	1.14654	0.939	0.483	7.77288e-34	C
AT1G01090	1.21868e-37	1.22014	0.99	0.731	8.11521e-34	C
AT2G29180	1.29984e-37	1.23161	0.878	0.345	8.65562e-34	C
AT2G46820	1.42238e-37	1.03574	0.99	0.932	9.47164e-34	C
AT4G16660	1.49903e-37	1.31906	0.98	0.511	9.98203e-34	C
AT5G11640	1.60091e-37	1.10246	0.99	0.5	1.06605e-33	C
AT2G02130	1.67146e-37	2.25703	0.837	0.296	1.11303e-33	C
AT5G16290	1.7622e-37	1.22722	0.918	0.449	1.17345e-33	C
AT2G37270	2.0299e-37	0.691467	1	0.998	1.35171e-33	C
AT1G33240	2.1273e-37	0.82996	0.786	0.182	1.41657e-33	C
AT3G55400	2.37511e-37	1.14291	1	0.707	1.58159e-33	C
AT2G24050	2.44227e-37	1.22089	0.99	0.917	1.62631e-33	C
AT5G19750	2.51333e-37	1.31406	0.99	0.776	1.67363e-33	C
AT5G08160	2.56491e-37	1.30966	0.949	0.474	1.70797e-33	C
AT3G09820	2.62061e-37	1.34565	1	0.95	1.74506e-33	C
AT5G35620	2.8857e-37	0.814178	1	0.997	1.92158e-33	C
AT1G30630	3.05935e-37	1.31815	0.99	0.916	2.03722e-33	C
AT5G63310	3.29408e-37	1.49261	0.98	0.947	2.19353e-33	C
AT3G46560	3.63702e-37	0.881365	1	1	2.42189e-33	C
AT1G64220	3.68021e-37	1.19771	0.959	0.554	2.45065e-33	C
AT1G13270	3.82293e-37	1.5073	0.98	0.632	2.54569e-33	C
AT5G65640	4.21049e-37	1.17696	0.908	0.357	2.80376e-33	C
AT5G44710	4.55897e-37	1.14066	0.99	0.85	3.03582e-33	C
AT4G26210	4.57358e-37	1.13394	1	0.964	3.04555e-33	C
AT1G55900	4.76845e-37	1.11298	1	0.911	3.17531e-33	C
AT1G64650	5.03843e-37	1.33811	0.969	0.646	3.35509e-33	C
AT4G36930	5.70008e-37	1.24049	0.929	0.44	3.79568e-33	C
AT1G48830	7.49237e-37	0.5951	1	1	4.98917e-33	C
AT3G19130	8.10091e-37	0.827492	1	0.998	5.3944e-33	C
AT1G79150	8.53608e-37	1.02254	1	0.974	5.68418e-33	C
AT2G40380	8.94313e-37	1.18715	0.99	0.673	5.95523e-33	C
AT4G29430	9.00265e-37	1.23527	0.969	0.674	5.99486e-33	C
AT5G57490	1.07821e-36	0.998127	1	0.961	7.17982e-33	C
AT2G25870	1.0968e-36	1.53181	0.99	0.629	7.30359e-33	C
AT2G20360	1.20555e-36	1.22171	1	0.98	8.02778e-33	C
AT2G19385	1.26049e-36	1.19727	0.99	0.716	8.39361e-33	C
AT3G52960	1.27453e-36	1.18479	1	0.985	8.48712e-33	C
AT5G16390	1.28524e-36	1.38464	0.908	0.45	8.5584e-33	C
AT3G09200	1.30419e-36	0.762075	1	1	8.68459e-33	C
AT2G46330	1.30624e-36	1.554	0.949	0.635	8.69827e-33	C
AT3G03960	1.54837e-36	0.81064	1	0.995	1.03106e-32	C
AT5G47320	1.58674e-36	0.906688	1	0.973	1.05661e-32	C
AT4G34260	1.61612e-36	1.8207	0.908	0.459	1.07617e-32	C
AT3G50340	1.67254e-36	1.00634	0.908	0.3	1.11375e-32	C
AT3G20330	2.0517e-36	1.00481	0.99	0.823	1.36622e-32	C
AT2G21870	2.12307e-36	0.972537	1	0.995	1.41375e-32	C
AT2G19720	2.23745e-36	1.00026	0.939	0.366	1.48992e-32	C
AT2G35520	2.71194e-36	1.22254	0.929	0.389	1.80588e-32	C
AT1G71960	2.87569e-36	0.983309	0.867	0.288	1.91492e-32	C
AT4G25315	3.0856e-36	1.08933	0.908	0.39	2.0547e-32	C
AT5G11630	3.15049e-36	1.09923	1	0.769	2.09791e-32	C
AT2G28900	3.81028e-36	1.35263	0.99	0.74	2.53727e-32	C
AT5G41970	3.95213e-36	1.01148	1	0.985	2.63173e-32	C
AT3G15710	4.10581e-36	1.05418	0.898	0.305	2.73406e-32	C
AT5G49910	5.21434e-36	1.57893	1	0.863	3.47223e-32	C
AT3G49240	5.34134e-36	1.01393	1	0.893	3.5568e-32	C
AT3G59760	6.01369e-36	1.78052	0.888	0.401	4.00452e-32	C
AT5G57170	6.33987e-36	1.08864	0.939	0.416	4.22172e-32	C
AT3G49680	6.56557e-36	1.13706	0.99	0.863	4.37201e-32	C
AT3G59540	7.32036e-36	0.78349	1	1	4.87463e-32	C
AT4G14320	7.48475e-36	0.594192	1	1	4.98409e-32	C
AT5G55480	8.30214e-36	1.03118	0.959	0.401	5.5284e-32	C
AT1G10630	8.55033e-36	1.45848	0.949	0.616	5.69366e-32	C
AT5G55920	9.98218e-36	0.891424	1	0.997	6.64713e-32	C
AT1G03110	1.08856e-35	1.16911	0.98	0.486	7.24873e-32	C
AT2G32920	1.19267e-35	1.17787	0.99	0.929	7.94201e-32	C
AT3G11170	1.19421e-35	1.44274	0.969	0.629	7.95227e-32	C
AT4G22380	1.2407e-35	1.03078	1	0.947	8.26184e-32	C
AT5G16130	1.51734e-35	0.729769	1	1	1.01039e-31	C
AT5G45590	1.58961e-35	1.26632	0.99	0.655	1.05852e-31	C
AT1G43710	1.8871e-35	1.06706	1	0.932	1.25662e-31	C
AT3G57520	2.2492e-35	1.69309	1	0.898	1.49774e-31	C
AT2G24020	2.29445e-35	1.27116	0.99	0.916	1.52788e-31	C
AT5G15650	2.32503e-35	1.44109	1	0.904	1.54824e-31	C
AT3G15640	2.33329e-35	1.01652	0.99	0.979	1.55374e-31	C
AT4G16410	2.36716e-35	1.27707	0.786	0.237	1.57629e-31	C
AT3G52390	2.47614e-35	1.22001	0.888	0.384	1.64886e-31	C
AT5G10920	2.75458e-35	1.29239	0.99	0.671	1.83428e-31	C
AT1G61870	3.2353e-35	0.918593	1	0.962	2.15439e-31	C
AT5G41010	3.83196e-35	0.822538	1	0.988	2.5517e-31	C
AT5G49810	3.94843e-35	1.24662	0.98	0.676	2.62926e-31	C
AT5G44700	4.4114e-35	1.08635	0.959	0.455	2.93755e-31	C
AT1G58360	6.01071e-35	0.993337	1	0.988	4.00253e-31	C
AT5G14920	6.20368e-35	1.28328	1	0.833	4.13103e-31	C
AT5G13450	6.43336e-35	0.895046	1	0.992	4.28397e-31	C
AT1G17650	6.62715e-35	1.31203	0.929	0.473	4.41302e-31	C
AT4G35260	7.44064e-35	1.03905	1	0.872	4.95472e-31	C
AT5G51120	7.46289e-35	0.969716	0.99	0.946	4.96954e-31	C
AT4G34710	8.44945e-35	2.24778	0.969	0.622	5.62649e-31	C
AT5G10560	9.05254e-35	1.05498	0.867	0.309	6.02809e-31	C
AT5G48500	1.03092e-34	1.18367	0.908	0.378	6.8649e-31	C
AT5G56000	1.10974e-34	1.06777	1	0.872	7.38973e-31	C
AT1G75330	1.43165e-34	0.927492	1	0.991	9.53335e-31	C
AT5G16440	1.50339e-34	1.19947	0.959	0.533	1.00111e-30	C
AT4G29210	1.57042e-34	1.3117	0.908	0.459	1.04574e-30	C
AT3G17300	1.57535e-34	1.04227	1	0.859	1.04902e-30	C
AT3G02650	1.60841e-34	0.974783	0.99	0.821	1.07104e-30	C
AT3G55170	1.61816e-34	0.796565	1	0.995	1.07753e-30	C
AT4G17600	1.70019e-34	1.47156	0.888	0.405	1.13216e-30	C
AT5G61310	1.70658e-34	1.03803	1	0.98	1.13641e-30	C
AT4G39150	1.75557e-34	0.96197	0.837	0.273	1.16903e-30	C
AT4G39860	1.85909e-34	1.19333	0.98	0.758	1.23797e-30	C
AT1G22270	2.07538e-34	0.882837	1	0.983	1.382e-30	C
AT5G05690	2.08108e-34	1.24073	0.969	0.59	1.38579e-30	C
AT5G23860	2.14208e-34	0.754865	0.816	0.213	1.42641e-30	C
AT2G03420	2.25083e-34	0.881409	0.806	0.224	1.49883e-30	C
AT3G27830	2.6796e-34	1.56686	0.939	0.515	1.78434e-30	C
AT5G02500	3.15797e-34	1.0401	1	1	2.10289e-30	C
AT1G27680	4.15479e-34	1.36578	0.969	0.674	2.76667e-30	C
AT2G36880	4.33672e-34	1.23895	0.888	0.354	2.88782e-30	C
AT3G60750	4.35498e-34	1.28482	0.99	0.809	2.89998e-30	C
AT1G53645	4.48942e-34	0.954662	0.99	0.92	2.9895e-30	C
AT1G09780	4.54248e-34	0.823141	0.673	0.144	3.02484e-30	C
AT1G21750	5.21768e-34	1.11452	1	0.982	3.47445e-30	C
AT4G16390	5.33351e-34	1.29877	0.98	0.793	3.55158e-30	C
AT4G21140	6.16957e-34	1.12194	0.959	0.509	4.10832e-30	C
AT1G29418	6.29651e-34	1.00417	1	0.985	4.19285e-30	C
AT3G10370	6.88702e-34	1.07661	0.98	0.728	4.58606e-30	C
AT3G52300	7.28566e-34	0.772124	1	1	4.85152e-30	C
AT5G65860	7.30914e-34	1.05808	0.99	0.875	4.86715e-30	C
AT1G34430	7.82392e-34	1.16141	0.959	0.505	5.20995e-30	C
AT5G41600	8.20197e-34	0.944291	0.99	0.953	5.46169e-30	C
AT1G29470	9.32339e-34	1.07392	1	0.964	6.20845e-30	C
AT2G05710	9.3677e-34	0.670682	1	1	6.23795e-30	C
AT3G25470	9.41108e-34	1.01296	0.98	0.809	6.26684e-30	C
AT5G55610	1.11499e-33	1.00581	0.99	0.731	7.4247e-30	C
AT3G04400	1.15339e-33	0.658559	1	1	7.68044e-30	C
AT5G23530	1.1539e-33	1.31442	0.898	0.428	7.68383e-30	C
AT4G34800	1.2737e-33	0.708493	0.429	0.047	8.4816e-30	C
AT2G39420	1.44258e-33	1.43959	0.98	0.902	9.60616e-30	C
AT2G29690	1.44302e-33	1.05371	0.939	0.422	9.60906e-30	C
AT5G12250	1.55658e-33	1.21597	0.98	0.556	1.03653e-29	C
AT1G30690	1.60569e-33	1.18408	0.939	0.518	1.06923e-29	C
AT1G56330	1.76839e-33	1.25086	0.99	0.926	1.17757e-29	C
AT5G48870	1.77048e-33	0.911847	1	0.982	1.17896e-29	C
AT5G55125	1.96025e-33	1.07516	0.99	0.937	1.30533e-29	C
AT1G73120	1.97367e-33	1.63869	0.969	0.818	1.31426e-29	C
AT2G47690	2.07536e-33	1.12347	0.99	0.878	1.38198e-29	C
AT4G04940	2.10141e-33	1.0139	1	0.809	1.39933e-29	C
AT4G29390	2.13364e-33	0.628088	1	1	1.42079e-29	C
AT3G60390	2.58939e-33	1.13937	0.929	0.396	1.72428e-29	C
AT3G22310	2.61437e-33	0.867867	1	0.995	1.74091e-29	C
AT5G24840	2.84959e-33	0.970941	1	0.892	1.89754e-29	C
AT4G31490	3.0834e-33	1.06555	0.99	0.691	2.05324e-29	C
AT1G75390	3.42219e-33	1.27967	1	0.727	2.27884e-29	C
AT1G47960	3.93479e-33	1.03943	0.827	0.29	2.62018e-29	C
AT5G43960	4.19898e-33	0.782073	1	0.985	2.7961e-29	C
AT3G58700	5.01017e-33	0.761083	1	0.998	3.33627e-29	C
AT5G61770	5.08557e-33	0.952551	1	0.97	3.38648e-29	C
AT2G14750	5.11245e-33	1.73252	0.949	0.622	3.40438e-29	C
AT5G61780	5.84129e-33	0.963959	0.99	0.946	3.88971e-29	C
AT1G55805	6.10274e-33	1.09316	1	0.851	4.06381e-29	C
AT3G12180	6.11167e-33	1.03893	0.939	0.556	4.06976e-29	C
AT2G19640	6.2914e-33	1.07013	0.99	0.677	4.18944e-29	C
AT4G10320	6.69549e-33	0.813706	1	0.985	4.45853e-29	C
AT3G13470	6.79681e-33	1.3807	1	0.98	4.52599e-29	C
AT5G19740	6.81283e-33	1.18061	0.969	0.617	4.53666e-29	C
AT2G18400	7.34268e-33	1.25926	1	0.808	4.88949e-29	C
AT2G41780	9.07656e-33	1.01637	0.908	0.377	6.04408e-29	C
AT3G13860	9.4809e-33	0.891882	1	0.968	6.31333e-29	C
AT4G25370	1.01222e-32	1.14926	0.98	0.895	6.74035e-29	C
AT3G27820	1.03476e-32	0.806914	1	0.983	6.89044e-29	C
AT4G34290	1.03794e-32	1.00751	1	0.98	6.91165e-29	C
AT5G19690	1.06606e-32	0.807117	1	0.983	7.09892e-29	C
AT3G27430	1.20073e-32	0.816482	1	0.995	7.99564e-29	C
AT2G17560	1.20895e-32	1.19412	0.98	0.895	8.05039e-29	C
AT5G66510	1.26265e-32	1.17439	0.969	0.902	8.40799e-29	C
AT1G43560	1.33078e-32	1.25655	0.898	0.416	8.86165e-29	C
AT5G11340	1.34516e-32	0.896894	1	0.922	8.95745e-29	C
AT4G20270	1.46249e-32	0.709439	0.796	0.206	9.73872e-29	C
AT3G49470	1.48984e-32	1.16411	1	0.956	9.92082e-29	C
AT4G27730	1.88535e-32	1.44373	0.99	0.917	1.25546e-28	C
AT3G61440	2.05771e-32	0.954091	0.99	0.797	1.37023e-28	C
AT2G30200	2.09252e-32	1.09601	0.898	0.416	1.39341e-28	C
AT5G06550	2.1044e-32	0.986692	0.99	0.773	1.40132e-28	C
AT1G13160	2.20556e-32	0.989058	1	0.77	1.46868e-28	C
AT1G14060	2.23365e-32	0.870234	1	0.977	1.48739e-28	C
AT3G18410	2.40319e-32	1.2062	0.99	0.955	1.60029e-28	C
AT1G22450	2.52602e-32	0.904405	1	0.989	1.68208e-28	C
AT1G56050	2.56034e-32	1.35345	0.878	0.432	1.70493e-28	C
AT1G60770	2.61282e-32	0.918673	1	0.826	1.73988e-28	C
AT4G39090	2.90892e-32	1.00248	1	0.982	1.93705e-28	C
AT1G54630	3.35718e-32	0.996828	1	0.949	2.23555e-28	C
AT2G31570	4.36728e-32	1.09642	0.949	0.453	2.90817e-28	C
AT2G33180	4.41517e-32	1.08036	0.908	0.378	2.94006e-28	C
AT3G18240	4.42742e-32	0.98206	0.959	0.772	2.94822e-28	C
AT3G22300	4.71493e-32	0.889447	1	0.946	3.13967e-28	C
AT4G25550	5.15634e-32	0.955972	0.99	0.89	3.43361e-28	C
AT5G20890	5.43049e-32	0.610796	1	1	3.61617e-28	C
AT1G65030	5.61257e-32	0.926172	1	0.964	3.73741e-28	C
AT1G05190	5.92818e-32	1.41849	0.98	0.908	3.94757e-28	C
AT2G38400	5.94787e-32	0.912991	0.837	0.27	3.96068e-28	C
AT2G07340	6.9337e-32	1.23041	0.969	0.769	4.61715e-28	C
AT2G37630	9.56164e-32	1.02294	0.959	0.477	6.3671e-28	C
AT3G45010	9.79212e-32	0.700538	0.551	0.092	6.52057e-28	C
AT5G08280	9.81997e-32	1.31852	0.99	0.913	6.53912e-28	C
AT2G21060	1.18834e-31	0.722213	1	0.997	7.91318e-28	C
AT3G57650	1.22854e-31	0.926774	1	0.971	8.18084e-28	C
AT2G15290	1.67503e-31	1.08023	0.98	0.791	1.1154e-27	C
AT5G53290	1.69464e-31	0.974704	0.898	0.357	1.12846e-27	C
AT1G07770	1.76786e-31	0.70373	1	1	1.17722e-27	C
AT4G16630	2.27611e-31	0.842387	1	0.974	1.51566e-27	C
AT3G59650	2.37027e-31	1.14557	0.99	0.905	1.57836e-27	C
AT2G37550	2.62088e-31	1.04232	0.939	0.5	1.74524e-27	C
AT1G49760	2.82641e-31	0.848708	1	0.997	1.8821e-27	C
AT5G62680	3.00565e-31	1.01041	0.939	0.431	2.00146e-27	C
AT2G20585	3.13868e-31	0.915894	1	0.923	2.09005e-27	C
AT4G30930	3.2638e-31	0.80279	1	0.965	2.17336e-27	C
AT2G37660	3.28773e-31	1.44666	1	0.932	2.1893e-27	C
AT4G11120	3.67221e-31	0.880237	0.98	0.923	2.44532e-27	C
AT5G44340	3.81803e-31	1.16645	1	0.953	2.54243e-27	C
AT2G24270	4.13795e-31	1.46152	0.969	0.65	2.75546e-27	C
AT3G27240	4.31237e-31	0.974223	1	0.976	2.87161e-27	C
AT4G15640	5.12509e-31	0.99089	0.99	0.763	3.4128e-27	C
AT3G03250	5.24762e-31	1.09848	0.98	0.715	3.49439e-27	C
AT1G28350	5.38862e-31	1.00891	0.98	0.602	3.58828e-27	C
AT4G36810	5.98632e-31	0.951479	0.857	0.329	3.98629e-27	C
AT3G47650	6.85566e-31	1.09828	1	0.967	4.56518e-27	C
AT2G30050	7.8399e-31	1.07343	0.98	0.677	5.22059e-27	C
AT3G21090	8.16794e-31	1.07468	1	0.767	5.43903e-27	C
AT2G29670	8.56648e-31	1.37705	0.929	0.443	5.70442e-27	C
AT1G14450	8.65916e-31	0.969325	1	0.976	5.76614e-27	C
AT2G17250	8.78667e-31	0.909688	1	0.934	5.85104e-27	C
AT1G77350	1.10366e-30	1.14196	0.959	0.683	7.34929e-27	C
AT3G24440	1.13656e-30	0.967221	0.939	0.461	7.56835e-27	C
AT2G43360	1.20309e-30	0.86074	0.857	0.311	8.01136e-27	C
AT1G28580	1.34835e-30	1.2119	0.918	0.503	8.97869e-27	C
AT2G43130	1.48992e-30	0.844637	1	0.953	9.9214e-27	C
AT1G47750	1.9573e-30	0.995994	0.949	0.566	1.30337e-26	C
AT5G16930	2.21014e-30	0.925568	0.99	0.767	1.47173e-26	C
AT4G10270	2.32496e-30	1.36687	0.949	0.643	1.54819e-26	C
AT4G29130	2.34249e-30	0.992938	0.969	0.662	1.55987e-26	C
AT5G02820	2.38335e-30	0.88378	0.857	0.32	1.58708e-26	C
AT2G38650	2.4741e-30	0.95563	0.969	0.539	1.6475e-26	C
AT1G32990	2.49998e-30	1.49207	0.969	0.836	1.66474e-26	C
AT3G27280	2.52858e-30	0.867705	1	0.932	1.68378e-26	C
AT3G59970	2.73552e-30	1.32353	0.959	0.607	1.82158e-26	C
AT2G41560	3.4449e-30	0.915589	0.969	0.521	2.29396e-26	C
AT2G33880	4.16143e-30	1.15089	0.929	0.492	2.77109e-26	C
AT3G09700	4.47309e-30	0.869638	1	0.932	2.97863e-26	C
AT4G34750	4.75941e-30	0.92167	0.786	0.242	3.16929e-26	C
AT1G01080	4.96279e-30	1.08102	0.898	0.393	3.30472e-26	C
AT4G25050	5.21915e-30	1.48828	0.99	0.895	3.47543e-26	C
AT4G25730	6.68789e-30	0.768179	1	1	4.45346e-26	C
AT1G30820	7.32709e-30	1.1179	0.929	0.505	4.87911e-26	C
AT3G63450	8.31102e-30	1.11548	0.969	0.604	5.53431e-26	C
AT5G41670	8.8917e-30	1.05964	0.949	0.685	5.92099e-26	C
AT5G63890	9.88389e-30	0.905106	1	0.89	6.58169e-26	C
AT5G13280	1.0346e-29	0.965244	0.969	0.668	6.8894e-26	C
AT5G26830	1.046e-29	0.850326	1	0.968	6.96529e-26	C
AT2G21160	1.12024e-29	0.883689	1	0.992	7.4597e-26	C
AT5G38720	1.21221e-29	0.880396	0.99	0.958	8.07212e-26	C
AT2G44040	1.21504e-29	1.17864	0.918	0.587	8.09098e-26	C
AT5G08590	1.25477e-29	0.841116	1	0.844	8.35549e-26	C
AT5G30510	1.27853e-29	1.29664	0.969	0.977	8.51372e-26	C
AT1G67430	1.3685e-29	0.642776	1	1	9.11285e-26	C
AT4G00585	1.37413e-29	0.93064	1	0.977	9.1503e-26	C
AT4G30200	1.49076e-29	1.08426	0.939	0.506	9.927e-26	C
AT3G08590	1.5514e-29	0.944617	1	0.973	1.03308e-25	C
AT3G11630	1.59067e-29	1.21876	1	0.992	1.05922e-25	C
AT5G60210	1.60285e-29	0.758594	0.867	0.297	1.06734e-25	C
AT2G02780	1.68826e-29	0.958162	0.969	0.724	1.12421e-25	C
AT5G40200	1.75781e-29	0.912675	0.99	0.964	1.17053e-25	C
AT5G01650	1.77773e-29	0.906748	1	0.977	1.18379e-25	C
AT1G54410	2.06515e-29	1.23475	0.99	0.689	1.37518e-25	C
AT3G18510	2.19654e-29	1.04526	0.98	0.61	1.46267e-25	C
AT2G22170	2.27451e-29	0.738873	0.531	0.095	1.5146e-25	C
AT1G44800	2.34743e-29	0.893441	0.735	0.213	1.56316e-25	C
AT1G51980	2.44438e-29	0.747707	1	0.989	1.62771e-25	C
AT1G16000	2.46729e-29	1.01765	1	0.956	1.64297e-25	C
AT3G18600	2.49424e-29	0.776254	1	0.992	1.66091e-25	C
AT5G04885	2.70976e-29	1.01683	1	0.953	1.80443e-25	C
AT1G23490	2.86633e-29	0.836303	1	0.982	1.90869e-25	C
AT3G18080	3.15459e-29	0.940566	0.99	0.98	2.10064e-25	C
AT2G18330	3.90228e-29	0.966907	0.959	0.565	2.59853e-25	C
AT4G01590	6.21614e-29	0.931919	0.99	0.838	4.13933e-25	C
AT3G44890	6.37223e-29	1.17695	0.959	0.901	4.24327e-25	C
AT1G63940	6.7865e-29	1.02982	0.98	0.695	4.51913e-25	C
AT5G61240	8.01517e-29	1.02968	0.939	0.613	5.3373e-25	C
AT5G28540	8.47363e-29	0.828005	1	1	5.64259e-25	C
AT3G12270	8.52787e-29	0.918088	0.99	0.937	5.67871e-25	C
AT1G15810	9.06904e-29	0.857778	0.99	0.919	6.03907e-25	C
AT3G12600	1.01803e-28	0.863495	1	0.791	6.77908e-25	C
AT1G69420	1.03708e-28	0.983446	0.949	0.539	6.90593e-25	C
AT5G41650	1.12612e-28	0.931216	0.969	0.505	7.49886e-25	C
AT3G10270	1.1623e-28	1.09396	0.969	0.647	7.73975e-25	C
AT1G35680	1.2413e-28	1.29314	1	0.959	8.2658e-25	C
AT1G22410	1.60021e-28	0.780756	0.786	0.261	1.06558e-24	C
AT2G04030	1.62839e-28	0.664713	1	0.998	1.08434e-24	C
AT1G15120	1.64831e-28	0.687039	1	1	1.09761e-24	C
AT2G39780	1.75309e-28	1.04763	0.99	0.802	1.16738e-24	C
AT5G27395	1.81036e-28	1.07354	0.959	0.787	1.20552e-24	C
AT1G80720	1.92581e-28	0.784686	0.878	0.348	1.2824e-24	C
AT1G06290	2.04283e-28	0.833	1	0.956	1.36032e-24	C
AT2G47940	2.14831e-28	0.991274	0.98	0.961	1.43056e-24	C
AT3G57870	2.7343e-28	1.09616	0.959	0.911	1.82077e-24	C
AT3G09810	3.38447e-28	0.935609	0.888	0.416	2.25372e-24	C
AT4G32470	3.42443e-28	0.818373	1	1	2.28033e-24	C
AT1G80640	3.46654e-28	1.02947	1	0.793	2.30837e-24	C
AT5G19290	3.64166e-28	1.33461	0.898	0.459	2.42498e-24	C
AT5G09760	3.68996e-28	0.927199	0.878	0.399	2.45715e-24	C
AT3G04780	3.87297e-28	0.931344	0.98	0.848	2.57901e-24	C
AT2G41420	4.06063e-28	1.18888	0.969	0.883	2.70397e-24	C
AT1G24310	4.24291e-28	1.00365	0.949	0.659	2.82536e-24	C
AT5G13520	5.07247e-28	1.17971	0.939	0.581	3.37776e-24	C
AT5G47630	5.296e-28	0.914116	1	0.752	3.52661e-24	C
AT1G76405	5.57395e-28	1.06017	0.888	0.474	3.71169e-24	C
AT1G06790	5.79048e-28	0.928288	0.98	0.731	3.85588e-24	C
AT3G04120	6.88321e-28	0.780552	1	1	4.58353e-24	C
AT1G05205	8.25749e-28	1.1246	0.98	0.791	5.49866e-24	C
AT3G27160	8.3742e-28	1.52059	0.939	0.587	5.57638e-24	C
AT3G15460	8.39304e-28	0.869416	0.99	0.926	5.58892e-24	C
AT1G47740	8.47973e-28	0.929001	0.918	0.486	5.64665e-24	C
AT3G12370	8.98678e-28	0.771611	1	0.955	5.9843e-24	C
AT1G67360	9.52318e-28	1.0002	0.99	0.724	6.34149e-24	C
AT5G36890	9.57646e-28	0.62577	0.714	0.192	6.37696e-24	C
AT5G11240	1.03757e-27	0.835343	1	0.899	6.9092e-24	C
AT3G54090	1.15942e-27	1.22642	0.959	0.857	7.72057e-24	C
AT4G13100	1.38807e-27	0.876342	0.908	0.375	9.24314e-24	C
AT5G56950	1.70432e-27	0.876992	1	0.925	1.13491e-23	C
AT4G18590	1.71357e-27	0.966857	0.969	0.571	1.14107e-23	C
AT3G52470	1.91422e-27	0.875925	0.796	0.281	1.27468e-23	C
AT2G21290	2.18929e-27	0.717202	1	0.976	1.45785e-23	C
AT3G22660	2.35865e-27	0.74207	1	0.995	1.57062e-23	C
AT5G66860	2.3976e-27	0.683339	1	0.989	1.59656e-23	C
AT4G32400	2.53496e-27	0.854887	0.98	0.904	1.68803e-23	C
AT5G04740	2.81347e-27	0.963337	0.98	0.703	1.87349e-23	C
AT2G40360	3.21887e-27	0.678398	1	0.997	2.14344e-23	C
AT5G20180	3.27384e-27	0.902773	0.98	0.929	2.18005e-23	C
AT5G41520	3.64763e-27	0.670531	1	1	2.42895e-23	C
AT4G33110	3.79419e-27	1.22086	0.878	0.432	2.52655e-23	C
AT5G58990	4.34359e-27	0.833931	0.98	0.844	2.8924e-23	C
AT3G14790	5.2361e-27	0.984673	0.878	0.383	3.48672e-23	C
AT5G40080	5.35667e-27	0.968726	0.969	0.611	3.56701e-23	C
AT1G09200	5.92472e-27	2.51145	0.724	0.326	3.94527e-23	C
AT1G09830	5.9336e-27	0.942197	0.98	0.658	3.95119e-23	C
AT2G44650	7.36435e-27	0.9698	1	0.97	4.90392e-23	C
AT1G72070	7.39524e-27	1.16629	0.98	0.808	4.92449e-23	C
AT2G03870	7.79153e-27	0.746573	1	0.938	5.18838e-23	C
AT5G10390	8.24948e-27	1.30491	0.867	0.401	5.49333e-23	C
AT4G39300	8.94497e-27	0.79255	1	0.976	5.95646e-23	C
AT3G49080	9.7395e-27	1.01058	0.98	0.781	6.48553e-23	C
AT2G40475	1.02452e-26	0.736714	0.796	0.258	6.82226e-23	C
AT2G48070	1.05319e-26	0.770692	0.806	0.285	7.01319e-23	C
AT2G47590	1.11707e-26	0.900649	0.99	0.964	7.43856e-23	C
AT5G39740	1.11916e-26	0.622595	1	1	7.45248e-23	C
AT1G67250	1.12045e-26	0.878955	1	0.893	7.46109e-23	C
AT4G39960	1.18116e-26	1.05251	0.949	0.767	7.86534e-23	C
AT3G27570	1.25407e-26	0.85927	1	0.784	8.35088e-23	C
AT5G02740	1.64108e-26	0.854116	0.98	0.958	1.0928e-22	C
AT1G59990	1.73631e-26	0.825372	0.969	0.886	1.15621e-22	C
AT5G39570	2.23156e-26	1.07271	1	0.985	1.48599e-22	C
AT4G01900	2.34093e-26	0.698866	0.837	0.303	1.55882e-22	C
AT5G05470	2.44623e-26	0.832393	0.98	0.844	1.62894e-22	C
AT1G75680	3.16864e-26	0.949995	0.888	0.383	2.11e-22	C
AT1G11130	3.30075e-26	0.868046	0.857	0.369	2.19797e-22	C
AT1G78370	3.37311e-26	0.607943	0.602	0.14	2.24616e-22	C
AT1G48030	3.43989e-26	0.640967	1	0.977	2.29062e-22	C
AT1G03150	3.49615e-26	0.93015	0.98	0.739	2.32809e-22	C
AT3G05230	3.7957e-26	0.983393	0.857	0.39	2.52756e-22	C
AT1G26460	3.86496e-26	0.808637	1	0.901	2.57368e-22	C
AT2G04530	3.9573e-26	1.07585	0.908	0.518	2.63516e-22	C
AT2G37120	4.13264e-26	1.07927	0.867	0.431	2.75192e-22	C
AT3G03550	4.16402e-26	0.757386	0.857	0.335	2.77282e-22	C
AT2G27775	5.2302e-26	0.875419	1	0.857	3.48279e-22	C
AT3G62940	5.31059e-26	0.791771	1	0.968	3.53632e-22	C
AT3G13230	5.44559e-26	0.663634	1	0.994	3.62622e-22	C
AT4G17890	6.52109e-26	0.837835	0.857	0.374	4.34239e-22	C
AT1G71850	8.48385e-26	0.879882	0.949	0.515	5.6494e-22	C
AT3G14840	1.00305e-25	0.819595	0.837	0.318	6.67933e-22	C
AT3G59670	1.0447e-25	1.05908	0.949	0.875	6.95668e-22	C
AT2G32560	1.25077e-25	0.793523	0.531	0.114	8.32887e-22	C
AT3G25040	1.26019e-25	0.914019	0.949	0.776	8.39162e-22	C
AT2G26330	1.45238e-25	0.890456	0.98	0.766	9.6714e-22	C
AT5G66760	1.61058e-25	0.676378	1	0.994	1.07249e-21	C
AT1G02870	1.73502e-25	0.648498	1	0.991	1.15535e-21	C
AT1G76400	1.7468e-25	0.827389	1	0.826	1.16319e-21	C
AT3G62600	1.8077e-25	1.14991	0.929	0.794	1.20375e-21	C
AT5G63420	2.46137e-25	0.949122	0.98	0.853	1.63903e-21	C
AT1G23040	2.52459e-25	0.820913	0.806	0.294	1.68112e-21	C
AT3G12860	2.63151e-25	0.804386	1	0.977	1.75232e-21	C
AT5G24650	3.02986e-25	0.863891	1	0.962	2.01758e-21	C
AT3G59890	3.0732e-25	0.894977	0.796	0.345	2.04645e-21	C
AT1G16870	3.42014e-25	0.909542	0.969	0.745	2.27747e-21	C
AT4G30020	3.60714e-25	0.791737	0.878	0.365	2.402e-21	C
AT4G39980	3.6352e-25	0.825673	0.99	0.953	2.42068e-21	C
AT4G14800	4.05403e-25	0.749014	0.99	0.941	2.69958e-21	C
AT4G21770	4.73286e-25	0.957823	0.949	0.625	3.15161e-21	C
AT5G67590	4.94956e-25	0.79171	1	0.97	3.29591e-21	C
AT3G04650	4.95909e-25	0.955893	0.806	0.369	3.30226e-21	C
AT3G16480	4.98422e-25	0.791706	0.99	0.928	3.31899e-21	C
AT4G34720	5.99193e-25	0.88567	0.98	0.914	3.99002e-21	C
AT5G15750	6.62888e-25	0.647888	1	0.983	4.41417e-21	C
AT1G16700	6.69573e-25	0.977573	0.959	0.679	4.45869e-21	C
AT3G46970	6.70266e-25	0.900093	1	0.937	4.4633e-21	C
AT5G56220	6.73605e-25	0.93275	0.929	0.548	4.48554e-21	C
AT4G29260	6.90029e-25	0.800654	0.867	0.389	4.5949e-21	C
AT3G61770	7.03467e-25	0.835752	0.888	0.461	4.68439e-21	C
AT5G65700	7.68856e-25	0.998633	0.857	0.431	5.11981e-21	C
AT4G17085	8.37012e-25	0.9087	0.939	0.551	5.57366e-21	C
AT3G02350	8.5087e-25	0.75417	1	0.788	5.66594e-21	C
AT5G09270	1.00208e-24	0.804359	0.98	0.727	6.67282e-21	C
AT5G55050	1.02177e-24	1.04786	0.816	0.297	6.80399e-21	C
AT3G11250	1.02279e-24	0.622206	1	0.998	6.81073e-21	C
AT5G20600	1.03496e-24	0.824047	1	0.949	6.89179e-21	C
AT5G14660	1.04269e-24	1.00921	0.908	0.541	6.94327e-21	C
AT3G44430	1.09172e-24	0.678229	1	0.947	7.26976e-21	C
AT5G58250	1.19022e-24	1.25962	0.98	0.941	7.92567e-21	C
AT1G71860	1.23997e-24	0.830675	0.929	0.545	8.25693e-21	C
AT4G02840	1.46622e-24	0.680569	1	0.979	9.76355e-21	C
AT1G25220	1.58144e-24	0.590597	0.735	0.227	1.05308e-20	C
AT1G14670	1.65126e-24	0.842587	1	0.944	1.09957e-20	C
AT1G22950	1.80868e-24	0.906824	0.929	0.5	1.2044e-20	C
AT3G51870	1.82883e-24	1.30577	0.898	0.583	1.21782e-20	C
AT5G06000	2.04944e-24	0.818912	0.847	0.353	1.36472e-20	C
AT3G18760	2.1804e-24	0.7499	1	0.946	1.45193e-20	C
AT3G45050	2.25062e-24	0.863544	0.929	0.559	1.49869e-20	C
AT5G26000	2.30195e-24	0.750435	0.735	0.269	1.53287e-20	C
AT4G28060	2.30955e-24	0.728791	1	0.973	1.53793e-20	C
AT5G51220	2.59359e-24	0.759784	0.98	0.863	1.72707e-20	C
AT1G14410	2.69087e-24	0.886797	0.969	0.847	1.79185e-20	C
AT3G56120	2.69522e-24	0.905881	0.918	0.559	1.79475e-20	C
AT4G36680	2.75551e-24	0.702104	0.99	0.94	1.83489e-20	C
AT1G76670	2.83608e-24	0.802027	0.98	0.83	1.88855e-20	C
AT5G66170	2.86549e-24	1.06157	0.99	0.971	1.90813e-20	C
AT5G34850	2.99866e-24	1.14206	0.959	0.868	1.99681e-20	C
AT1G79930	3.24387e-24	0.635231	1	0.985	2.16009e-20	C
AT5G55510	3.45249e-24	0.923552	0.908	0.53	2.29901e-20	C
AT2G46540	3.7792e-24	0.827369	0.969	0.943	2.51657e-20	C
AT5G67260	4.16123e-24	0.960851	0.939	0.791	2.77096e-20	C
AT5G64670	4.45406e-24	0.7745	0.98	0.95	2.96596e-20	C
AT3G18800	4.61095e-24	0.881259	0.918	0.55	3.07043e-20	C
AT4G02610	4.74562e-24	0.786998	0.898	0.462	3.16011e-20	C
AT3G61580	4.83787e-24	0.859917	0.908	0.482	3.22154e-20	C
AT5G50460	5.42534e-24	0.731186	1	0.998	3.61273e-20	C
AT4G24330	7.02831e-24	0.694995	1	0.973	4.68015e-20	C
AT1G34350	7.40256e-24	0.814594	0.878	0.429	4.92937e-20	C
AT3G29320	8.03339e-24	0.973341	0.867	0.479	5.34944e-20	C
AT5G56350	9.03703e-24	0.907438	0.929	0.514	6.01776e-20	C
AT3G25920	9.34156e-24	1.1938	0.969	0.95	6.22054e-20	C
AT1G30530	9.95422e-24	0.858361	0.929	0.492	6.62852e-20	C
AT5G33320	1.05964e-23	0.676144	1	0.983	7.05612e-20	C
AT3G18580	1.2213e-23	0.823239	0.949	0.763	8.13261e-20	C
AT1G54385	1.32557e-23	0.962288	0.857	0.425	8.82698e-20	C
AT4G25990	1.37324e-23	0.988431	0.888	0.482	9.14441e-20	C
AT2G25840	1.58946e-23	0.891661	0.908	0.551	1.05842e-19	C
AT3G55510	1.59892e-23	0.776226	0.99	0.887	1.06472e-19	C
AT5G38890	1.78822e-23	0.737608	1	0.968	1.19077e-19	C
AT1G67350	1.81054e-23	0.794275	0.99	0.982	1.20564e-19	C
AT4G01560	1.85469e-23	0.667161	1	0.973	1.23504e-19	C
AT1G14900	2.00039e-23	0.704257	1	0.979	1.33206e-19	C
AT4G23760	2.18197e-23	0.802625	0.959	0.724	1.45297e-19	C
AT1G22520	2.75633e-23	0.777764	0.99	0.875	1.83544e-19	C
AT3G12930	2.87343e-23	1.21488	0.898	0.653	1.91342e-19	C
AT3G04940	3.1742e-23	0.817493	0.888	0.443	2.1137e-19	C
AT4G02940	3.27066e-23	0.947816	0.969	0.943	2.17793e-19	C
AT1G75350	3.34517e-23	0.871128	0.99	0.946	2.22755e-19	C
AT5G50000	3.54601e-23	0.819958	0.949	0.625	2.36129e-19	C
AT5G13610	3.81118e-23	0.775085	0.878	0.395	2.53787e-19	C
AT1G47490	4.0632e-23	0.685155	1	0.956	2.70569e-19	C
AT3G25940	4.1524e-23	0.906308	0.99	0.82	2.76508e-19	C
AT2G14460	4.224e-23	0.76089	0.908	0.443	2.81276e-19	C
AT4G36020	4.35209e-23	0.767292	1	0.959	2.89806e-19	C
AT1G51380	4.3934e-23	0.864204	0.939	0.59	2.92556e-19	C
AT5G52380	4.47332e-23	0.80808	0.98	0.763	2.97878e-19	C
AT1G80620	4.58438e-23	0.677475	1	0.938	3.05274e-19	C
AT5G65270	4.69765e-23	0.720274	1	0.974	3.12817e-19	C
AT2G20140	4.76198e-23	0.871257	0.98	0.802	3.171e-19	C
AT1G11430	4.90892e-23	0.662271	1	0.995	3.26885e-19	C
AT5G10840	5.13539e-23	0.838535	0.969	0.859	3.41965e-19	C
AT4G32605	5.79605e-23	0.753282	1	0.947	3.85959e-19	C
AT3G07480	6.08697e-23	0.922972	0.98	0.967	4.05331e-19	C
AT5G26780	6.33005e-23	0.6921	1	0.995	4.21518e-19	C
AT2G20760	6.77877e-23	0.732872	0.98	0.973	4.51398e-19	C
AT5G25100	7.02199e-23	0.984023	0.949	0.769	4.67595e-19	C
AT2G28510	7.11351e-23	0.706797	0.776	0.291	4.73689e-19	C
AT4G23710	7.28311e-23	0.908725	0.898	0.483	4.84982e-19	C
AT3G27080	7.84044e-23	0.7346	0.98	0.956	5.22095e-19	C
AT3G29350	9.44697e-23	0.884084	0.898	0.479	6.29074e-19	C
AT1G53530	9.84917e-23	0.734344	0.949	0.526	6.55856e-19	C
AT3G06730	1.01586e-22	0.78702	1	0.956	6.76462e-19	C
AT4G37040	1.03373e-22	0.822825	0.929	0.599	6.88362e-19	C
AT1G31800	1.07254e-22	0.778882	0.806	0.348	7.14204e-19	C
AT1G69200	1.19216e-22	0.905934	0.939	0.835	7.93859e-19	C
AT1G07210	1.2419e-22	0.808351	0.969	0.919	8.26979e-19	C
AT5G43330	1.25014e-22	0.862849	0.98	0.875	8.32469e-19	C
AT5G26940	1.30855e-22	0.705154	0.939	0.468	8.71362e-19	C
AT1G26850	1.31869e-22	0.587468	1	0.997	8.78117e-19	C
AT3G62630	1.34986e-22	0.711557	0.939	0.399	8.98874e-19	C
AT5G21280	1.58742e-22	0.984369	1	0.98	1.05706e-18	C
AT4G34490	1.63766e-22	0.855434	0.929	0.685	1.09051e-18	C
AT2G35880	1.67527e-22	0.999707	0.939	0.623	1.11557e-18	C
AT4G17880	1.92709e-22	0.80454	0.918	0.492	1.28325e-18	C
AT3G04790	1.93935e-22	0.832687	0.959	0.707	1.29141e-18	C
AT1G03860	2.05605e-22	0.71253	1	0.986	1.36913e-18	C
AT1G10740	2.07314e-22	0.80131	0.929	0.512	1.3805e-18	C
AT5G27600	2.51627e-22	0.610601	1	0.994	1.67559e-18	C
AT1G79870	2.52019e-22	0.756849	0.98	0.815	1.6782e-18	C
AT5G05990	2.90252e-22	0.768454	0.959	0.835	1.93279e-18	C
AT3G53670	2.91077e-22	0.835714	0.949	0.622	1.93828e-18	C
AT4G26810	3.03233e-22	0.83536	0.878	0.438	2.01923e-18	C
AT5G17990	3.66981e-22	0.987565	0.857	0.508	2.44373e-18	C
AT2G30060	3.72917e-22	0.70751	0.99	0.973	2.48325e-18	C
AT5G64290	3.78732e-22	0.800154	0.969	0.659	2.52198e-18	C
AT3G06930	3.98169e-22	0.732247	0.98	0.871	2.65141e-18	C
AT1G61730	4.11678e-22	0.690539	0.99	0.964	2.74136e-18	C
AT5G39600	4.17741e-22	0.773194	0.98	0.929	2.78173e-18	C
AT5G67560	4.61538e-22	0.759	0.816	0.342	3.07338e-18	C
AT3G51790	5.0801e-22	0.782302	0.949	0.671	3.38284e-18	C
AT4G34730	5.12746e-22	0.960333	0.929	0.554	3.41438e-18	C
AT2G02050	5.8865e-22	0.84071	0.98	0.92	3.91982e-18	C
AT5G18920	5.94826e-22	0.81105	0.949	0.688	3.96095e-18	C
AT5G01590	6.08958e-22	0.749695	1	0.953	4.05505e-18	C
AT2G33450	6.40387e-22	1.08396	0.99	0.952	4.26434e-18	C
AT3G56090	6.66468e-22	0.842575	0.969	0.896	4.43801e-18	C
AT3G60070	7.65919e-22	0.807737	0.98	0.719	5.10026e-18	C
AT1G74690	8.24606e-22	0.932671	0.99	0.824	5.49105e-18	C
AT3G61200	9.18606e-22	0.755872	0.939	0.511	6.11699e-18	C
AT5G26110	1.0425e-21	0.762014	0.969	0.913	6.94202e-18	C
AT2G45160	1.16664e-21	0.684815	0.847	0.38	7.76868e-18	C
AT5G54600	1.23096e-21	1.15957	1	0.983	8.19698e-18	C
AT4G11060	1.25712e-21	0.741503	0.969	0.722	8.37115e-18	C
AT4G21910	1.31215e-21	0.732932	0.888	0.401	8.73763e-18	C
AT5G42420	1.43093e-21	0.761018	0.908	0.431	9.52854e-18	C
AT4G02400	1.44737e-21	0.642477	0.99	0.992	9.63804e-18	C
AT4G23820	1.44788e-21	0.794712	0.827	0.398	9.64146e-18	C
AT5G53620	1.58735e-21	0.753379	1	0.916	1.05702e-17	C
AT4G21510	1.6575e-21	0.81864	0.908	0.456	1.10373e-17	C
AT1G24100	1.78274e-21	1.09255	0.888	0.608	1.18713e-17	C
AT5G57080	1.96998e-21	0.659911	0.857	0.369	1.31181e-17	C
AT5G18520	2.08973e-21	0.681498	1	0.955	1.39155e-17	C
AT2G15690	2.16385e-21	0.707232	0.99	0.946	1.44091e-17	C
AT3G04230	2.50353e-21	0.806541	0.959	0.683	1.6671e-17	C
AT5G19820	2.64791e-21	0.605436	1	0.965	1.76324e-17	C
AT5G22100	2.86793e-21	0.76777	0.959	0.92	1.90976e-17	C
AT3G20390	2.97394e-21	0.892875	1	0.97	1.98035e-17	C
AT2G35410	4.70149e-21	0.992247	0.898	0.619	3.13072e-17	C
AT1G09160	5.35818e-21	0.769943	0.878	0.42	3.56801e-17	C
AT5G47190	5.51967e-21	1.17533	0.929	0.697	3.67555e-17	C
AT3G47960	5.89739e-21	0.907969	0.949	0.733	3.92707e-17	C
AT5G57280	6.75273e-21	0.692732	1	0.932	4.49664e-17	C
AT4G39990	6.93513e-21	0.848248	0.867	0.536	4.6181e-17	C
AT1G75190	8.5876e-21	0.729294	0.878	0.416	5.71848e-17	C
AT4G12650	9.33902e-21	0.748367	0.98	0.964	6.21885e-17	C
AT4G29680	9.76474e-21	0.742831	0.939	0.674	6.50234e-17	C
AT1G49670	1.05094e-20	0.660126	0.99	0.964	6.99818e-17	C
AT4G29510	1.50269e-20	0.665987	1	0.986	1.00064e-16	C
AT3G21200	1.71093e-20	0.871016	0.898	0.814	1.13931e-16	C
AT3G14900	1.72851e-20	0.981622	0.837	0.468	1.15102e-16	C
AT2G01630	1.9165e-20	0.721069	0.969	0.791	1.27619e-16	C
AT2G39960	2.30496e-20	0.682171	0.98	0.935	1.53487e-16	C
AT5G15610	2.43586e-20	0.640988	0.99	0.955	1.62204e-16	C
AT3G16870	2.44134e-20	0.871866	0.99	0.883	1.62569e-16	C
AT4G21570	2.70009e-20	0.999405	0.959	0.875	1.79799e-16	C
AT2G39700	2.77598e-20	0.591256	0.816	0.296	1.84852e-16	C
AT5G66770	2.97165e-20	0.646705	0.786	0.314	1.97882e-16	C
AT3G10040	3.13709e-20	0.872701	0.806	0.386	2.08899e-16	C
AT1G55890	3.26509e-20	0.639499	1	0.94	2.17422e-16	C
AT2G34520	3.5755e-20	0.645126	0.99	0.911	2.38093e-16	C
AT5G17620	3.6535e-20	0.780052	0.898	0.538	2.43287e-16	C
AT3G10530	3.7792e-20	0.674831	1	0.947	2.51657e-16	C
AT3G44330	4.24751e-20	0.694847	0.959	0.935	2.82842e-16	C
AT1G14710	4.31076e-20	0.764065	0.98	0.94	2.87053e-16	C
AT2G36990	4.40037e-20	0.88232	0.908	0.662	2.93021e-16	C
AT4G37640	4.78057e-20	0.70902	0.847	0.411	3.18338e-16	C
AT4G34120	4.88324e-20	0.882594	0.857	0.488	3.25175e-16	C
AT3G42850	6.44612e-20	0.730491	0.673	0.239	4.29247e-16	C
AT5G18280	7.07662e-20	0.729673	0.929	0.601	4.71232e-16	C
AT2G29560	7.8494e-20	0.800138	0.908	0.569	5.22691e-16	C
AT3G56430	9.71366e-20	0.772048	0.929	0.574	6.46833e-16	C
AT3G24240	1.02766e-19	0.651906	0.99	0.893	6.84318e-16	C
AT3G44150	1.04824e-19	0.617035	0.99	0.953	6.98024e-16	C
AT2G37690	1.05308e-19	0.63636	1	0.916	7.01247e-16	C
AT4G36660	1.05897e-19	0.6671	0.959	0.547	7.05168e-16	C
AT1G03360	1.08078e-19	0.714892	0.959	0.899	7.19694e-16	C
AT3G53580	1.11854e-19	0.619678	0.99	0.977	7.44839e-16	C
AT2G44050	1.12807e-19	0.701229	0.969	0.917	7.51184e-16	C
AT3G26340	1.17494e-19	0.689491	0.959	0.716	7.82391e-16	C
AT2G30870	1.18542e-19	0.903725	0.694	0.293	7.89371e-16	C
AT5G14600	1.25094e-19	0.753264	0.959	0.664	8.32998e-16	C
AT1G10670	1.28822e-19	0.903938	0.929	0.694	8.57827e-16	C
AT3G49180	1.32598e-19	0.757843	0.929	0.655	8.82967e-16	C
AT5G64300	1.42126e-19	0.764669	0.98	0.872	9.4642e-16	C
AT5G15490	1.45102e-19	0.747286	0.908	0.512	9.66231e-16	C
AT3G13160	1.6106e-19	0.687698	0.99	0.923	1.0725e-15	C
AT1G14830	1.63539e-19	0.808137	0.959	0.734	1.08901e-15	C
AT5G43460	1.77312e-19	0.641218	1	0.995	1.18072e-15	C
AT1G16190	1.7863e-19	0.66701	0.99	0.941	1.18949e-15	C
AT3G11070	1.80861e-19	0.704404	0.959	0.838	1.20435e-15	C
AT2G36230	2.30663e-19	0.72043	0.857	0.47	1.53598e-15	C
AT3G26932	2.45085e-19	0.854022	0.878	0.461	1.63202e-15	C
AT1G42960	2.45917e-19	0.596949	1	0.94	1.63756e-15	C
AT1G18650	2.49835e-19	0.776543	0.888	0.471	1.66365e-15	C
AT3G18490	2.60851e-19	0.863477	1	0.998	1.73701e-15	C
AT5G15640	2.6735e-19	0.6979	0.908	0.486	1.78028e-15	C
AT3G52150	3.03154e-19	1.00085	0.99	0.971	2.0187e-15	C
AT1G63470	3.09673e-19	0.654682	0.827	0.39	2.06211e-15	C
AT5G06660	3.14889e-19	0.6774	0.959	0.815	2.09684e-15	C
AT5G15120	3.15453e-19	0.749111	1	0.964	2.1006e-15	C
AT2G33860	3.46221e-19	0.779168	0.908	0.631	2.30548e-15	C
AT3G62270	3.58871e-19	0.855577	0.735	0.318	2.38972e-15	C
AT5G23300	3.67299e-19	0.653705	0.99	0.943	2.44584e-15	C
AT1G29070	3.68833e-19	1.06649	0.99	0.97	2.45606e-15	C
AT5G23070	4.59988e-19	0.663628	0.98	0.875	3.06306e-15	C
AT5G64650	4.60152e-19	0.659552	0.99	0.944	3.06415e-15	C
AT5G16070	4.80566e-19	0.699245	0.969	0.946	3.20009e-15	C
AT5G16950	5.09511e-19	0.700029	0.939	0.782	3.39283e-15	C
AT4G00620	5.86117e-19	0.618782	1	0.95	3.90295e-15	C
AT3G13560	6.56668e-19	0.592096	0.878	0.405	4.37275e-15	C
AT5G40160	7.26978e-19	0.812728	0.878	0.563	4.84095e-15	C
AT5G46160	8.23717e-19	0.589617	1	0.952	5.48513e-15	C
AT1G75080	8.56332e-19	0.680654	0.857	0.432	5.70232e-15	C
AT4G31210	9.34498e-19	0.592478	0.99	0.923	6.22282e-15	C
AT5G26860	9.38738e-19	0.622071	0.98	0.944	6.25105e-15	C
AT2G36580	1.01457e-18	0.673143	1	0.94	6.75601e-15	C
AT5G60030	1.01948e-18	0.729389	1	0.986	6.7887e-15	C
AT4G05410	1.04966e-18	0.734138	0.99	0.881	6.98966e-15	C
AT4G13510	1.08535e-18	0.868074	0.98	0.797	7.22738e-15	C
AT1G50900	1.10239e-18	1.18333	0.786	0.438	7.34078e-15	C
AT3G28460	1.16673e-18	0.708233	0.847	0.479	7.76923e-15	C
AT5G49020	1.20235e-18	0.656739	1	0.823	8.00647e-15	C
AT1G65700	1.24148e-18	0.665447	0.959	0.86	8.26699e-15	C
AT5G42770	1.25823e-18	0.67485	0.898	0.489	8.37854e-15	C
AT4G20960	1.5131e-18	0.723959	0.898	0.488	1.00757e-14	C
AT1G70350	1.56492e-18	0.624944	0.99	0.872	1.04208e-14	C
AT5G59010	1.7307e-18	0.702384	0.959	0.674	1.15247e-14	C
AT4G32915	1.90082e-18	0.850239	0.898	0.595	1.26576e-14	C
AT4G19160	2.16404e-18	0.917493	1	0.941	1.44103e-14	C
AT5G63680	2.47137e-18	0.689541	0.908	0.485	1.64569e-14	C
AT5G45390	2.47371e-18	0.672817	0.99	0.98	1.64725e-14	C
AT4G00570	2.64042e-18	0.748706	0.939	0.68	1.75826e-14	C
AT3G63530	3.08466e-18	0.635983	0.929	0.503	2.05407e-14	C
AT5G12150	3.13365e-18	0.692362	0.99	0.674	2.0867e-14	C
AT1G69250	3.27076e-18	0.59783	1	0.965	2.178e-14	C
AT5G58030	3.59549e-18	0.736472	0.939	0.671	2.39424e-14	C
AT5G49030	3.90837e-18	0.821306	0.969	0.866	2.60258e-14	C
AT3G21540	3.98883e-18	0.647373	0.969	0.925	2.65616e-14	C
AT1G60070	4.11778e-18	0.685914	0.898	0.532	2.74203e-14	C
AT1G63050	4.41592e-18	0.719763	0.969	0.754	2.94056e-14	C
AT1G71750	5.57066e-18	0.609871	0.857	0.416	3.7095e-14	C
AT3G02550	5.60131e-18	0.836104	0.898	0.644	3.72991e-14	C
AT4G22320	5.77226e-18	0.70424	0.847	0.41	3.84374e-14	C
AT5G06110	5.85882e-18	0.649398	1	0.994	3.90139e-14	C
AT3G16560	6.17869e-18	0.643853	0.837	0.396	4.11439e-14	C
AT4G02580	6.60172e-18	0.587507	1	0.997	4.39608e-14	C
AT5G58230	6.61924e-18	0.587414	1	0.955	4.40775e-14	C
AT1G05570	7.10548e-18	0.823027	0.837	0.465	4.73154e-14	C
AT1G04940	7.14878e-18	0.750729	0.847	0.5	4.76037e-14	C
AT3G49890	7.71162e-18	0.632123	0.878	0.449	5.13517e-14	C
AT5G05730	7.95184e-18	0.719431	0.776	0.374	5.29513e-14	C
AT4G32390	9.05553e-18	0.633079	0.98	0.884	6.03008e-14	C
AT2G47780	9.84722e-18	1.06575	0.99	0.989	6.55726e-14	C
AT4G33400	1.00544e-17	0.622523	0.867	0.45	6.69525e-14	C
AT1G17850	1.02094e-17	0.707275	0.898	0.536	6.79846e-14	C
[truncated: 154 more rows]

## Sheet: co-expressed genes
Co-expressed gene clusters. Fig. 5A-B and Fig. S6A-B.
gene	cluster
AT3G60245	1
AT2G01250	1
AT3G62870	1
AT1G27400	1
AT3G08580	1
AT1G70600	1
AT3G62250	1
AT3G04840	1
AT1G69620	1
AT5G08260	1
AT5G27850	1
AT3G45310	1
AT4G17390	1
AT3G57520	1
AT4G31700	1
AT4G09320	1
AT2G40205	1
AT3G49010	1
AT3G07110	1
AT2G39460	1
AT2G47610	1
AT2G19740	1
AT2G37600	1
AT3G05560	1
AT5G14450	1
AT4G25630	1
AT2G05220	1
AT3G05590	1
AT3G09200	1
AT3G11120	1
AT5G02500	1
AT1G67430	1
AT2G43460	1
AT2G25210	1
AT5G11520	1
AT4G18100	1
AT1G09690	1
AT2G34480	1
AT5G20290	1
AT2G47110	1
AT5G03850	1
AT5G02960	1
AT3G23390	1
AT4G00810	1
AT3G25520	1
AT1G15930	1
AT5G02870	1
AT4G12600	1
AT3G59540	1
AT3G56020	1
AT3G55750	1
AT4G27090	1
AT1G34030	1
AT3G48930	1
AT1G56045	1
AT3G06700	1
AT3G60770	1
AT5G59850	1
AT3G04400	1
AT5G52650	1
AT5G15200	1
AT3G24830	1
AT1G26630	1
AT5G09510	1
AT2G36170	1
AT4G15000	1
AT5G39740	1
AT4G16720	1
AT2G16430	1
AT5G02450	1
AT5G60390	1
AT1G02780	1
AT2G44120	1
AT5G20950	1
AT3G16080	1
AT4G26230	1
AT1G77940	1
AT4G11010	1
AT5G17920	1
AT2G27710	1
AT3G53430	1
AT1G09590	1
AT1G18540	1
AT5G27770	1
AT1G23290	1
AT4G02380	1
AT1G57660	1
AT5G28060	1
AT3G02560	1
AT3G55280	1
AT3G53020	1
AT3G22230	1
AT1G04270	1
AT5G41520	1
AT5G16130	1
AT2G19730	1
AT2G36620	1
AT3G13580	1
AT4G31985	1
AT4G33865	1
AT3G53890	1
AT5G25460	1
AT3G56340	1
AT2G27530	1
AT5G58420	1
AT5G02610	1
AT1G72370	1
AT2G37270	1
AT1G07770	1
AT5G60670	1
AT3G18740	1
AT3G06680	1
AT3G18130	1
AT1G73120	1
AT4G29410	1
AT4G30660	1
AT1G21750	1
AT1G56070	1
AT1G56340	1
AT5G23740	1
AT1G55490	1
AT4G10480	1
AT5G14040	1
AT1G04480	1
AT4G02230	1
AT5G22440	1
AT3G09820	1
AT3G44750	1
AT2G19750	1
AT3G18490	1
AT1G29980	1
AT4G39200	1
AT3G44590	1
AT2G33370	1
AT1G26880	1
AT4G25740	1
AT5G61170	1
AT3G02790	1
AT2G46450	1
AT2G20450	1
AT4G37870	1
AT1G48630	1
AT4G25890	1
AT5G01600	1
AT2G18020	1
AT2G21580	1
AT3G52580	1
AT4G10450	1
AT3G46970	1
AT2G05710	1
AT4G30190	1
AT2G37190	1
AT5G08180	1
AT4G14320	1
AT3G53870	1
AT1G29250	1
AT3G06860	1
AT5G08690	1
AT5G14800	1
AT5G56260	1
AT3G23830	1
AT1G01300	1
AT5G62350	1
AT3G22310	1
AT2G39420	1
AT4G17520	1
AT4G13930	1
AT1G63660	1
AT3G61110	1
AT2G27840	1
AT4G34200	1
AT2G32060	1
AT4G09800	1
AT5G04800	1
AT3G45030	1
AT4G00100	1
AT5G19760	1
AT5G13490	1
AT3G47370	1
AT4G29390	1
AT3G49910	1
AT4G14960	1
AT1G25260	1
AT3G11940	1
AT4G29350	1
AT5G56670	1
AT4G10380	1
AT1G49760	1
AT5G07090	1
AT5G28840	1
AT2G41650	1
AT2G24280	1
AT3G25220	1
AT5G10240	1
AT1G31970	1
AT3G61070	1
AT3G54110	1
AT5G62300	1
AT3G51800	1
AT5G61130	1
AT1G20220	1
AT1G54580	1
AT3G10610	1
AT3G03920	1
AT5G11420	1
AT5G15320	1
AT2G32220	1
AT4G13170	1
AT1G53240	1
AT3G57490	1
AT5G46430	1
AT5G20020	1
AT1G57860	1
AT5G44340	1
AT5G42020	1
AT1G27450	1
AT5G56950	1
AT3G46040	1
AT3G46560	1
AT1G50010	1
AT1G09210	1
AT1G04410	1
AT2G24270	1
AT1G80640	1
AT1G44100	1
AT3G54470	1
AT3G56490	1
AT2G30970	1
AT1G58360	1
AT5G43460	1
AT2G24590	1
AT3G52590	1
AT3G53800	1
AT4G37910	1
AT2G21160	1
AT5G28540	1
AT2G38810	1
AT2G40360	1
AT4G38210	1
AT2G45070	1
AT2G01290	1
AT5G38480	1
AT5G03300	1
AT4G02930	1
AT5G47210	1
AT5G48580	1
AT3G14220	1
AT2G23350	1
AT3G16780	1
AT1G17020	1
AT1G55740	1
AT5G14570	1
AT2G16600	1
AT2G39390	1
AT5G48300	1
AT1G14810	1
AT2G37640	1
AT2G09990	1
AT2G28900	1
AT4G29480	1
AT3G56070	1
AT1G22840	1
AT2G29980	1
AT3G10090	1
AT3G58700	1
AT3G52300	1
AT5G50460	1
AT3G62530	1
AT3G14067	1
AT3G06320	1
AT3G14415	1
AT2G37860	1
AT1G54270	1
AT1G08580	1
AT4G13510	1
AT3G14240	1
AT1G66580	1
AT1G26910	1
AT1G23100	1
AT1G80750	1
AT5G21280	1
AT3G17820	1
AT1G58380	1
AT1G64970	1
AT1G02870	1
AT1G07070	1
AT5G02502	1
AT1G67360	1
AT2G42840	1
AT1G43710	1
AT3G18600	1
AT4G32470	1
AT3G12390	1
AT2G43110	1
AT5G02050	1
AT2G47510	1
AT3G52960	1
AT3G25530	1
AT3G09630	1
AT3G43810	1
AT1G15690	1
AT4G24830	1
AT3G52730	1
AT4G09000	1
AT3G07390	1
AT2G23930	1
AT1G80270	1
AT4G12910	1
AT3G60390	1
AT1G64880	1
AT5G19520	1
AT3G04770	1
AT3G05060	1
AT3G17790	1
AT1G47260	1
AT1G22270	1
AT4G30010	1
AT2G21870	1
AT5G15520	1
AT4G26760	1
AT1G56580	1
AT5G20160	1
AT1G13730	1
AT1G73940	1
AT1G77510	1
AT2G18040	1
AT1G75330	1
AT1G52930	1
AT3G26932	1
AT5G17870	1
AT3G55410	1
AT4G16141	1
AT5G19740	1
AT2G18110	1
AT5G45920	1
AT5G64140	1
AT3G43980	1
AT5G57685	1
AT1G20430	1
AT1G26740	1
AT2G46420	1
AT5G11880	1
AT5G61030	1
AT1G21880	1
AT3G61100	1
AT4G30800	1
AT1G64490	1
AT3G11710	1
AT4G30620	1
AT4G16450	1
AT5G46290	1
AT5G08670	1
AT5G56680	1
AT5G61310	1
AT1G05205	1
AT4G25730	1
AT4G33680	1
AT5G62700	1
AT5G65310	1
AT5G63810	1
AT5G67220	1
AT5G67360	1
AT5G67510	1
AT3G13960	1
AT1G33120	1
AT1G15500	1
AT3G09500	1
AT1G08360	1
AT5G08380	1
AT3G04920	1
AT1G04870	1
AT4G21990	1
AT1G26770	1
AT1G68560	1
AT5G03860	1
AT2G31610	1
AT4G16210	1
AT5G10360	1
AT3G52930	1
AT1G20050	1
AT1G72020	1
AT2G36160	1
AT3G15357	1
AT3G17609	1
AT3G52180	1
AT1G22300	1
AT2G40590	1
AT1G07940	1
AT2G17360	1
AT1G54630	1
AT3G04120	1
AT1G67090	1
AT4G39980	1
AT4G09750	1
AT1G60640	1
AT4G24920	1
AT1G01090	1
AT4G36250	1
AT3G55170	1
AT2G39780	1
AT2G14890	1
AT4G28060	1
AT1G28395	1
AT4G34730	1
AT2G20420	1
AT4G26840	1
AT3G62630	1
AT4G21150	1
AT5G09650	1
AT5G08040	1
AT1G51070	1
AT5G22650	1
AT2G05990	1
AT2G40200	1
AT1G47420	1
AT3G58660	1
AT2G45790	1
AT2G32720	1
AT1G03110	1
AT3G22660	1
AT5G12470	1
AT3G55010	1
AT5G10840	1
AT3G42670	1
AT1G27435	1
AT1G42480	1
AT5G19690	1
AT1G14450	1
AT2G26330	1
AT1G31860	1
AT3G02230	1
AT3G13230	1
AT3G62120	1
AT5G55125	1
AT2G18400	1
AT2G37990	1
AT5G27820	1
AT3G55440	1
AT2G29530	1
AT4G08520	1
AT4G25990	1
AT4G36930	1
AT4G39860	1
AT5G20500	1
AT4G13615	1
AT1G22450	1
AT2G43130	1
AT5G23900	1
AT3G06040	1
AT4G35000	1
AT3G12270	1
AT1G64650	1
AT1G24510	1
AT1G23490	1
AT3G10620	1
AT4G35850	1
AT3G09440	1
AT5G09770	1
AT5G27430	1
AT1G25520	1
AT2G07340	1
AT4G36420	1
AT3G57610	1
AT5G26780	1
AT4G15802	1
AT1G17200	1
AT1G12000	1
AT2G19680	1
AT3G55340	1
AT3G27740	1
AT2G35605	1
AT5G12150	1
AT2G33210	1
AT4G34265	1
AT4G00585	1
AT3G23325	1
AT5G54900	1
AT5G50810	1
AT5G42420	1
AT4G27380	1
AT2G47690	1
AT1G22950	1
AT2G18990	1
AT4G34290	1
AT4G08390	1
AT5G41670	1
AT5G60960	1
AT3G18510	1
AT5G49810	1
AT5G47455	1
AT5G67080	1
AT5G63400	1
AT4G22670	2
AT2G30500	2
AT1G02140	2
AT4G02890	2
AT1G26580	2
AT2G23120	2
AT5G16370	2
AT1G09070	2
AT1G48840	2
AT2G31980	2
AT1G36730	2
AT3G08940	2
AT1G14930	2
AT2G34900	2
AT4G34620	2
AT1G52690	2
AT2G01490	2
AT2G38820	2
AT3G10740	2
AT1G07350	2
AT5G02580	2
AT5G52040	2
AT3G44310	2
AT2G25970	2
AT1G07080	2
AT1G70290	2
AT4G27140	2
AT1G52740	2
AT4G27150	2
AT3G62860	2
AT2G22810	2
AT4G14430	2
AT1G50200	2
AT1G16810	2
AT4G13830	2
AT3G15730	2
AT3G15670	2
AT1G72645	2
AT1G70320	2
AT3G09840	2
AT1G67810	2
AT4G09150	2
AT4G05050	2
AT1G22190	2
AT3G24500	2
AT2G17320	2
AT5G12120	2
AT4G24800	2
AT4G32480	2
AT4G36850	2
AT3G49560	2
AT3G45730	2
AT1G16350	2
AT4G11220	2
AT1G73200	2
AT1G50480	2
AT4G32060	2
AT1G27090	2
AT2G38370	2
AT4G28270	2
AT3G52140	2
AT1G75750	2
AT5G64200	2
AT5G62390	2
AT4G35300	2
AT5G10120	2
AT3G08530	2
AT1G77530	2
AT1G23120	2
AT4G10920	2
AT4G19170	2
AT3G19820	2
AT1G11650	2
AT3G56860	2
AT5G10350	2
AT5G49650	2
AT4G34450	2
AT4G03520	2
AT2G18710	2
AT2G43820	2
AT3G56800	2
AT1G12330	2
AT4G17940	2
AT2G36900	2
AT2G04890	2
AT3G53460	2
AT3G54000	2
AT5G50360	2
AT1G08980	2
AT5G46030	2
AT1G61780	2
AT2G36250	2
AT5G59910	2
AT3G57810	2
AT1G24460	2
AT1G19770	2
AT2G25760	2
AT1G18500	2
AT1G76900	2
AT4G35450	2
AT1G48470	2
AT3G52060	2
AT5G13370	2
AT4G40042	2
AT2G37290	2
AT4G33090	2
AT1G70730	2
AT3G61600	2
AT1G09640	2
AT1G27000	2
AT1G30970	2
AT1G27130	2
AT2G47700	2
AT2G39990	2
AT5G21940	2
AT5G45630	2
AT1G02610	2
AT1G09010	2
AT5G02020	2
AT3G12300	2
AT4G16760	2
AT5G16470	2
AT3G45240	2
AT2G26060	2
AT4G01800	2
AT1G56440	2
AT2G17870	2
AT3G26744	2
AT5G16660	2
AT1G27290	2
AT5G11580	2
AT4G34020	2
AT2G17390	2
AT4G11740	2
AT4G32620	2
AT1G67820	2
AT5G27540	2
AT5G53270	2
AT5G26600	2
AT5G48385	2
AT4G27960	2
AT5G24950	2
AT5G10450	2
AT5G64270	2
AT5G59960	2
AT5G65890	2
AT3G13920	3
AT1G48920	3
AT5G19510	3
AT1G49600	3
AT5G57120	3
AT4G38920	3
AT2G34470	3
AT4G30950	3
AT4G26150	3
AT3G11450	3
AT3G10410	3
AT5G46020	3
AT3G16310	3
AT3G23570	3
AT5G61020	3
AT4G18730	3
AT5G41070	3
AT2G22430	3
AT3G10520	3
AT3G53740	3
AT5G27120	3
AT1G15250	3
AT1G57720	3
AT1G18800	3
AT2G41840	3
AT1G33140	3
AT4G39460	3
AT4G27000	3
AT5G27700	3
AT1G26270	3
AT5G37475	3
AT4G00430	3
AT5G55410	3
AT5G42890	3
AT2G22400	3
AT4G35050	3
AT1G70770	3
AT3G56680	3
AT1G65032	3
AT5G54580	3
AT3G57290	3
AT3G19680	4
AT2G22680	4
AT3G45980	4
AT3G46030	4
AT5G10980	4
AT3G55430	4
AT3G20500	4
AT1G09100	4
AT2G17230	4
AT4G01670	4
AT5G42300	4
AT4G24820	4
AT1G29150	4
AT5G19400	4
AT1G04810	4
AT5G06320	4
AT1G05150	4
AT4G29040	4
AT5G58290	4
AT5G20910	4
AT5G61490	4
AT5G66140	4
AT5G20620	4
